# Supplementary material for: Gene-nutrient interactions that impact magnesium homeostasis increase risk for neural tube defects in mice exposed to dolutegravir
Source: Front Cell Dev Biol. 2023 Jun 12;11:1175917. doi: 10.3389/fcell.2023.1175917 (PMC10292217; doi:10.3389/fcell.2023.1175917)
Supplement: Supplementary file 1 [file DataSheet1.zip]

Archive with 3 entries (2 files):
- Supplementary Material/
- Supplementary Material/Supplementary Data Sheet 1.docx
- Supplementary Material/Supplementary Table 3.xlsx
