# Supplementary material for: Gene-nutrient interactions that impact magnesium homeostasis increase risk for neural tube defects in mice exposed to dolutegravir
Source: Front Cell Dev Biol. 2023 Jun 12;11:1175917. doi: 10.3389/fcell.2023.1175917 (PMC10292217; doi:10.3389/fcell.2023.1175917)
Supplement: Supplementary file 1 [file DataSheet1.zip › Supplementary Material/Supplementary Table 3.xlsx]

## Sheet: Table S3
Supplementary Table S3. Single nucleotide variants (SNVs) found in the LM/Bc strain compared to the C57BL/6J reference.
Line	Location	Alt lookup	Allele	Consequence	IMPACT	SYMBOL	Gene	Mg pathway gene (Y/N)?	In SWV (Y/N)?	Human pLI	Human mis_z	Feature_type	Feature	BIOTYPE	EXON	INTRON	HGVSc	HGVSp	cDNA_position	CDS_position	Protein_position	Amino_acids	Codons	Existing_variation	DISTANCE	STRAND	FLAGS	SYMBOL_SOURCE	HGNC_ID	MANE_SELECT	MANE_PLUS_CLINICAL	TSL	APPRIS	SIFT	CLIN_SIG	SOMATIC	PHENO	MOTIF_NAME	MOTIF_POS	HIGH_INF_POS	MOTIF_SCORE_CHANGE	TRANSCRIPTION_FACTORS
LMBc	1:10100936-10100936	1:10100936-10100936:T	T	splice_acceptor_variant	HIGH	Cops5	ENSMUSG00000025917	N	N	0.99434	3.29983	Transcript	ENSMUST00000027050.10	protein_coding	-	5/7	-	-	-	-	-	-	-	-	-	-1	-	MGI	-	-	-	1	P1	-	-	-	-	-	-	-	-	-
LMBc	1:10100937-10100937	1:10100937-10100937:G	G	splice_acceptor_variant	HIGH	Cops5	ENSMUSG00000025917	N	N	0.99434	3.29983	Transcript	ENSMUST00000027050.10	protein_coding	-	5/7	-	-	-	-	-	-	-	-	-	-1	-	MGI	-	-	-	1	P1	-	-	-	-	-	-	-	-	-
LMBc	1:37664117-37664117	1:37664117-37664117:A	A	stop_gained	HIGH	Cracdl	ENSMUSG00000026090	N	N	#N/A	#N/A	Transcript	ENSMUST00000160023.6	protein_coding	1/4	-	-	-	207	208	70	E/*	Gaa/Taa	rs218125420	-	-1	cds_start_NF	MGI	-	-	-	1	-	-	-	-	-	-	-	-	-	-
LMBc	1:45964526-45964526	1:45964526-45964526:C	C	splice_acceptor_variant	HIGH	Slc40a1	ENSMUSG00000025993	N	Y	0.977595	1.76527	Transcript	ENSMUST00000186804.2	protein_coding	-	1/3	-	-	-	-	-	-	-	rs31198880	-	-1	cds_end_NF	MGI	-	-	-	1	-	-	-	-	-	-	-	-	-	-
LMBc	1:66965306-66965306	1:66965306-66965306:A	A	stop_lost	HIGH	Myl1	ENSMUSG00000061816	N	Y	0.0633864	-0.4864	Transcript	ENSMUST00000120415.8	protein_coding	5/5	-	-	-	540	485	162	*/L	tAa/tTa	rs49165297	-	-1	-	MGI	-	-	-	1	-	-	-	-	-	-	-	-	-	-
LMBc	1:66965307-66965307	1:66965307-66965307:G	G	stop_lost	HIGH	Myl1	ENSMUSG00000061816	N	Y	0.0633864	-0.4864	Transcript	ENSMUST00000120415.8	protein_coding	5/5	-	-	-	539	484	162	*/Q	Taa/Caa	rs46367875	-	-1	-	MGI	-	-	-	1	-	-	-	-	-	-	-	-	-	-
LMBc	1:80642425-80642425	1:80642425-80642425:C	C	start_lost	HIGH	Dock10	ENSMUSG00000038608	N	N	0.0291925	-0.105381	Transcript	ENSMUST00000191449.2	protein_coding	2/12	-	-	-	266	1	1	M/V	Atg/Gtg	rs108334751	-	-1	cds_end_NF	MGI	-	-	-	1	-	tolerated_low_confidence(0.21)	-	-	-	-	-	-	-	-
LMBc	1:85078288-85078288	1:85078288-85078288:A	A	stop_gained	HIGH	A530032D15Rik	ENSMUSG00000089844	N	Y	#N/A	#N/A	Transcript	ENSMUST00000160792.8	protein_coding	2/7	-	-	-	645	160	54	R/*	Cga/Tga	rs1131701193	-	-1	-	MGI	-	-	-	1	P2	-	-	-	-	-	-	-	-	-
LMBc	1:87017140-87017140	1:87017140-87017140:T	T	splice_donor_variant,non_coding_transcript_variant	HIGH	Alppl2	ENSMUSG00000026246	N	N	6.22053e-06	1.59077	Transcript	ENSMUST00000190082.2	retained_intron	-	2/2	-	-	-	-	-	-	-	rs231161253	-	-1	-	MGI	-	-	-	2	-	-	-	-	-	-	-	-	-	-
LMBc	1:88143606-88143606	1:88143606-88143606:A	A	splice_donor_variant	HIGH	Ugt1a6a	ENSMUSG00000054545	N	Y	#N/A	#N/A	Transcript	ENSMUST00000014263.6	protein_coding	-	3/4	-	-	-	-	-	-	-	rs8258197	-	1	-	MGI	-	-	-	1	P1	-	-	-	-	-	-	-	-	-
LMBc	1:88143935-88143935	1:88143935-88143935:T	T	stop_gained,NMD_transcript_variant	HIGH	Ugt1a7c	ENSMUSG00000090124	N	Y	#N/A	#N/A	Transcript	ENSMUST00000126203.8	nonsense_mediated_decay	3/4	-	-	-	398	391	131	R/*	Cga/Tga	rs49604602	-	1	-	MGI	-	-	-	3	-	-	-	-	-	-	-	-	-	-
LMBc	1:88158402-88158402	1:88158402-88158402:T	T	stop_gained	HIGH	Mroh2a	ENSMUSG00000079429	N	Y	0.314233	-3.71682	Transcript	ENSMUST00000061013.13	protein_coding	5/43	-	-	-	671	448	150	R/*	Cga/Tga	rs108619704	-	1	-	MGI	-	-	-	5	A2	-	-	-	-	-	-	-	-	-
LMBc	1:88165213-88165213	1:88165213-88165213:T	T	stop_gained	HIGH	Mroh2a	ENSMUSG00000079429	N	Y	0.314233	-3.71682	Transcript	ENSMUST00000061013.13	protein_coding	14/43	-	-	-	1565	1342	448	R/*	Cga/Tga	rs49684833	-	1	-	MGI	-	-	-	5	A2	-	-	-	-	-	-	-	-	-
LMBc	1:88165308-88165308	1:88165308-88165308:A	A	stop_gained	HIGH	Mroh2a	ENSMUSG00000079429	N	Y	0.314233	-3.71682	Transcript	ENSMUST00000061013.13	protein_coding	14/43	-	-	-	1660	1437	479	Y/*	taC/taA	rs49147968	-	1	-	MGI	-	-	-	5	A2	-	-	-	-	-	-	-	-	-
LMBc	1:88184427-88184427	1:88184427-88184427:T	T	stop_gained	HIGH	Mroh2a	ENSMUSG00000079429	N	Y	0.314233	-3.71682	Transcript	ENSMUST00000061013.13	protein_coding	38/43	-	-	-	4556	4333	1445	Q/*	Cag/Tag	rs48861546	-	1	-	MGI	-	-	-	5	A2	-	-	-	-	-	-	-	-	-
LMBc	1:88186431-88186431	1:88186431-88186431:A	A	splice_donor_variant	HIGH	Mroh2a	ENSMUSG00000079429	N	Y	0.314233	-3.71682	Transcript	ENSMUST00000135948.2	protein_coding	-	2/4	-	-	-	-	-	-	-	rs51814166	-	1	cds_start_NF	MGI	-	-	-	3	-	-	-	-	-	-	-	-	-	-
LMBc	1:88195669-88195669	1:88195669-88195669:A	A	splice_donor_variant	HIGH	Hjurp	ENSMUSG00000044783	N	Y	1.26222e-05	-1.06543	Transcript	ENSMUST00000054674.15	protein_coding	-	7/7	-	-	-	-	-	-	-	rs107850132	-	-1	-	MGI	-	-	-	1	P2	-	-	-	-	-	-	-	-	-
LMBc	1:134896995-134896995	1:134896995-134896995:C	C	stop_lost,NMD_transcript_variant	HIGH	Ube2t	ENSMUSG00000026429	N	Y	0.000369195	-0.0422332	Transcript	ENSMUST00000223886.2	nonsense_mediated_decay	3/7	-	-	-	362	130	44	*/Q	Taa/Caa	rs30838480	-	1	-	MGI	-	-	-	-	-	-	-	-	-	-	-	-	-	-
LMBc	1:135046998-135046998	1:135046998-135046998:C	C	stop_lost	HIGH	Ptprv	ENSMUSG00000097993	N	Y	#N/A	#N/A	Transcript	ENSMUST00000183317.8	polymorphic_pseudogene	17/37	-	-	-	3750	2886	962	*/W	tgA/tgG	rs30834255	-	-1	-	MGI	-	-	-	1	P5	-	-	-	-	-	-	-	-	-
LMBc	1:135054055-135054055	1:135054055-135054055:A	A	stop_lost	HIGH	Ptprv	ENSMUSG00000097993	N	Y	#N/A	#N/A	Transcript	ENSMUST00000183317.8	polymorphic_pseudogene	7/37	-	-	-	1062	198	66	*/Y	taA/taT	rs32267008	-	-1	-	MGI	-	-	-	1	P5	-	-	-	-	-	-	-	-	-
LMBc	1:173289712-173289712	1:173289712-173289712:G	G	stop_gained	HIGH	Aim2	ENSMUSG00000037860	N	Y	9.00843e-08	0.238195	Transcript	ENSMUST00000147604.8	protein_coding	10/12	-	-	-	1406	654	218	Y/*	taC/taG	-	-	1	-	MGI	-	-	-	5	P1	-	-	-	-	-	-	-	-	-
LMBc	1:173472370-173472370	1:173472370-173472370:T	T	stop_gained	HIGH	Ifi209	ENSMUSG00000043263	N	Y	#N/A	#N/A	Transcript	ENSMUST00000056071.13	protein_coding	6/7	-	-	-	1469	1210	404	Q/*	Cag/Tag	-	-	1	-	MGI	-	-	-	1	P1	-	-	-	-	-	-	-	-	-
LMBc	1:173523262-173523262	1:173523262-173523262:T	T	stop_gained	HIGH	Ifi208	ENSMUSG00000066677	N	Y	#N/A	#N/A	Transcript	ENSMUST00000085876.12	protein_coding	6/7	-	-	-	1826	1531	511	K/*	Aag/Tag	-	-	1	-	MGI	-	-	-	1	P1	-	-	-	-	-	-	-	-	-
LMBc	1:173724166-173724166	1:173724166-173724166:G	G	stop_lost	HIGH	Ifi211	ENSMUSG00000026536	N	Y	#N/A	#N/A	Transcript	ENSMUST00000009340.10	protein_coding	7/7	-	-	-	1530	1277	426	*/S	tGa/tCa	rs256282706	-	-1	-	MGI	-	-	-	1	P1	-	-	-	-	-	-	-	-	-
LMBc	1:173765571-173765571	1:173765571-173765571:G	G	start_lost	HIGH	Ifi203	ENSMUSG00000039997	N	Y	#N/A	#N/A	Transcript	ENSMUST00000042228.15	protein_coding	2/8	-	-	-	253	2	1	M/T	aTg/aCg	rs47649546	-	-1	-	MGI	-	-	-	1	A2	deleterious(0)	-	-	-	-	-	-	-	-
LMBc	1:173926977-173926977	1:173926977-173926977:T	T	splice_acceptor_variant	HIGH	Olfr427	ENSMUSG00000059371	N	N	#N/A	#N/A	Transcript	ENSMUST00000213832.2	protein_coding	-	1/1	-	-	-	-	-	-	-	-	-	1	-	MGI	-	-	-	5	P1	-	-	-	-	-	-	-	-	-
LMBc	1:173926978-173926978	1:173926978-173926978:C	C	splice_acceptor_variant	HIGH	Olfr427	ENSMUSG00000059371	N	N	#N/A	#N/A	Transcript	ENSMUST00000213832.2	protein_coding	-	1/1	-	-	-	-	-	-	-	-	-	1	-	MGI	-	-	-	5	P1	-	-	-	-	-	-	-	-	-
LMBc	1:173979890-173979890	1:173979890-173979890:G	G	stop_lost	HIGH	Olfr421-ps1	ENSMUSG00000091950	N	Y	#N/A	#N/A	Transcript	ENSMUST00000179386.2	polymorphic_pseudogene	1/1	-	-	-	844	807	269	*/W	tgA/tgG	rs32233283	-	1	-	MGI	-	-	-	-	P1	-	-	-	-	-	-	-	-	-
LMBc	1:175806439-175806439	1:175806439-175806439:A	A	stop_gained	HIGH	Rbm8a2	ENSMUSG00000078184	N	Y	#N/A	#N/A	Transcript	ENSMUST00000104983.2	protein_coding	1/1	-	-	-	242	37	13	E/*	Gaa/Taa	rs47032217	-	-1	-	MGI	-	-	-	-	P1	-	-	-	-	-	-	-	-	-
LMBc	1:176089087-176089087	1:176089087-176089087:A	A	splice_acceptor_variant	HIGH	Pld5	ENSMUSG00000055214	N	N	0.124198	1.94876	Transcript	ENSMUST00000111166.2	protein_coding	-	1/1	-	-	-	-	-	-	-	rs48001414	-	-1	-	MGI	-	-	-	1	-	-	-	-	-	-	-	-	-	-
LMBc	1:180926769-180926769	1:180926769-180926769:T	T	splice_acceptor_variant	HIGH	Nvl	ENSMUSG00000026516	N	N	7.75724e-12	0.874266	Transcript	ENSMUST00000027797.9	protein_coding	-	19/22	-	-	-	-	-	-	-	-	-	-1	-	MGI	-	-	-	1	P1	-	-	-	-	-	-	-	-	-
LMBc	1:180939959-180939959	1:180939959-180939959:A	A	splice_acceptor_variant	HIGH	Nvl	ENSMUSG00000026516	N	N	7.75724e-12	0.874266	Transcript	ENSMUST00000027797.9	protein_coding	-	14/22	-	-	-	-	-	-	-	-	-	-1	-	MGI	-	-	-	1	P1	-	-	-	-	-	-	-	-	-
LMBc	1:180954606-180954606	1:180954606-180954606:C	C	splice_acceptor_variant	HIGH	Nvl	ENSMUSG00000026516	N	N	7.75724e-12	0.874266	Transcript	ENSMUST00000027797.9	protein_coding	-	9/22	-	-	-	-	-	-	-	-	-	-1	-	MGI	-	-	-	1	P1	-	-	-	-	-	-	-	-	-
LMBc	1:180957209-180957209	1:180957209-180957209:T	T	splice_acceptor_variant	HIGH	Nvl	ENSMUSG00000026516	N	N	7.75724e-12	0.874266	Transcript	ENSMUST00000027797.9	protein_coding	-	8/22	-	-	-	-	-	-	-	-	-	-1	-	MGI	-	-	-	1	P1	-	-	-	-	-	-	-	-	-
LMBc	1:185084553-185084553	1:185084553-185084553:T	T	stop_gained	HIGH	Bpnt1	ENSMUSG00000026617	N	Y	0.000218975	0.786883	Transcript	ENSMUST00000027916.13	protein_coding	7/9	-	-	-	771	649	217	R/*	Cga/Tga	-	-	1	-	MGI	-	-	-	1	P1	-	-	-	-	-	-	-	-	-
LMBc	10:22024387-22024387	10:22024387-22024387:T	T	splice_donor_variant	HIGH	E030030I06Rik	ENSMUSG00000097327	N	N	#N/A	#N/A	Transcript	ENSMUST00000069372.7	protein_coding	-	1/1	-	-	-	-	-	-	-	rs1132447428	-	-1	-	MGI	-	-	-	1	P1	-	-	-	-	-	-	-	-	-
LMBc	10:22024590-22024590	10:22024590-22024590:A	A	stop_gained	HIGH	E030030I06Rik	ENSMUSG00000097327	N	Y	#N/A	#N/A	Transcript	ENSMUST00000069372.7	protein_coding	1/2	-	-	-	580	322	108	K/*	Aag/Tag	rs225899433	-	-1	-	MGI	-	-	-	1	P1	-	-	-	-	-	-	-	-	-
LMBc	10:22024910-22024910	10:22024910-22024910:C	C	start_lost	HIGH	E030030I06Rik	ENSMUSG00000097327	N	N	#N/A	#N/A	Transcript	ENSMUST00000069372.7	protein_coding	1/2	-	-	-	260	2	1	M/R	aTg/aGg	rs265291208	-	-1	-	MGI	-	-	-	1	P1	-	-	-	-	-	-	-	-	-
LMBc	10:22162162-22162162	10:22162162-22162162:A	A	stop_gained	HIGH	H60b	ENSMUSG00000075297	N	Y	#N/A	#N/A	Transcript	ENSMUST00000105522.9	protein_coding	4/6	-	-	-	559	386	129	W/*	tGg/tAg	-	-	1	-	MGI	-	-	-	1	P1	-	-	-	-	-	-	-	-	-
LMBc	10:24471781-24471781	10:24471781-24471781:C	C	start_lost	HIGH	Ccn2	ENSMUSG00000019997	N	Y	#N/A	#N/A	Transcript	ENSMUST00000129142.2	protein_coding	1/2	-	-	-	104	2	1	M/T	aTg/aCg	rs8254419	-	1	cds_end_NF	MGI	-	-	-	2	-	deleterious(0.01)	-	-	-	-	-	-	-	-
LMBc	10:40120714-40120714	10:40120714-40120714:T	T	splice_acceptor_variant	HIGH	Rpf2	ENSMUSG00000038510	N	N	0.393259	-0.00619676	Transcript	ENSMUST00000045114.13	protein_coding	-	1/9	-	-	-	-	-	-	-	-	-	-1	-	MGI	-	-	-	1	-	-	-	-	-	-	-	-	-	-
LMBc	10:58060751-58060751	10:58060751-58060751:G	G	start_lost	HIGH	AW822073	ENSMUSG00000058537	N	Y	#N/A	#N/A	Transcript	ENSMUST00000204003.2	protein_coding	1/1	-	-	-	2	2	1	M/T	aTg/aCg	rs1134561853	-	-1	-	MGI	-	-	-	-	P1	deleterious_low_confidence(0)	-	-	-	-	-	-	-	-
LMBc	10:81013886-81013886	10:81013886-81013886:C	C	splice_acceptor_variant	HIGH	Eef2	ENSMUSG00000034994	N	N	0.994521	5.65543	Transcript	ENSMUST00000047864.11	protein_coding	-	2/13	-	-	-	-	-	-	-	-	-	1	-	MGI	-	-	-	1	P1	-	-	-	-	-	-	-	-	-
LMBc	10:81014070-81014070	10:81014070-81014070:C	C	splice_donor_variant	HIGH	Eef2	ENSMUSG00000034994	N	Y	0.994521	5.65543	Transcript	ENSMUST00000047864.11	protein_coding	-	3/13	-	-	-	-	-	-	-	-	-	1	-	MGI	-	-	-	1	P1	-	-	-	-	-	-	-	-	-
LMBc	10:81014513-81014513	10:81014513-81014513:T	T	splice_acceptor_variant	HIGH	Eef2	ENSMUSG00000034994	N	Y	0.994521	5.65543	Transcript	ENSMUST00000047864.11	protein_coding	-	3/13	-	-	-	-	-	-	-	rs255709796	-	1	-	MGI	-	-	-	1	P1	-	-	-	-	-	-	-	-	-
LMBc	10:88010430-88010430	10:88010430-88010430:T	T	splice_donor_variant	HIGH	Nup37	ENSMUSG00000035351	N	Y	0.000998328	0.0364092	Transcript	ENSMUST00000052355.15	protein_coding	-	7/9	-	-	-	-	-	-	-	-	-	1	-	MGI	-	-	-	1	P1	-	-	-	-	-	-	-	-	-
LMBc	10:90953905-90953905	10:90953905-90953905:G	G	splice_donor_variant	HIGH	Slc25a3	ENSMUSG00000061904	N	N	0.0715576	1.40006	Transcript	ENSMUST00000076694.13	protein_coding	-	6/7	-	-	-	-	-	-	-	-	-	-1	-	MGI	-	-	-	1	P2	-	-	-	-	-	-	-	-	-
LMBc	10:94131043-94131043	10:94131043-94131043:G	G	splice_donor_variant	HIGH	Gm4792	ENSMUSG00000053420	N	Y	#N/A	#N/A	Transcript	ENSMUST00000065826.5	protein_coding	-	2/2	-	-	-	-	-	-	-	rs29353656	-	-1	-	MGI	-	-	-	2	P1	-	-	-	-	-	-	-	-	-
LMBc	10:94134231-94134231	10:94134231-94134231:T	T	stop_gained	HIGH	Gm4792	ENSMUSG00000053420	N	Y	#N/A	#N/A	Transcript	ENSMUST00000065826.5	protein_coding	1/3	-	-	-	335	138	46	W/*	tgG/tgA	rs48332364	-	-1	-	MGI	-	-	-	2	P1	-	-	-	-	-	-	-	-	-
LMBc	10:96453335-96453335	10:96453335-96453335:A	A	splice_donor_variant	HIGH	Btg1	ENSMUSG00000036478	N	N	0.483158	1.63564	Transcript	ENSMUST00000038377.9	protein_coding	-	1/1	-	-	-	-	-	-	-	-	-	1	-	MGI	-	-	-	1	P1	-	-	-	-	-	-	-	-	-
LMBc	10:96453336-96453336	10:96453336-96453336:A	A	splice_donor_variant	HIGH	Btg1	ENSMUSG00000036478	N	N	0.483158	1.63564	Transcript	ENSMUST00000038377.9	protein_coding	-	1/1	-	-	-	-	-	-	-	-	-	1	-	MGI	-	-	-	1	P1	-	-	-	-	-	-	-	-	-
LMBc	10:128556943-128556943	10:128556943-128556943:G	G	splice_acceptor_variant	HIGH	Dgka	ENSMUSG00000025357	N	Y	0.999251	2.55297	Transcript	ENSMUST00000026414.9	protein_coding	-	21/23	-	-	-	-	-	-	-	-	-	-1	-	MGI	-	-	-	1	P1	-	-	-	-	-	-	-	-	-
LMBc	10:130314703-130314703	10:130314703-130314703:T	T	stop_gained	HIGH	Vmn2r87	ENSMUSG00000091511	N	Y	#N/A	#N/A	Transcript	ENSMUST00000164227.4	protein_coding	3/6	-	-	-	899	882	294	W/*	tgG/tgA	rs583270124	-	-1	-	MGI	-	-	-	5	P1	-	-	-	-	-	-	-	-	-
LMBc	11:3086635-3086635	11:3086635-3086635:T	T	stop_gained	HIGH	Sfi1	ENSMUSG00000023764	N	Y	5.98725e-25	-1.02327	Transcript	ENSMUST00000066391.14	protein_coding	23/32	-	-	-	2509	2312	771	W/*	tGg/tAg	rs212472028	-	-1	-	MGI	-	-	-	5	A2	-	-	-	-	-	-	-	-	-
LMBc	11:3090228-3090228	11:3090228-3090228:T	T	stop_gained,NMD_transcript_variant	HIGH	Sfi1	ENSMUSG00000023764	N	Y	5.98725e-25	-1.02327	Transcript	ENSMUST00000126746.9	nonsense_mediated_decay	10/21	-	-	-	930	932	311	S/*	tCg/tAg	rs249326897	-	-1	cds_start_NF	MGI	-	-	-	5	-	-	-	-	-	-	-	-	-	-
LMBc	11:3129430-3129430	11:3129430-3129430:T	T	stop_gained	HIGH	Sfi1	ENSMUSG00000023764	N	Y	5.98725e-25	-1.02327	Transcript	ENSMUST00000066391.14	protein_coding	5/32	-	-	-	541	344	115	W/*	tGg/tAg	rs213785074	-	-1	-	MGI	-	-	-	5	A2	-	-	-	-	-	-	-	-	-
LMBc	11:18834384-18834384	11:18834384-18834384:A	A	stop_gained	HIGH	Meis1	ENSMUSG00000020160	N	N	0.990885	3.27838	Transcript	ENSMUST00000177417.8	protein_coding	11/11	-	-	-	1599	1117	373	K/*	Aag/Tag	-	-	-1	-	MGI	-	-	-	5	-	-	-	-	-	-	-	-	-	-
LMBc	11:51491983-51491983	11:51491983-51491983:C	C	stop_lost	HIGH	Phykpl	ENSMUSG00000020359	N	Y	1.72749e-10	-0.722829	Transcript	ENSMUST00000020625.7	protein_coding	13/13	-	-	-	1437	1405	469	*/R	Tga/Cga	rs13460675	-	1	-	MGI	-	-	-	1	A2	-	-	-	-	-	-	-	-	-
LMBc	11:51491984-51491984	11:51491984-51491984:T	T	stop_lost	HIGH	Phykpl	ENSMUSG00000020359	N	Y	1.72749e-10	-0.722829	Transcript	ENSMUST00000020625.7	protein_coding	13/13	-	-	-	1438	1406	469	*/L	tGa/tTa	-	-	1	-	MGI	-	-	-	1	A2	-	-	-	-	-	-	-	-	-
LMBc	11:58380574-58380574	11:58380574-58380574:A	A	stop_gained	HIGH	Olfr332	ENSMUSG00000050813	N	Y	#N/A	#N/A	Transcript	ENSMUST00000180165.3	protein_coding	2/2	-	-	-	1628	1006	336	E/*	Gaa/Taa	rs29484442	-	-1	-	MGI	-	-	-	2	P1	-	-	-	-	-	-	-	-	-
LMBc	11:58393396-58393396	11:58393396-58393396:T	T	start_lost	HIGH	Olfr331	ENSMUSG00000058807	N	Y	#N/A	#N/A	Transcript	ENSMUST00000081743.3	protein_coding	1/1	-	-	-	3	3	1	M/I	atG/atA	rs26976202	-	-1	-	MGI	-	-	-	-	P1	deleterious_low_confidence(0.01)	-	-	-	-	-	-	-	-
LMBc	11:58817703-58817703	11:58817703-58817703:T	T	stop_gained	HIGH	Btnl10	ENSMUSG00000020490	N	Y	#N/A	#N/A	Transcript	ENSMUST00000020792.12	protein_coding	5/5	-	-	-	940	802	268	E/*	Gag/Tag	rs108313450	-	1	-	MGI	-	-	-	5	-	-	-	-	-	-	-	-	-	-
LMBc	11:58932674-58932674	11:58932674-58932674:A	A	splice_acceptor_variant	HIGH	Obscn	ENSMUSG00000061462	N	Y	5.35739e-91	-1.18731	Transcript	ENSMUST00000219084.3	protein_coding	-	53/81	-	-	-	-	-	-	-	rs52609887	-	-1	-	MGI	-	-	-	5	-	-	-	-	-	-	-	-	-	-
LMBc	11:58932680-58932680	11:58932680-58932680:A	A	splice_acceptor_variant	HIGH	Obscn	ENSMUSG00000061462	N	Y	5.35739e-91	-1.18731	Transcript	ENSMUST00000020732.13	protein_coding	-	62/89	-	-	-	-	-	-	-	-	-	-1	-	MGI	-	-	-	5	-	-	-	-	-	-	-	-	-	-
LMBc	11:59094999-59094999	11:59094999-59094999:G	G	splice_acceptor_variant	HIGH	Mrpl55	ENSMUSG00000036860	N	Y	0.000411108	0.585459	Transcript	ENSMUST00000108785.2	protein_coding	-	1/3	-	-	-	-	-	-	-	rs13459288	-	1	-	MGI	-	-	-	1	P3	-	-	-	-	-	-	-	-	-
LMBc	11:62731572-62731572	11:62731572-62731572:C	C	splice_donor_variant	HIGH	Trim16	ENSMUSG00000047821	N	Y	0.000114779	1.63384	Transcript	ENSMUST00000072639.10	protein_coding	-	6/6	-	-	-	-	-	-	-	rs26955260	-	1	-	MGI	-	-	-	2	-	-	-	-	-	-	-	-	-	-
LMBc	11:76108100-76108100	11:76108100-76108100:A	A	splice_acceptor_variant,non_coding_transcript_variant	HIGH	Gemin4	ENSMUSG00000049396	N	Y	1.88602e-07	-0.390839	Transcript	ENSMUST00000143822.2	processed_transcript	-	1/1	-	-	-	-	-	-	-	rs28216114	-	-1	-	MGI	-	-	-	1	-	-	-	-	-	-	-	-	-	-
LMBc	11:76133819-76133819	11:76133819-76133819:A	A	splice_donor_variant	HIGH	Glod4	ENSMUSG00000017286	N	Y	8.1095e-05	-0.231548	Transcript	ENSMUST00000170710.8	protein_coding	-	1/8	-	-	-	-	-	-	-	rs50851438	-	-1	-	MGI	-	-	-	1	-	-	-	-	-	-	-	-	-	-
LMBc	11:76937114-76937114	11:76937114-76937114:A	A	stop_gained	HIGH	Nsrp1	ENSMUSG00000037958	N	Y	0.104802	-0.656029	Transcript	ENSMUST00000102494.8	protein_coding	7/7	-	-	-	1118	1081	361	R/*	Cga/Tga	rs263427368	-	-1	-	MGI	-	-	-	1	P1	-	-	-	-	-	-	-	-	-
LMBc	11:76937330-76937330	11:76937330-76937330:A	A	stop_gained	HIGH	Nsrp1	ENSMUSG00000037958	N	Y	0.104802	-0.656029	Transcript	ENSMUST00000102494.8	protein_coding	7/7	-	-	-	902	865	289	R/*	Aga/Tga	-	-	-1	-	MGI	-	-	-	1	P1	-	-	-	-	-	-	-	-	-
LMBc	11:78465666-78465666	11:78465666-78465666:A	A	splice_donor_variant	HIGH	Nlk	ENSMUSG00000017376	N	N	0.998934	3.38403	Transcript	ENSMUST00000142739.8	protein_coding	-	8/10	-	-	-	-	-	-	-	-	-	-1	-	MGI	-	-	-	1	P1	-	-	-	-	-	-	-	-	-
LMBc	11:78477694-78477694	11:78477694-78477694:A	A	splice_donor_variant	HIGH	Nlk	ENSMUSG00000017376	N	N	0.998934	3.38403	Transcript	ENSMUST00000142739.8	protein_coding	-	6/10	-	-	-	-	-	-	-	-	-	-1	-	MGI	-	-	-	1	P1	-	-	-	-	-	-	-	-	-
LMBc	11:78854223-78854223	11:78854223-78854223:C	C	stop_lost	HIGH	Lgals9	ENSMUSG00000001123	N	Y	0.00139054	2.10521	Transcript	ENSMUST00000073001.5	protein_coding	11/11	-	-	-	1072	1057	353	*/E	Tag/Gag	-	-	-1	-	MGI	-	-	-	5	A2	-	-	-	-	-	-	-	-	-
LMBc	11:88864688-88864688	11:88864688-88864688:T	T	splice_acceptor_variant	HIGH	Coil	ENSMUSG00000033983	N	N	0.0156002	-0.981921	Transcript	ENSMUST00000107898.8	protein_coding	-	4/10	-	-	-	-	-	-	-	-	-	1	-	MGI	-	-	-	5	A2	-	-	-	-	-	-	-	-	-
LMBc	11:90495649-90495649	11:90495649-90495649:T	T	stop_gained	HIGH	Stxbp4	ENSMUSG00000020546	N	N	1.41709e-14	-0.0924242	Transcript	ENSMUST00000107872.8	protein_coding	8/8	-	-	-	830	635	212	W/*	tGg/tAg	rs27105827	-	-1	-	MGI	-	-	-	1	-	-	-	-	-	-	-	-	-	-
LMBc	11:93259265-93259265	11:93259265-93259265:A	A	splice_acceptor_variant	HIGH	Car10	ENSMUSG00000056158	N	N	#N/A	#N/A	Transcript	ENSMUST00000107859.8	protein_coding	-	4/4	-	-	-	-	-	-	-	rs234923016	-	1	-	MGI	-	-	-	1	-	-	-	-	-	-	-	-	-	-
LMBc	11:93851652-93851652	11:93851652-93851652:A	A	stop_gained	HIGH	Nme1	ENSMUSG00000037601	N	N	0.00777449	0.830667	Transcript	ENSMUST00000107844.3	protein_coding	4/4	-	-	-	294	238	80	R/*	Cga/Tga	rs51928629	-	-1	-	MGI	-	-	-	3	-	-	-	-	-	-	-	-	-	-
LMBc	11:94688046-94688046	11:94688046-94688046:T	T	splice_acceptor_variant,non_coding_transcript_variant	HIGH	Gm11546	ENSMUSG00000083227	N	N	#N/A	#N/A	Transcript	ENSMUST00000120297.2	unprocessed_pseudogene	-	2/2	-	-	-	-	-	-	-	-	-	-1	-	MGI	-	-	-	-	-	-	-	-	-	-	-	-	-	-
LMBc	11:94688047-94688047	11:94688047-94688047:C	C	splice_acceptor_variant,non_coding_transcript_variant	HIGH	Gm11546	ENSMUSG00000083227	N	N	#N/A	#N/A	Transcript	ENSMUST00000120297.2	unprocessed_pseudogene	-	2/2	-	-	-	-	-	-	-	rs584760399	-	-1	-	MGI	-	-	-	-	-	-	-	-	-	-	-	-	-	-
LMBc	11:96949425-96949425	11:96949425-96949425:A	A	splice_donor_variant	HIGH	Osbpl7	ENSMUSG00000038534	N	Y	0.181605	2.07592	Transcript	ENSMUST00000090020.13	protein_coding	-	13/22	-	-	-	-	-	-	-	-	-	1	-	MGI	-	-	-	1	P5	-	-	-	-	-	-	-	-	-
LMBc	11:113557591-113557591	11:113557591-113557591:T	T	stop_gained	HIGH	Cog1	ENSMUSG00000018661	N	Y	0.102528	0.00471899	Transcript	ENSMUST00000148736.8	protein_coding	6/6	-	-	-	595	595	199	K/*	Aag/Tag	rs215565817	-	1	cds_start_NF	MGI	-	-	-	5	-	-	-	-	-	-	-	-	-	-
LMBc	11:114689844-114689844	11:114689844-114689844:T	T	splice_donor_variant	HIGH	Gpr142	ENSMUSG00000034677	N	Y	5.59549e-05	-0.419464	Transcript	ENSMUST00000045319.9	protein_coding	-	1/2	-	-	-	-	-	-	-	rs29402714	-	1	-	MGI	-	-	-	1	P3	-	-	-	-	-	-	-	-	-
LMBc	11:115824608-115824608	11:115824608-115824608:A	A	splice_donor_variant,non_coding_transcript_variant	HIGH	Sap30bp	ENSMUSG00000020755	N	Y	1.57392e-05	2.04242	Transcript	ENSMUST00000021101.4	processed_transcript	-	1/9	-	-	-	-	-	-	-	-	-	1	-	MGI	-	-	-	5	-	-	-	-	-	-	-	-	-	-
LMBc	11:115824609-115824609	11:115824609-115824609:G	G	splice_donor_variant,non_coding_transcript_variant	HIGH	Sap30bp	ENSMUSG00000020755	N	Y	1.57392e-05	2.04242	Transcript	ENSMUST00000021101.4	processed_transcript	-	1/9	-	-	-	-	-	-	-	-	-	1	-	MGI	-	-	-	5	-	-	-	-	-	-	-	-	-	-
LMBc	11:115854854-115854854	11:115854854-115854854:A	A	splice_donor_variant,non_coding_transcript_variant	HIGH	Sap30bp	ENSMUSG00000020755	N	N	1.57392e-05	2.04242	Transcript	ENSMUST00000021101.4	processed_transcript	-	9/9	-	-	-	-	-	-	-	-	-	1	-	MGI	-	-	-	5	-	-	-	-	-	-	-	-	-	-
LMBc	11:115957597-115957597	11:115957597-115957597:A	A	splice_acceptor_variant	HIGH	Unc13d	ENSMUSG00000057948	N	Y	2.52003e-12	-0.854383	Transcript	ENSMUST00000075036.9	protein_coding	-	25/32	-	-	-	-	-	-	-	-	-	-1	-	MGI	-	-	-	5	P2	-	-	-	-	-	-	-	-	-
LMBc	11:116487375-116487375	11:116487375-116487375:G	G	splice_acceptor_variant,NMD_transcript_variant	HIGH	Aanat	ENSMUSG00000020804	N	Y	0.0130382	-0.773436	Transcript	ENSMUST00000021160.10	nonsense_mediated_decay	-	3/4	-	-	-	-	-	-	-	rs29387175	-	1	-	MGI	-	-	-	1	-	-	-	-	-	-	-	-	-	-
LMBc	12:9085899-9085899	12:9085899-9085899:G	G	stop_lost	HIGH	Ttc32	ENSMUSG00000066637	N	Y	0.0898979	-0.864061	Transcript	ENSMUST00000085741.2	protein_coding	3/3	-	-	-	505	445	149	*/G	Tga/Gga	-	-	1	-	MGI	-	-	-	1	P1	-	-	-	-	-	-	-	-	-
LMBc	12:24094807-24094807	12:24094807-24094807:T	T	stop_gained	HIGH	9030624G23Rik	ENSMUSG00000073158	N	Y	#N/A	#N/A	Transcript	ENSMUST00000101538.5	protein_coding	4/4	-	-	-	641	363	121	W/*	tgG/tgA	rs48950623	-	-1	-	MGI	-	-	-	1	P1	-	-	-	-	-	-	-	-	-
LMBc	12:35550690-35550690	12:35550690-35550690:G	G	stop_lost	HIGH	Ahr	ENSMUSG00000019256	N	Y	0.999872	-0.499293	Transcript	ENSMUST00000116436.9	protein_coding	11/11	-	-	-	2831	2416	806	*/R	Tga/Cga	rs3021951	-	-1	-	MGI	-	-	-	1	P1	-	-	-	-	-	-	-	-	-
LMBc	12:74016407-74016407	12:74016407-74016407:C	C	splice_donor_variant	HIGH	Snapc1	ENSMUSG00000021113	N	N	3.82492e-07	-1.0626	Transcript	ENSMUST00000021532.6	protein_coding	-	4/9	-	-	-	-	-	-	-	rs29216035	-	1	-	MGI	-	-	-	1	P1	-	-	-	-	-	-	-	-	-
LMBc	12:74363130-74363130	12:74363130-74363130:G	G	splice_donor_variant	HIGH	Gm11042	ENSMUSG00000079061	N	N	#N/A	#N/A	Transcript	ENSMUST00000110441.2	protein_coding	-	1/3	-	-	-	-	-	-	-	rs46234041	-	-1	-	MGI	-	-	-	5	P1	-	-	-	-	-	-	-	-	-
LMBc	12:88050600-88050600	12:88050600-88050600:G	G	stop_gained	HIGH	Eif1ad18	ENSMUSG00000114075	N	Y	#N/A	#N/A	Transcript	ENSMUST00000222340.2	protein_coding	1/1	-	-	-	134	134	45	L/*	tTa/tGa	-	-	1	-	MGI	-	-	-	-	P1	-	-	-	-	-	-	-	-	-
LMBc	12:102736039-102736039	12:102736039-102736039:A	A	splice_acceptor_variant	HIGH	Ubr7	ENSMUSG00000041712	N	Y	0.426812	1.38817	Transcript	ENSMUST00000046404.8	protein_coding	-	8/10	-	-	-	-	-	-	-	-	-	1	-	MGI	-	-	-	1	P1	-	-	-	-	-	-	-	-	-
LMBc	12:111751757-111751757	12:111751757-111751757:C	C	splice_donor_variant	HIGH	Klc1	ENSMUSG00000021288	N	N	0.514955	2.94144	Transcript	ENSMUST00000084941.12	protein_coding	-	10/15	-	-	-	-	-	-	-	-	-	1	-	MGI	-	-	-	1	-	-	-	-	-	-	-	-	-	-
LMBc	12:112382298-112382298	12:112382298-112382298:A	A	splice_acceptor_variant,non_coding_transcript_variant	HIGH	A730018C14Rik	ENSMUSG00000047828	N	N	#N/A	#N/A	Transcript	ENSMUST00000050754.2	lncRNA	-	2/2	-	-	-	-	-	-	-	rs51604516	-	-1	-	MGI	-	-	-	2	-	-	-	-	-	-	-	-	-	-
LMBc	12:114370357-114370357	12:114370357-114370357:A	A	stop_gained	HIGH	Ighv6-4	ENSMUSG00000094174	N	N	#N/A	#N/A	Transcript	ENSMUST00000177949.2	IG_V_gene	1/1	-	-	-	37	37	13	K/*	Aaa/Taa	rs51187999	-	-1	-	MGI	-	-	-	-	A2	-	-	-	-	-	-	-	-	-
LMBc	12:114419314-114419314	12:114419314-114419314:A	A	stop_gained	HIGH	Ighv6-7	ENSMUSG00000087582	N	N	#N/A	#N/A	Transcript	ENSMUST00000193397.2	IG_V_gene	2/2	-	-	-	289	289	97	K/*	Aaa/Taa	rs224304139	-	-1	cds_end_NF	MGI	-	-	-	-	P1	-	-	-	-	-	-	-	-	-
LMBc	12:114547328-114547328	12:114547328-114547328:T	T	stop_gained	HIGH	Ighv1-9	ENSMUSG00000094694	N	N	#N/A	#N/A	Transcript	ENSMUST00000103498.3	IG_V_gene	2/2	-	-	-	209	209	70	L/*	tTa/tAa	rs586912439	-	-1	-	MGI	-	-	-	-	A2	-	-	-	-	-	-	-	-	-
LMBc	12:114547335-114547335	12:114547335-114547335:A	A	stop_gained	HIGH	Ighv1-9	ENSMUSG00000094694	N	N	#N/A	#N/A	Transcript	ENSMUST00000103498.3	IG_V_gene	2/2	-	-	-	202	202	68	E/*	Gag/Tag	rs582933644	-	-1	-	MGI	-	-	-	-	A2	-	-	-	-	-	-	-	-	-
LMBc	12:114646439-114646439	12:114646439-114646439:T	T	stop_gained	HIGH	Ighv1-18	ENSMUSG00000076695	N	N	#N/A	#N/A	Transcript	ENSMUST00000103504.3	IG_V_gene	2/2	-	-	-	161	161	54	W/*	tGg/tAg	-	-	-1	-	MGI	-	-	-	-	A2	-	-	-	-	-	-	-	-	-
LMBc	12:114646470-114646470	12:114646470-114646470:A	A	stop_gained	HIGH	Ighv1-18	ENSMUSG00000076695	N	Y	#N/A	#N/A	Transcript	ENSMUST00000103504.3	IG_V_gene	2/2	-	-	-	130	130	44	G/*	Gga/Tga	rs585285644	-	-1	-	MGI	-	-	-	-	A2	-	-	-	-	-	-	-	-	-
LMBc	12:114700170-114700170	12:114700170-114700170:T	T	splice_acceptor_variant,non_coding_transcript_variant	HIGH	Ighv1-21-1	ENSMUSG00000102678	N	N	#N/A	#N/A	Transcript	ENSMUST00000195790.2	IG_V_pseudogene	-	1/1	-	-	-	-	-	-	-	-	-	-1	-	MGI	-	-	-	-	-	-	-	-	-	-	-	-	-	-
LMBc	12:114710079-114710079	12:114710079-114710079:T	T	stop_gained	HIGH	Ighv1-22	ENSMUSG00000094561	N	N	#N/A	#N/A	Transcript	ENSMUST00000103507.2	IG_V_gene	2/2	-	-	-	165	165	55	W/*	tgG/tgA	-	-	-1	cds_end_NF	MGI	-	-	-	-	P1	-	-	-	-	-	-	-	-	-
LMBc	12:114710111-114710111	12:114710111-114710111:A	A	stop_gained	HIGH	Ighv1-22	ENSMUSG00000094561	N	Y	#N/A	#N/A	Transcript	ENSMUST00000103507.2	IG_V_gene	2/2	-	-	-	133	133	45	G/*	Gga/Tga	rs1133075865	-	-1	cds_end_NF	MGI	-	-	-	-	P1	-	-	-	-	-	-	-	-	-
LMBc	12:114752066-114752066	12:114752066-114752066:A	A	stop_gained	HIGH	Ighv1-26	ENSMUSG00000094546	N	N	#N/A	#N/A	Transcript	ENSMUST00000103510.2	IG_V_gene	2/2	-	-	-	277	277	93	K/*	Aag/Tag	-	-	-1	cds_end_NF	MGI	-	-	-	-	P1	-	-	-	-	-	-	-	-	-
LMBc	12:114843706-114843706	12:114843706-114843706:T	T	stop_gained	HIGH	Ighv1-36	ENSMUSG00000094051	N	Y	#N/A	#N/A	Transcript	ENSMUST00000103513.3	IG_V_gene	2/2	-	-	-	150	150	50	Y/*	taC/taA	-	-	-1	-	MGI	-	-	-	-	A2	-	-	-	-	-	-	-	-	-
LMBc	12:114843813-114843813	12:114843813-114843813:T	T	splice_acceptor_variant	HIGH	Ighv1-36	ENSMUSG00000094051	N	N	#N/A	#N/A	Transcript	ENSMUST00000191862.6	IG_V_gene	-	1/1	-	-	-	-	-	-	-	-	-	-1	cds_end_NF	MGI	-	-	-	-	P5	-	-	-	-	-	-	-	-	-
LMBc	12:115083491-115083491	12:115083491-115083491:T	T	stop_gained	HIGH	Ighv1-50	ENSMUSG00000094198	N	Y	#N/A	#N/A	Transcript	ENSMUST00000103521.3	IG_V_gene	2/2	-	-	-	267	228	76	Y/*	taT/taA	rs586503053	-	-1	cds_end_NF	MGI	-	-	-	-	P1	-	-	-	-	-	-	-	-	-
LMBc	12:115129585-115129585	12:115129585-115129585:T	T	stop_gained	HIGH	Ighv8-6	ENSMUSG00000094505	N	N	#N/A	#N/A	Transcript	ENSMUST00000103524.2	IG_V_gene	1/1	-	-	-	113	113	38	W/*	tGg/tAg	-	-	-1	-	MGI	-	-	-	-	A2	-	-	-	-	-	-	-	-	-
LMBc	12:115275930-115275930	12:115275930-115275930:C	C	stop_gained	HIGH	Ighv1-58	ENSMUSG00000095889	N	N	#N/A	#N/A	Transcript	ENSMUST00000103529.4	IG_V_gene	2/2	-	-	-	207	207	69	Y/*	taT/taG	-	-	-1	cds_end_NF	MGI	-	-	-	-	P1	-	-	-	-	-	-	-	-	-
LMBc	12:115432140-115432140	12:115432140-115432140:T	T	stop_gained	HIGH	Ighv8-9	ENSMUSG00000095117	N	N	#N/A	#N/A	Transcript	ENSMUST00000103533.2	IG_V_gene	1/1	-	-	-	113	113	38	W/*	tGg/tAg	-	-	-1	-	MGI	-	-	-	-	A2	-	-	-	-	-	-	-	-	-
LMBc	12:115471431-115471431	12:115471431-115471431:A	A	stop_gained	HIGH	Ighv1-64	ENSMUSG00000094088	N	N	#N/A	#N/A	Transcript	ENSMUST00000103535.3	IG_V_gene	2/2	-	-	-	139	85	29	E/*	Gag/Tag	-	-	-1	cds_end_NF	MGI	-	-	-	-	P1	-	-	-	-	-	-	-	-	-
LMBc	12:115556780-115556780	12:115556780-115556780:A	A	stop_gained	HIGH	Ighv1-66	ENSMUSG00000095519	N	N	#N/A	#N/A	Transcript	ENSMUST00000103537.3	IG_V_gene	2/2	-	-	-	349	301	101	Q/*	Cag/Tag	rs586330343	-	-1	cds_end_NF	MGI	-	-	-	-	P1	-	-	-	-	-	-	-	-	-
LMBc	12:115586904-115586904	12:115586904-115586904:T	T	stop_gained	HIGH	Ighv1-69	ENSMUSG00000094502	N	N	#N/A	#N/A	Transcript	ENSMUST00000103539.3	IG_V_gene	2/2	-	-	-	225	225	75	Y/*	taT/taA	rs580150589	-	-1	-	MGI	-	-	-	-	A2	-	-	-	-	-	-	-	-	-
LMBc	12:115729143-115729143	12:115729143-115729143:T	T	stop_gained	HIGH	Ighv8-13	ENSMUSG00000076733	N	N	#N/A	#N/A	Transcript	ENSMUST00000103542.2	IG_V_gene	1/1	-	-	-	113	113	38	W/*	tGg/tAg	rs582496094	-	-1	-	MGI	-	-	-	-	P5	-	-	-	-	-	-	-	-	-
LMBc	12:115766534-115766534	12:115766534-115766534:A	A	stop_gained	HIGH	Ighv1-74	ENSMUSG00000094124	N	N	#N/A	#N/A	Transcript	ENSMUST00000103543.3	IG_V_gene	2/2	-	-	-	82	82	28	E/*	Gaa/Taa	rs584613982	-	-1	-	MGI	-	-	-	-	A2	-	-	-	-	-	-	-	-	-
LMBc	12:115797619-115797619	12:115797619-115797619:T	T	stop_gained	HIGH	Ighv1-75	ENSMUSG00000096020	N	N	#N/A	#N/A	Transcript	ENSMUST00000103544.3	IG_V_gene	2/2	-	-	-	324	302	101	L/*	tTg/tAg	rs108544346	-	-1	cds_end_NF	MGI	-	-	-	-	P1	-	-	-	-	-	-	-	-	-
LMBc	12:115797687-115797687	12:115797687-115797687:C	C	stop_gained	HIGH	Ighv1-75	ENSMUSG00000096020	N	Y	#N/A	#N/A	Transcript	ENSMUST00000103544.3	IG_V_gene	2/2	-	-	-	256	234	78	Y/*	taC/taG	rs108402058	-	-1	cds_end_NF	MGI	-	-	-	-	P1	-	-	-	-	-	-	-	-	-
LMBc	12:115825537-115825537	12:115825537-115825537:A	A	stop_gained	HIGH	Ighv1-77	ENSMUSG00000096452	N	N	#N/A	#N/A	Transcript	ENSMUST00000170551.2	IG_V_gene	1/1	-	-	-	244	244	82	Q/*	Cag/Tag	-	-	-1	-	MGI	-	-	-	-	A2	-	-	-	-	-	-	-	-	-
LMBc	12:115825604-115825604	12:115825604-115825604:C	C	stop_gained	HIGH	Ighv1-77	ENSMUSG00000096452	N	N	#N/A	#N/A	Transcript	ENSMUST00000170551.2	IG_V_gene	1/1	-	-	-	177	177	59	Y/*	taC/taG	rs1135034143	-	-1	-	MGI	-	-	-	-	A2	-	-	-	-	-	-	-	-	-
LMBc	12:115876110-115876110	12:115876110-115876110:A	A	stop_gained	HIGH	Ighv1-80	ENSMUSG00000094075	N	N	#N/A	#N/A	Transcript	ENSMUST00000103547.2	IG_V_gene	2/2	-	-	-	205	205	69	Q/*	Cag/Tag	rs241444558	-	-1	cds_end_NF	MGI	-	-	-	-	P1	-	-	-	-	-	-	-	-	-
LMBc	13:4322305-4322305	13:4322305-4322305:A	A	stop_gained	HIGH	Akr1c12	ENSMUSG00000021211	N	N	#N/A	#N/A	Transcript	ENSMUST00000021632.5	protein_coding	7/9	-	-	-	813	736	246	K/*	Aaa/Taa	rs225294999	-	-1	-	MGI	-	-	-	1	P1	-	-	-	-	-	-	-	-	-
LMBc	13:4326227-4326227	13:4326227-4326227:A	A	splice_donor_variant	HIGH	Akr1c12	ENSMUSG00000021211	N	N	#N/A	#N/A	Transcript	ENSMUST00000021632.5	protein_coding	-	2/8	-	-	-	-	-	-	-	rs263448321	-	-1	-	MGI	-	-	-	1	P1	-	-	-	-	-	-	-	-	-
LMBc	13:21257493-21257493	13:21257493-21257493:C	C	splice_acceptor_variant	HIGH	Olfr1370	ENSMUSG00000042869	N	Y	#N/A	#N/A	Transcript	ENSMUST00000215357.2	protein_coding	-	1/1	-	-	-	-	-	-	-	rs29602388	-	-1	-	MGI	-	-	-	5	P1	-	-	-	-	-	-	-	-	-
LMBc	13:21607577-21607577	13:21607577-21607577:A	A	stop_gained	HIGH	Pgbd1	ENSMUSG00000055313	N	Y	1.46735e-05	0.0439919	Transcript	ENSMUST00000099719.10	protein_coding	5/5	-	-	-	1154	616	206	Q/*	Cag/Tag	rs29635983	-	-1	-	MGI	-	-	-	1	P4	-	-	-	-	-	-	-	-	-
LMBc	13:36056653-36056653	13:36056653-36056653:G	G	stop_lost	HIGH	Cdyl	ENSMUSG00000059288	N	N	0.946571	2.49306	Transcript	ENSMUST00000075220.14	protein_coding	10/10	-	-	-	2077	1782	594	*/W	tgA/tgG	-	-	1	-	MGI	-	-	-	1	-	-	-	-	-	-	-	-	-	-
LMBc	13:47195069-47195069	13:47195069-47195069:T	T	start_lost,splice_region_variant	HIGH	Tpmt	ENSMUSG00000021376	N	Y	7.57392e-05	-0.15971	Transcript	ENSMUST00000124948.2	protein_coding	2/3	-	-	-	38	3	1	M/I	atG/atA	rs29228998	-	-1	cds_end_NF	MGI	-	-	-	3	-	-	-	-	-	-	-	-	-	-
LMBc	13:49392190-49392190	13:49392190-49392190:T	T	stop_gained	HIGH	Susd3	ENSMUSG00000021384	N	N	0.00319514	1.03117	Transcript	ENSMUST00000119721.2	protein_coding	3/3	-	-	-	522	500	167	W/*	tGg/tAg	-	-	-1	-	MGI	-	-	-	1	A2	-	-	-	-	-	-	-	-	-
LMBc	13:58311247-58311247	13:58311247-58311247:T	T	stop_gained,splice_region_variant	HIGH	Idnk	ENSMUSG00000050002	N	Y	0.484633	0.0680022	Transcript	ENSMUST00000109868.4	protein_coding	4/4	-	-	-	202	169	57	R/*	Aga/Tga	rs50017629	-	1	-	MGI	-	-	-	1	-	-	-	-	-	-	-	-	-	-
LMBc	13:64584578-64584578	13:64584578-64584578:C	C	splice_acceptor_variant	HIGH	Cdk20	ENSMUSG00000021483	N	N	7.19399e-12	-1.33569	Transcript	ENSMUST00000021939.8	protein_coding	-	4/7	-	-	-	-	-	-	-	-	-	1	-	MGI	-	-	-	1	P1	-	-	-	-	-	-	-	-	-
LMBc	13:65330842-65330842	13:65330842-65330842:G	G	stop_lost,NMD_transcript_variant	HIGH	Nlrp4f	ENSMUSG00000032999	N	Y	#N/A	#N/A	Transcript	ENSMUST00000222514.2	nonsense_mediated_decay	8/10	-	-	-	2673	2419	807	*/R	Tga/Cga	rs50992490	-	-1	-	MGI	-	-	-	2	-	-	-	-	-	-	-	-	-	-
LMBc	13:67562076-67562076	13:67562076-67562076:G	G	start_lost	HIGH	Zfp459	ENSMUSG00000055560	N	Y	#N/A	#N/A	Transcript	ENSMUST00000056470.10	protein_coding	2/4	-	-	-	81	1	1	M/L	Atg/Ctg	-	-	-1	-	MGI	-	-	-	1	P1	tolerated(0.44)	-	-	-	-	-	-	-	-
LMBc	13:67981350-67981350	13:67981350-67981350:A	A	splice_acceptor_variant	HIGH	Gm10037	ENSMUSG00000058246	N	Y	#N/A	#N/A	Transcript	ENSMUST00000221266.2	protein_coding	-	1/3	-	-	-	-	-	-	-	rs47496313	-	1	-	MGI	-	-	-	2	A2	-	-	-	-	-	-	-	-	-
LMBc	13:68732477-68732477	13:68732477-68732477:C	C	splice_donor_variant,non_coding_transcript_variant	HIGH	Fastkd3	ENSMUSG00000021532	N	Y	2.49269e-10	0.205471	Transcript	ENSMUST00000222068.2	processed_transcript	-	2/6	-	-	-	-	-	-	-	rs48099976	-	1	-	MGI	-	-	-	2	-	-	-	-	-	-	-	-	-	-
LMBc	13:68740034-68740034	13:68740034-68740034:G	G	splice_acceptor_variant	HIGH	Fastkd3	ENSMUSG00000021532	N	Y	2.49269e-10	0.205471	Transcript	ENSMUST00000221640.2	protein_coding	-	1/1	-	-	-	-	-	-	-	rs51891154	-	1	cds_start_NF	MGI	-	-	-	2	-	-	-	-	-	-	-	-	-	-
LMBc	13:76061398-76061398	13:76061398-76061398:T	T	stop_gained	HIGH	Rhobtb3	ENSMUSG00000021589	N	N	0.000533732	1.58337	Transcript	ENSMUST00000109606.3	protein_coding	5/5	-	-	-	1139	746	249	L/*	tTg/tAg	rs50624017	-	-1	-	MGI	-	-	-	1	-	-	-	-	-	-	-	-	-	-
LMBc	13:91945256-91945256	13:91945256-91945256:A	A	stop_lost	HIGH	Zcchc9	ENSMUSG00000021621	N	Y	0.00747395	-0.341939	Transcript	ENSMUST00000022121.13	protein_coding	6/6	-	-	-	937	815	272	*/L	tGa/tTa	rs50065231	-	-1	-	MGI	-	-	-	1	P1	-	-	-	-	-	-	-	-	-
LMBc	13:99548080-99548080	13:99548080-99548080:A	A	splice_acceptor_variant,non_coding_transcript_variant	HIGH	6430562O15Rik	ENSMUSG00000097828	N	Y	#N/A	#N/A	Transcript	ENSMUST00000180808.3	lncRNA	-	1/1	-	-	-	-	-	-	-	rs30054338	-	-1	-	MGI	-	-	-	1	-	-	-	-	-	-	-	-	-	-
LMBc	13:119593551-119593551	13:119593551-119593551:A	A	stop_gained	HIGH	Paip1	ENSMUSG00000025451	N	Y	0.994279	0.97085	Transcript	ENSMUST00000173627.8	protein_coding	10/10	-	-	-	1043	1043	348	W/*	tGg/tAg	rs1132239104	-	1	-	MGI	-	-	-	5	-	-	-	-	-	-	-	-	-	-
LMBc	14:47025639-47025639	14:47025639-47025639:T	T	splice_donor_variant	HIGH	Cnih1	ENSMUSG00000015759	N	N	0.843994	1.10823	Transcript	ENSMUST00000015903.12	protein_coding	-	1/4	-	-	-	-	-	-	-	-	-	-1	-	MGI	-	-	-	1	P1	-	-	-	-	-	-	-	-	-
LMBc	14:47556868-47556868	14:47556868-47556868:C	C	splice_acceptor_variant	HIGH	Mapk1ip1l	ENSMUSG00000021840	N	Y	0.389494	-0.287783	Transcript	ENSMUST00000164235.3	protein_coding	-	2/2	-	-	-	-	-	-	-	-	-	1	-	MGI	-	-	-	1	P1	-	-	-	-	-	-	-	-	-
LMBc	14:51693326-51693326	14:51693326-51693326:C	C	stop_lost	HIGH	Vmn2r89	ENSMUSG00000070448	N	Y	#N/A	#N/A	Transcript	ENSMUST00000239412.2	polymorphic_pseudogene	3/6	-	-	-	860	860	287	*/S	tAa/tCa	-	-	1	-	MGI	-	-	-	-	-	-	-	-	-	-	-	-	-	-
LMBc	14:51693359-51693359	14:51693359-51693359:G	G	stop_lost	HIGH	Vmn2r89	ENSMUSG00000070448	N	Y	#N/A	#N/A	Transcript	ENSMUST00000239412.2	polymorphic_pseudogene	3/6	-	-	-	893	893	298	*/W	tAg/tGg	rs1135109930	-	1	-	MGI	-	-	-	-	-	-	-	-	-	-	-	-	-	-
LMBc	14:51694897-51694897	14:51694897-51694897:T	T	stop_gained	HIGH	Vmn2r89	ENSMUSG00000070448	N	N	#N/A	#N/A	Transcript	ENSMUST00000239412.2	polymorphic_pseudogene	4/6	-	-	-	1561	1561	521	Q/*	Cag/Tag	rs1134461616	-	1	-	MGI	-	-	-	-	-	-	-	-	-	-	-	-	-	-
LMBc	14:51697411-51697411	14:51697411-51697411:G	G	stop_lost	HIGH	Vmn2r89	ENSMUSG00000070448	N	Y	#N/A	#N/A	Transcript	ENSMUST00000159611.10	protein_coding	5/5	-	-	-	1603	1523	508	*/W	tAg/tGg	rs1134054801	-	1	-	MGI	-	-	-	1	P1	-	-	-	-	-	-	-	-	-
LMBc	14:51697453-51697453	14:51697453-51697453:G	G	stop_lost	HIGH	Vmn2r89	ENSMUSG00000070448	N	Y	#N/A	#N/A	Transcript	ENSMUST00000239412.2	polymorphic_pseudogene	6/6	-	-	-	1874	1874	625	*/W	tAg/tGg	-	-	1	-	MGI	-	-	-	-	-	-	-	-	-	-	-	-	-	-
LMBc	14:51697567-51697567	14:51697567-51697567:C	C	stop_lost	HIGH	Vmn2r89	ENSMUSG00000070448	N	Y	#N/A	#N/A	Transcript	ENSMUST00000239412.2	polymorphic_pseudogene	6/6	-	-	-	1988	1988	663	*/S	tAg/tCg	-	-	1	-	MGI	-	-	-	-	-	-	-	-	-	-	-	-	-	-
LMBc	14:73525119-73525119	14:73525119-73525119:A	A	splice_donor_variant,non_coding_transcript_variant	HIGH	Rb1	ENSMUSG00000022105	N	N	1	1.98336	Transcript	ENSMUST00000163932.2	processed_transcript	-	1/1	-	-	-	-	-	-	-	-	-	-1	-	MGI	-	-	-	5	-	-	-	-	-	-	-	-	-	-
LMBc	15:8276517-8276517	15:8276517-8276517:A	A	stop_gained	HIGH	Cplane1	ENSMUSG00000039801	N	N	#N/A	#N/A	Transcript	ENSMUST00000110617.2	protein_coding	43/53	-	-	-	8681	8160	2720	C/*	tgT/tgA	-	-	1	-	MGI	-	-	-	5	P1	-	-	-	-	-	-	-	-	-
LMBc	15:20666442-20666442	15:20666442-20666442:A	A	stop_gained	HIGH	Acot10	ENSMUSG00000047565	N	N	#N/A	#N/A	Transcript	ENSMUST00000052910.6	protein_coding	1/1	-	-	-	395	298	100	R/*	Cga/Tga	rs241266554	-	-1	-	MGI	-	-	-	-	P1	-	-	-	-	-	-	-	-	-
LMBc	15:25365006-25365006	15:25365006-25365006:G	G	splice_acceptor_variant	HIGH	Basp1	ENSMUSG00000045763	N	N	0.539222	1.15421	Transcript	ENSMUST00000058845.9	protein_coding	-	1/1	-	-	-	-	-	-	-	-	-	-1	-	MGI	-	-	-	1	P1	-	-	-	-	-	-	-	-	-
LMBc	15:76788802-76788802	15:76788802-76788802:T	T	stop_gained	HIGH	Rpl8	ENSMUSG00000003970	N	Y	0.932693	3.07536	Transcript	ENSMUST00000004072.10	protein_coding	3/6	-	-	-	244	202	68	R/*	Cga/Tga	-	-	1	-	MGI	-	-	-	1	P1	-	-	-	-	-	-	-	-	-
LMBc	15:79789649-79789649	15:79789649-79789649:G	G	start_lost	HIGH	Apobec3	ENSMUSG00000009585	N	Y	#N/A	#N/A	Transcript	ENSMUST00000230135.2	protein_coding	3/4	-	-	-	308	1	1	M/V	Atg/Gtg	rs48361720	-	1	cds_end_NF	MGI	-	-	-	-	-	deleterious(0.01)	-	-	-	-	-	-	-	-
LMBc	15:81750022-81750022	15:81750022-81750022:C	C	stop_gained	HIGH	Phf5a	ENSMUSG00000061360	N	Y	0.849501	2.94559	Transcript	ENSMUST00000023117.10	protein_coding	4/4	-	-	-	362	315	105	Y/*	taC/taG	-	-	-1	-	MGI	-	-	-	1	P1	-	-	-	-	-	-	-	-	-
LMBc	15:81899782-81899782	15:81899782-81899782:C	C	splice_donor_variant	HIGH	Xrcc6	ENSMUSG00000022471	N	N	0.996856	3.06329	Transcript	ENSMUST00000100399.11	protein_coding	-	1/12	-	-	-	-	-	-	-	rs49232953	-	1	-	MGI	-	-	-	1	P1	-	-	-	-	-	-	-	-	-
LMBc	15:85147833-85147833	15:85147833-85147833:T	T	splice_donor_variant,non_coding_transcript_variant	HIGH	Fbln1	ENSMUSG00000006369	N	Y	0.852458	1.82622	Transcript	ENSMUST00000160798.2	processed_transcript	-	1/1	-	-	-	-	-	-	-	rs31802231	-	1	-	MGI	-	-	-	3	-	-	-	-	-	-	-	-	-	-
LMBc	15:93406432-93406432	15:93406432-93406432:T	T	splice_donor_variant	HIGH	Prickle1	ENSMUSG00000036158	N	N	0.991967	1.51265	Transcript	ENSMUST00000048982.11	protein_coding	-	5/7	-	-	-	-	-	-	-	-	-	-1	-	MGI	-	-	-	1	P1	-	-	-	-	-	-	-	-	-
LMBc	15:97894394-97894394	15:97894394-97894394:G	G	splice_donor_variant,non_coding_transcript_variant	HIGH	Col2a1	ENSMUSG00000022483	N	Y	1	3.0292	Transcript	ENSMUST00000131560.3	processed_transcript	-	9/9	-	-	-	-	-	-	-	rs31553068	-	-1	-	MGI	-	-	-	3	-	-	-	-	-	-	-	-	-	-
LMBc	15:99327201-99327201	15:99327201-99327201:A	A	splice_donor_variant,non_coding_transcript_variant	HIGH	Nckap5los	ENSMUSG00000089968	N	Y	#N/A	#N/A	Transcript	ENSMUST00000159738.2	lncRNA	-	3/7	-	-	-	-	-	-	-	rs50216961	-	1	-	MGI	-	-	-	2	-	-	-	-	-	-	-	-	-	-
LMBc	15:101404133-101404133	15:101404133-101404133:C	C	splice_donor_variant,non_coding_transcript_variant	HIGH	Gm49424	ENSMUSG00000116188	N	Y	#N/A	#N/A	Transcript	ENSMUST00000230835.3	processed_pseudogene	-	1/3	-	-	-	-	-	-	-	rs226973338	-	1	-	MGI	-	-	-	-	-	-	-	-	-	-	-	-	-	-
LMBc	16:91440032-91440032	16:91440032-91440032:A	A	splice_acceptor_variant	HIGH	Gart	ENSMUSG00000022962	N	N	0.0630561	-0.686605	Transcript	ENSMUST00000231380.2	protein_coding	-	1/10	-	-	-	-	-	-	-	rs261540985	-	-1	-	MGI	-	-	-	-	-	-	-	-	-	-	-	-	-	-
LMBc	16:91476864-91476864	16:91476864-91476864:T	T	stop_gained	HIGH	Donson	ENSMUSG00000022960	N	N	4.3716e-05	-0.602707	Transcript	ENSMUST00000117159.8	protein_coding	10/10	-	-	-	1504	1451	484	W/*	tGg/tAg	rs247885334	-	-1	-	MGI	-	-	-	1	A2	-	-	-	-	-	-	-	-	-
LMBc	16:91486693-91486693	16:91486693-91486693:G	G	stop_lost	HIGH	Cryzl1	ENSMUSG00000058240	N	N	0.0906157	0.270711	Transcript	ENSMUST00000122254.8	protein_coding	7/7	-	-	-	646	574	192	*/R	Tga/Cga	rs240862062	-	-1	-	MGI	-	-	-	3	-	-	-	-	-	-	-	-	-	-
LMBc	16:91650084-91650084	16:91650084-91650084:T	T	stop_gained	HIGH	Itsn1	ENSMUSG00000022957	N	N	1	3.44377	Transcript	ENSMUST00000143023.2	protein_coding	4/4	-	-	-	757	757	253	K/*	Aaa/Taa	rs33597794	-	1	cds_start_NF	MGI	-	-	-	1	-	-	-	-	-	-	-	-	-	-
LMBc	16:96227427-96227427	16:96227427-96227427:T	T	splice_acceptor_variant,NMD_transcript_variant	HIGH	Itgb2l	ENSMUSG00000000157	N	Y	#N/A	#N/A	Transcript	ENSMUST00000131567.8	nonsense_mediated_decay	-	12/15	-	-	-	-	-	-	-	rs3164214	-	-1	-	MGI	-	-	-	1	-	-	-	-	-	-	-	-	-	-
LMBc	17:9224090-9224090	17:9224090-9224090:T	T	stop_gained	HIGH	1700010I14Rik	ENSMUSG00000023873	N	Y	#N/A	#N/A	Transcript	ENSMUST00000136954.3	protein_coding	10/10	-	-	-	1586	1060	354	K/*	Aaa/Taa	rs47328481	-	1	cds_end_NF	MGI	-	-	-	2	-	-	-	-	-	-	-	-	-	-
LMBc	17:18327811-18327811	17:18327811-18327811:A	A	stop_gained	HIGH	Vmn2r91	ENSMUSG00000091206	N	Y	#N/A	#N/A	Transcript	ENSMUST00000172359.3	protein_coding	4/6	-	-	-	1445	1404	468	W/*	tgG/tgA	-	-	1	-	MGI	-	-	-	5	P1	-	-	-	-	-	-	-	-	-
LMBc	17:18389091-18389091	17:18389091-18389091:A	A	stop_gained	HIGH	Vmn2r92	ENSMUSG00000091350	N	Y	#N/A	#N/A	Transcript	ENSMUST00000169686.3	protein_coding	4/6	-	-	-	1447	1404	468	W/*	tgG/tgA	-	-	1	-	MGI	-	-	-	5	P1	-	-	-	-	-	-	-	-	-
LMBc	17:23565345-23565345	17:23565345-23565345:T	T	stop_gained	HIGH	Vmn2r115	ENSMUSG00000091076	N	Y	#N/A	#N/A	Transcript	ENSMUST00000168175.3	protein_coding	3/6	-	-	-	1467	1231	411	Q/*	Cag/Tag	rs246973160	-	1	-	MGI	-	-	-	1	P1	-	-	-	-	-	-	-	-	-
LMBc	17:23565418-23565418	17:23565418-23565418:G	G	splice_donor_variant	HIGH	Vmn2r115	ENSMUSG00000091076	N	Y	#N/A	#N/A	Transcript	ENSMUST00000168175.3	protein_coding	-	3/5	-	-	-	-	-	-	-	rs1134789583	-	1	-	MGI	-	-	-	1	P1	-	-	-	-	-	-	-	-	-
LMBc	17:23567008-23567008	17:23567008-23567008:T	T	stop_gained	HIGH	Vmn2r115	ENSMUSG00000091076	N	N	#N/A	#N/A	Transcript	ENSMUST00000168175.3	protein_coding	4/6	-	-	-	1755	1519	507	G/*	Gga/Tga	rs225225194	-	1	-	MGI	-	-	-	1	P1	-	-	-	-	-	-	-	-	-
LMBc	17:23694327-23694327	17:23694327-23694327:A	A	stop_gained	HIGH	Vmn2r117	ENSMUSG00000091407	N	N	#N/A	#N/A	Transcript	ENSMUST00000171996.3	protein_coding	4/6	-	-	-	1621	1519	507	G/*	Gga/Tga	rs1134159285	-	-1	-	MGI	-	-	-	1	P1	-	-	-	-	-	-	-	-	-
LMBc	17:23772042-23772042	17:23772042-23772042:T	T	stop_gained	HIGH	Casp16	ENSMUSG00000067882	N	Y	#N/A	#N/A	Transcript	ENSMUST00000088673.5	protein_coding	2/4	-	-	-	182	182	61	W/*	tGg/tAg	rs256557986	-	-1	-	MGI	-	-	-	5	P1	-	-	-	-	-	-	-	-	-
LMBc	17:23772402-23772402	17:23772402-23772402:A	A	stop_gained	HIGH	Casp16	ENSMUSG00000067882	N	Y	#N/A	#N/A	Transcript	ENSMUST00000088673.5	protein_coding	1/4	-	-	-	61	61	21	E/*	Gaa/Taa	rs253271120	-	-1	-	MGI	-	-	-	5	P1	-	-	-	-	-	-	-	-	-
LMBc	17:24921044-24921044	17:24921044-24921044:C	C	splice_acceptor_variant	HIGH	Tbl3	ENSMUSG00000040688	N	Y	1.53647e-06	-0.280116	Transcript	ENSMUST00000130633.2	protein_coding	-	2/7	-	-	-	-	-	-	-	rs33498624	-	-1	cds_start_NF,cds_end_NF	MGI	-	-	-	5	-	-	-	-	-	-	-	-	-	-
LMBc	17:25110277-25110277	17:25110277-25110277:G	G	splice_acceptor_variant	HIGH	Spsb3	ENSMUSG00000024160	N	Y	0.514185	0.962902	Transcript	ENSMUST00000068508.13	protein_coding	-	6/6	-	-	-	-	-	-	-	rs3155868	-	1	-	MGI	-	-	-	1	-	-	-	-	-	-	-	-	-	-
LMBc	17:25462571-25462571	17:25462571-25462571:G	G	stop_lost	HIGH	Baiap3	ENSMUSG00000047507	N	Y	2.2093e-19	-1.15433	Transcript	ENSMUST00000182696.8	protein_coding	3/3	-	-	-	272	273	91	*/C	tgA/tgC	rs47468766	-	-1	cds_start_NF	MGI	-	-	-	5	-	-	-	-	-	-	-	-	-	-
LMBc	17:25517468-25517468	17:25517468-25517468:T	T	start_lost	HIGH	Prss34	ENSMUSG00000056399	N	Y	#N/A	#N/A	Transcript	ENSMUST00000037453.4	protein_coding	1/5	-	-	-	101	1	1	M/L	Atg/Ttg	rs33471912	-	1	-	MGI	-	-	-	1	P1	tolerated_low_confidence(0.5)	-	-	-	-	-	-	-	-
LMBc	17:25564023-25564023	17:25564023-25564023:C	C	splice_donor_variant	HIGH	Tpsab1	ENSMUSG00000024173	N	Y	4.56498e-05	2.25425	Transcript	ENSMUST00000153118.2	protein_coding	-	2/4	-	-	-	-	-	-	-	rs33360182	-	-1	-	MGI	-	-	-	1	P1	-	-	-	-	-	-	-	-	-
LMBc	17:28103580-28103580	17:28103580-28103580:C	C	splice_donor_variant	HIGH	Uhrf1bp1	ENSMUSG00000039512	N	Y	2.46541e-07	-0.426681	Transcript	ENSMUST00000114849.3	protein_coding	-	10/20	-	-	-	-	-	-	-	rs33622206	-	1	-	MGI	-	-	-	1	P1	-	-	-	-	-	-	-	-	-
LMBc	17:34218486-34218486	17:34218486-34218486:C	C	splice_acceptor_variant	HIGH	H2-K1	ENSMUSG00000061232	N	Y	#N/A	#N/A	Transcript	ENSMUST00000238098.2	protein_coding	-	2/7	-	-	-	-	-	-	-	-	-	-1	cds_start_NF,cds_end_NF	MGI	-	-	-	-	-	-	-	-	-	-	-	-	-	-
LMBc	17:34218909-34218909	17:34218909-34218909:A	A	stop_gained	HIGH	H2-K1	ENSMUSG00000061232	N	Y	#N/A	#N/A	Transcript	ENSMUST00000025181.18	protein_coding	2/8	-	-	-	223	133	45	E/*	Gaa/Taa	rs583625048	-	-1	-	MGI	-	-	-	1	P3	-	-	-	-	-	-	-	-	-
LMBc	17:34356188-34356188	17:34356188-34356188:C	C	stop_lost	HIGH	H2-DMa	ENSMUSG00000037649	N	Y	#N/A	#N/A	Transcript	ENSMUST00000237402.2	protein_coding	2/2	-	-	-	141	124	42	*/R	Tga/Cga	rs33355828	-	1	-	MGI	-	-	-	-	-	-	-	-	-	-	-	-	-	-
LMBc	17:34483761-34483761	17:34483761-34483761:T	T	stop_gained	HIGH	H2-Ab1	ENSMUSG00000073421	N	Y	#N/A	#N/A	Transcript	ENSMUST00000040828.7	protein_coding	2/6	-	-	-	224	121	41	E/*	Gag/Tag	rs236482124	-	1	-	MGI	-	-	-	1	P1	-	-	-	-	-	-	-	-	-
LMBc	17:34641075-34641075	17:34641075-34641075:A	A	splice_donor_variant,non_coding_transcript_variant	HIGH	BC051142	ENSMUSG00000057246	N	Y	#N/A	#N/A	Transcript	ENSMUST00000131998.2	processed_transcript	-	6/9	-	-	-	-	-	-	-	rs47704390	-	1	-	MGI	-	-	-	3	-	-	-	-	-	-	-	-	-	-
LMBc	17:34679021-34679021	17:34679021-34679021:A	A	splice_acceptor_variant	HIGH	BC051142	ENSMUSG00000057246	N	Y	#N/A	#N/A	Transcript	ENSMUST00000097348.10	protein_coding	-	6/7	-	-	-	-	-	-	-	rs33380100	-	1	cds_start_NF	MGI	-	-	-	5	-	-	-	-	-	-	-	-	-	-
LMBc	17:34734409-34734409	17:34734409-34734409:A	A	stop_gained	HIGH	Btnl6	ENSMUSG00000092618	N	Y	#N/A	#N/A	Transcript	ENSMUST00000075483.5	protein_coding	2/9	-	-	-	352	352	118	Q/*	Cag/Tag	rs108391400	-	-1	-	MGI	-	-	-	5	P1	-	-	-	-	-	-	-	-	-
LMBc	17:35018416-35018416	17:35018416-35018416:T	T	splice_acceptor_variant,non_coding_transcript_variant	HIGH	Tnxa	ENSMUSG00000092200	N	N	#N/A	#N/A	Transcript	ENSMUST00000173277.3	unprocessed_pseudogene	-	10/18	-	-	-	-	-	-	-	-	-	1	-	MGI	-	-	-	-	-	-	-	-	-	-	-	-	-	-
LMBc	17:35021379-35021379	17:35021379-35021379:A	A	stop_gained	HIGH	Cyp21a1	ENSMUSG00000024365	N	Y	#N/A	#N/A	Transcript	ENSMUST00000025223.9	protein_coding	8/10	-	-	-	1153	991	331	R/*	Cga/Tga	-	-	-1	-	MGI	-	-	-	1	P1	-	-	-	-	-	-	-	-	-
LMBc	17:35035240-35035240	17:35035240-35035240:T	T	splice_acceptor_variant,non_coding_transcript_variant	HIGH	C4a	ENSMUSG00000015451	N	Y	#N/A	#N/A	Transcript	ENSMUST00000015595.13	lncRNA	-	20/41	-	-	-	-	-	-	-	rs245337516	-	-1	-	MGI	-	-	-	5	-	-	-	-	-	-	-	-	-	-
LMBc	17:35075908-35075908	17:35075908-35075908:A	A	stop_gained	HIGH	Cfb	ENSMUSG00000090231	N	Y	0.000978859	2.2106	Transcript	ENSMUST00000153400.8	protein_coding	5/6	-	-	-	643	643	215	Q/*	Cag/Tag	rs51170361	-	-1	cds_start_NF	MGI	-	-	-	5	-	-	-	-	-	-	-	-	-	-
LMBc	17:35485037-35485037	17:35485037-35485037:C	C	splice_donor_variant	HIGH	H2-D1	ENSMUSG00000073411	N	N	#N/A	#N/A	Transcript	ENSMUST00000172503.3	protein_coding	-	4/6	-	-	-	-	-	-	-	-	-	1	-	MGI	-	-	-	3	A2	-	-	-	-	-	-	-	-	-
LMBc	17:35564007-35564007	17:35564007-35564007:A	A	splice_donor_variant	HIGH	H2-Q2	ENSMUSG00000091705	N	Y	#N/A	#N/A	Transcript	ENSMUST00000074806.12	protein_coding	-	4/6	-	-	-	-	-	-	-	-	-	1	-	MGI	-	-	-	1	P1	-	-	-	-	-	-	-	-	-
LMBc	17:35564008-35564008	17:35564008-35564008:C	C	splice_donor_variant	HIGH	H2-Q2	ENSMUSG00000091705	N	Y	#N/A	#N/A	Transcript	ENSMUST00000074806.12	protein_coding	-	4/6	-	-	-	-	-	-	-	-	-	1	-	MGI	-	-	-	1	P1	-	-	-	-	-	-	-	-	-
LMBc	17:35616237-35616237	17:35616237-35616237:G	G	stop_lost	HIGH	H2-Q5	ENSMUSG00000055413	N	Y	#N/A	#N/A	Transcript	ENSMUST00000172979.4	polymorphic_pseudogene	4/5	-	-	-	798	798	266	*/W	tgA/tgG	-	-	1	-	MGI	-	-	-	5	P1	-	-	-	-	-	-	-	-	-
LMBc	17:35644565-35644565	17:35644565-35644565:A	A	stop_gained	HIGH	H2-Q6	ENSMUSG00000073409	N	N	#N/A	#N/A	Transcript	ENSMUST00000113879.4	protein_coding	3/5	-	-	-	353	353	118	W/*	tGg/tAg	-	-	1	-	MGI	-	-	-	2	P1	-	-	-	-	-	-	-	-	-
LMBc	17:35644738-35644738	17:35644738-35644738:T	T	stop_gained	HIGH	H2-Q6	ENSMUSG00000073409	N	Y	#N/A	#N/A	Transcript	ENSMUST00000113879.4	protein_coding	3/5	-	-	-	526	526	176	R/*	Aga/Tga	-	-	1	-	MGI	-	-	-	2	P1	-	-	-	-	-	-	-	-	-
LMBc	17:35661976-35661976	17:35661976-35661976:C	C	splice_donor_variant	HIGH	H2-Q7	ENSMUSG00000060550	N	Y	#N/A	#N/A	Transcript	ENSMUST00000071951.14	protein_coding	-	6/6	-	-	-	-	-	-	-	-	-	1	-	MGI	-	-	-	1	P2	-	-	-	-	-	-	-	-	-
LMBc	17:35661977-35661977	17:35661977-35661977:A	A	splice_donor_variant	HIGH	H2-Q7	ENSMUSG00000060550	N	Y	#N/A	#N/A	Transcript	ENSMUST00000071951.14	protein_coding	-	6/6	-	-	-	-	-	-	-	-	-	1	-	MGI	-	-	-	1	P2	-	-	-	-	-	-	-	-	-
LMBc	17:36341769-36341769	17:36341769-36341769:C	C	stop_gained	HIGH	H2-T23	ENSMUSG00000067212	N	N	#N/A	#N/A	Transcript	ENSMUST00000102678.5	protein_coding	4/7	-	-	-	1014	828	276	Y/*	taT/taG	-	-	-1	-	MGI	-	-	-	1	P1	-	-	-	-	-	-	-	-	-
LMBc	17:36351537-36351537	17:36351537-36351537:T	T	stop_gained	HIGH	H2-T22	ENSMUSG00000056116	N	Y	#N/A	#N/A	Transcript	ENSMUST00000058801.15	protein_coding	5/9	-	-	-	847	692	231	L/*	tTg/tAg	rs581551690	-	-1	-	MGI	-	-	-	1	A2	-	-	-	-	-	-	-	-	-
LMBc	17:36353022-36353022	17:36353022-36353022:C	C	splice_acceptor_variant	HIGH	H2-T22	ENSMUSG00000056116	N	Y	#N/A	#N/A	Transcript	ENSMUST00000058801.15	protein_coding	-	2/8	-	-	-	-	-	-	-	rs585349052	-	-1	-	MGI	-	-	-	1	A2	-	-	-	-	-	-	-	-	-
LMBc	17:36368767-36368767	17:36368767-36368767:C	C	stop_gained	HIGH	Gm11127	ENSMUSG00000079492	N	Y	#N/A	#N/A	Transcript	ENSMUST00000113742.3	protein_coding	2/6	-	-	-	322	312	104	Y/*	taC/taG	rs1135210553	-	-1	-	MGI	-	-	-	1	P1	-	-	-	-	-	-	-	-	-
LMBc	17:36392233-36392233	17:36392233-36392233:G	G	stop_lost	HIGH	H2-Bl	ENSMUSG00000073406	N	Y	#N/A	#N/A	Transcript	ENSMUST00000173080.10	polymorphic_pseudogene	4/6	-	-	-	787	787	263	*/Q	Tag/Cag	rs33080598	-	-1	-	MGI	-	-	-	1	-	-	-	-	-	-	-	-	-	-
LMBc	17:36394826-36394826	17:36394826-36394826:G	G	splice_acceptor_variant	HIGH	H2-Bl	ENSMUSG00000073406	N	Y	#N/A	#N/A	Transcript	ENSMUST00000195833.6	polymorphic_pseudogene	-	1/4	-	-	-	-	-	-	-	-	-	-1	-	MGI	-	-	-	1	-	-	-	-	-	-	-	-	-	-
LMBc	17:36475556-36475556	17:36475556-36475556:C	C	stop_lost	HIGH	Gm8909	ENSMUSG00000073402	N	Y	#N/A	#N/A	Transcript	ENSMUST00000040467.15	protein_coding	8/8	-	-	-	1137	1107	369	*/W	tgA/tgG	rs244535097	-	-1	-	MGI	-	-	-	1	P2	-	-	-	-	-	-	-	-	-
LMBc	17:36498420-36498420	17:36498420-36498420:C	C	splice_acceptor_variant	HIGH	H2-T3	ENSMUSG00000054128	N	Y	#N/A	#N/A	Transcript	ENSMUST00000025312.13	protein_coding	-	3/5	-	-	-	-	-	-	-	rs1132426236	-	-1	-	MGI	-	-	-	1	-	-	-	-	-	-	-	-	-	-
LMBc	17:36500764-36500764	17:36500764-36500764:C	C	splice_acceptor_variant	HIGH	H2-T3	ENSMUSG00000054128	N	Y	#N/A	#N/A	Transcript	ENSMUST00000025312.13	protein_coding	-	1/5	-	-	-	-	-	-	-	rs1132998351	-	-1	-	MGI	-	-	-	1	-	-	-	-	-	-	-	-	-	-
LMBc	17:36566894-36566894	17:36566894-36566894:A	A	stop_gained	HIGH	Rpp21	ENSMUSG00000024446	N	Y	0.082454	1.21495	Transcript	ENSMUST00000077535.5	protein_coding	3/4	-	-	-	225	208	70	R/*	Cga/Tga	rs50136850	-	-1	-	MGI	-	-	-	1	-	-	-	-	-	-	-	-	-	-
LMBc	17:37461831-37461831	17:37461831-37461831:T	T	splice_acceptor_variant,NMD_transcript_variant	HIGH	Olfr93	ENSMUSG00000091601	N	Y	#N/A	#N/A	Transcript	ENSMUST00000208003.4	nonsense_mediated_decay	-	1/2	-	-	-	-	-	-	-	rs1134233377	-	-1	cds_start_NF	MGI	-	-	-	3	-	-	-	-	-	-	-	-	-	-
LMBc	17:37480742-37480742	17:37480742-37480742:A	A	stop_gained	HIGH	Olfr753-ps1	ENSMUSG00000090556	N	Y	#N/A	#N/A	Transcript	ENSMUST00000174025.3	polymorphic_pseudogene	4/4	-	-	-	1583	796	266	R/*	Cga/Tga	rs33582834	-	-1	-	MGI	-	-	-	3	P5	-	-	-	-	-	-	-	-	-
LMBc	17:41191110-41191110	17:41191110-41191110:C	C	stop_gained	HIGH	9130008F23Rik	ENSMUSG00000054951	N	Y	#N/A	#N/A	Transcript	ENSMUST00000068258.3	protein_coding	1/2	-	-	-	340	318	106	Y/*	taC/taG	rs33332208	-	-1	-	MGI	-	-	-	1	P1	-	-	-	-	-	-	-	-	-
LMBc	17:41191265-41191265	17:41191265-41191265:A	A	stop_gained	HIGH	9130008F23Rik	ENSMUSG00000054951	N	Y	#N/A	#N/A	Transcript	ENSMUST00000068258.3	protein_coding	1/2	-	-	-	185	163	55	K/*	Aag/Tag	rs33622016	-	-1	-	MGI	-	-	-	1	P1	-	-	-	-	-	-	-	-	-
LMBc	17:45718823-45718823	17:45718823-45718823:A	A	stop_gained	HIGH	Cdc5l	ENSMUSG00000023932	N	N	0.999993	2.89727	Transcript	ENSMUST00000024727.10	protein_coding	13/16	-	-	-	2094	1792	598	K/*	Aaa/Taa	rs1134393715	-	-1	-	MGI	-	-	-	1	P1	-	-	-	-	-	-	-	-	-
LMBc	17:49756165-49756165	17:49756165-49756165:T	T	stop_gained,NMD_transcript_variant	HIGH	Mocs1	ENSMUSG00000064120	N	Y	0.000969834	-1.51088	Transcript	ENSMUST00000173362.8	nonsense_mediated_decay	5/11	-	-	-	631	631	211	R/*	Cga/Tga	rs13472578	-	1	-	MGI	-	-	-	5	-	-	-	-	-	-	-	-	-	-
LMBc	17:66136432-66136432	17:66136432-66136432:A	A	stop_gained,NMD_transcript_variant	HIGH	Ppp4r1	ENSMUSG00000061950	N	Y	0.998558	1.68585	Transcript	ENSMUST00000162109.8	nonsense_mediated_decay	11/19	-	-	-	1136	1109	370	W/*	tGg/tAg	rs33596066	-	1	-	MGI	-	-	-	1	-	-	-	-	-	-	-	-	-	-
LMBc	18:35714350-35714350	18:35714350-35714350:C	C	splice_donor_variant	HIGH	Matr3	ENSMUSG00000037236	N	Y	0.999819	2.92232	Transcript	ENSMUST00000166793.10	protein_coding	-	7/14	-	-	-	-	-	-	-	-	-	1	-	MGI	-	-	-	1	P1	-	-	-	-	-	-	-	-	-
LMBc	18:35720683-35720683	18:35720683-35720683:A	A	splice_acceptor_variant	HIGH	Matr3	ENSMUSG00000037236	N	Y	0.999819	2.92232	Transcript	ENSMUST00000166793.10	protein_coding	-	12/14	-	-	-	-	-	-	-	-	-	1	-	MGI	-	-	-	1	P1	-	-	-	-	-	-	-	-	-
LMBc	18:35723454-35723454	18:35723454-35723454:T	T	stop_gained	HIGH	Matr3	ENSMUSG00000037236	N	Y	0.999819	2.92232	Transcript	ENSMUST00000166793.10	protein_coding	15/15	-	-	-	2828	2512	838	E/*	Gaa/Taa	rs1133160336	-	1	-	MGI	-	-	-	1	P1	-	-	-	-	-	-	-	-	-
LMBc	18:37476259-37476259	18:37476259-37476259:A	A	stop_gained	HIGH	Pcdhb7	ENSMUSG00000045062	N	Y	1.30424e-15	-0.507335	Transcript	ENSMUST00000053037.5	protein_coding	1/1	-	-	-	1505	1394	465	W/*	tGg/tAg	-	-	1	-	MGI	-	-	-	-	P1	-	-	-	-	-	-	-	-	-
LMBc	18:37876908-37876908	18:37876908-37876908:T	T	stop_gained	HIGH	Pcdhgb6	ENSMUSG00000103088	N	Y	6.46506e-05	2.28913	Transcript	ENSMUST00000003599.9	protein_coding	1/4	-	-	-	1762	1615	539	K/*	Aag/Tag	rs47917604	-	1	-	MGI	-	-	-	1	P1	-	-	-	-	-	-	-	-	-
LMBc	18:37896549-37896549	18:37896549-37896549:T	T	stop_gained	HIGH	Pcdhgb8	ENSMUSG00000103081	N	Y	#N/A	#N/A	Transcript	ENSMUST00000195764.2	polymorphic_pseudogene	1/4	-	-	-	1696	1618	540	K/*	Aag/Tag	rs46608188	-	1	-	MGI	-	-	-	1	P1	-	-	-	-	-	-	-	-	-
LMBc	18:37897163-37897163	18:37897163-37897163:C	C	stop_lost	HIGH	Pcdhgb8	ENSMUSG00000103081	N	Y	#N/A	#N/A	Transcript	ENSMUST00000195764.2	polymorphic_pseudogene	1/4	-	-	-	2310	2232	744	*/Y	taA/taC	rs49046833	-	1	-	MGI	-	-	-	1	P1	-	-	-	-	-	-	-	-	-
LMBc	18:50179910-50179910	18:50179910-50179910:T	T	splice_donor_variant	HIGH	Tnfaip8	ENSMUSG00000062210	N	Y	0.239737	0.432816	Transcript	ENSMUST00000180305.2	protein_coding	-	1/1	-	-	-	-	-	-	-	-	-	1	-	MGI	-	-	-	5	-	-	-	-	-	-	-	-	-	-
LMBc	18:53522686-53522686	18:53522686-53522686:C	C	splice_donor_variant	HIGH	Snx24	ENSMUSG00000024535	N	Y	0.00139281	-0.235177	Transcript	ENSMUST00000025417.9	protein_coding	-	7/7	-	-	-	-	-	-	-	rs3683956	-	1	-	MGI	-	-	-	1	P1	-	-	-	-	-	-	-	-	-
LMBc	18:60403601-60403601	18:60403601-60403601:T	T	stop_gained	HIGH	Gm4841	ENSMUSG00000068606	N	N	#N/A	#N/A	Transcript	ENSMUST00000090260.6	protein_coding	2/2	-	-	-	615	491	164	L/*	tTa/tAa	rs216412607	-	-1	-	MGI	-	-	-	2	P1	-	-	-	-	-	-	-	-	-
LMBc	18:60432921-60432921	18:60432921-60432921:A	A	start_lost	HIGH	F830016B08Rik	ENSMUSG00000090942	N	N	#N/A	#N/A	Transcript	ENSMUST00000171297.2	protein_coding	2/2	-	-	-	130	3	1	M/I	atG/atA	rs36753223	-	1	-	MGI	-	-	-	1	P1	deleterious(0)	-	-	-	-	-	-	-	-
LMBc	18:64422167-64422167	18:64422167-64422167:T	T	splice_donor_variant,non_coding_transcript_variant	HIGH	Rps15-ps3	ENSMUSG00000118264	N	N	#N/A	#N/A	Transcript	ENSMUST00000235716.2	processed_transcript	-	1/1	-	-	-	-	-	-	-	rs30109835	-	1	-	MGI	-	-	-	-	-	-	-	-	-	-	-	-	-	-
LMBc	19:24072955-24072955	19:24072955-24072955:A	A	splice_acceptor_variant	HIGH	Tjp2	ENSMUSG00000024812	N	N	6.24313e-07	0.340018	Transcript	ENSMUST00000099558.5	protein_coding	-	22/22	-	-	-	-	-	-	-	-	-	-1	-	MGI	-	-	-	1	P2	-	-	-	-	-	-	-	-	-
LMBc	19:24072956-24072956	19:24072956-24072956:A	A	splice_acceptor_variant	HIGH	Tjp2	ENSMUSG00000024812	N	N	6.24313e-07	0.340018	Transcript	ENSMUST00000099558.5	protein_coding	-	22/22	-	-	-	-	-	-	-	-	-	-1	-	MGI	-	-	-	1	P2	-	-	-	-	-	-	-	-	-
LMBc	19:37198884-37198884	19:37198884-37198884:A	A	stop_gained	HIGH	Marchf5	ENSMUSG00000023307	N	Y	#N/A	#N/A	Transcript	ENSMUST00000024078.15	protein_coding	6/6	-	-	-	1143	816	272	Y/*	taT/taA	rs1132210077	-	1	-	MGI	-	-	-	1	P1	-	-	-	-	-	-	-	-	-
LMBc	19:42058774-42058774	19:42058774-42058774:A	A	stop_lost	HIGH	Hoga1	ENSMUSG00000025176	N	Y	7.32777e-06	-0.784382	Transcript	ENSMUST00000081714.5	protein_coding	7/7	-	-	-	1050	964	322	*/K	Taa/Aaa	rs30403166	-	1	-	MGI	-	-	-	1	P1	-	-	-	-	-	-	-	-	-
LMBc	19:42402378-42402378	19:42402378-42402378:C	C	splice_donor_variant	HIGH	Crtac1	ENSMUSG00000042401	N	N	0.000140635	1.40885	Transcript	ENSMUST00000048630.8	protein_coding	-	2/14	-	-	-	-	-	-	-	-	-	-1	-	MGI	-	-	-	1	P1	-	-	-	-	-	-	-	-	-
LMBc	19:42592758-42592758	19:42592758-42592758:A	A	splice_acceptor_variant	HIGH	Loxl4	ENSMUSG00000025185	N	Y	2.14099e-09	-0.62274	Transcript	ENSMUST00000164786.8	protein_coding	-	6/14	-	-	-	-	-	-	-	rs49210310	-	-1	-	MGI	-	-	-	1	A2	-	-	-	-	-	-	-	-	-
LMBc	19:58252342-58252342	19:58252342-58252342:G	G	splice_donor_variant	HIGH	Gfra1	ENSMUSG00000025089	N	Y	0.119577	1.50836	Transcript	ENSMUST00000026076.14	protein_coding	-	9/10	-	-	-	-	-	-	-	rs36678199	-	-1	-	MGI	-	-	-	1	P3	-	-	-	-	-	-	-	-	-
LMBc	2:10069124-10069124	2:10069124-10069124:C	C	splice_acceptor_variant	HIGH	Atp5c1	ENSMUSG00000025781	N	N	0.425804	0.377554	Transcript	ENSMUST00000026887.14	protein_coding	-	3/8	-	-	-	-	-	-	-	-	-	-1	-	MGI	-	-	-	5	A1	-	-	-	-	-	-	-	-	-
LMBc	2:65708307-65708307	2:65708307-65708307:T	T	splice_acceptor_variant	HIGH	Csrnp3	ENSMUSG00000044647	N	N	0.832453	1.49582	Transcript	ENSMUST00000053910.10	protein_coding	-	1/5	-	-	-	-	-	-	-	-	-	1	-	MGI	-	-	-	1	P3	-	-	-	-	-	-	-	-	-
LMBc	2:85584634-85584634	2:85584634-85584634:T	T	stop_gained	HIGH	Olfr1010	ENSMUSG00000110879	N	Y	#N/A	#N/A	Transcript	ENSMUST00000216831.3	polymorphic_pseudogene	2/2	-	-	-	1034	928	310	Q/*	Cag/Tag	rs48233165	-	1	-	MGI	-	-	-	3	P1	-	-	-	-	-	-	-	-	-
LMBc	2:90126308-90126308	2:90126308-90126308:C	C	stop_lost	HIGH	Olfr1273-ps	ENSMUSG00000080809	N	Y	#N/A	#N/A	Transcript	ENSMUST00000214356.3	polymorphic_pseudogene	2/2	-	-	-	968	896	299	*/W	tAg/tGg	rs33054020	-	-1	-	MGI	-	-	-	3	P1	-	-	-	-	-	-	-	-	-
LMBc	2:90948516-90948516	2:90948516-90948516:A	A	start_lost	HIGH	Mybpc3	ENSMUSG00000002100	N	N	1.35054e-06	0.690435	Transcript	ENSMUST00000111430.10	protein_coding	1/35	-	-	-	28	3	1	M/I	atG/atA	rs27402215	-	1	-	MGI	-	-	-	5	A2	tolerated_low_confidence(0.07)	-	-	-	-	-	-	-	-
LMBc	2:92200832-92200832	2:92200832-92200832:T	T	stop_lost,NMD_transcript_variant	HIGH	Large2	ENSMUSG00000040434	N	N	#N/A	#N/A	Transcript	ENSMUST00000148352.8	nonsense_mediated_decay	3/15	-	-	-	370	277	93	*/R	Tga/Aga	rs27384846	-	-1	-	MGI	-	-	-	2	-	-	-	-	-	-	-	-	-	-
LMBc	2:118593106-118593106	2:118593106-118593106:A	A	stop_gained	HIGH	Ccdc9b	ENSMUSG00000045838	N	Y	#N/A	#N/A	Transcript	ENSMUST00000059997.9	protein_coding	1/11	-	-	-	37	28	10	R/*	Aga/Tga	rs32920032	-	-1	-	MGI	-	-	-	1	P1	-	-	-	-	-	-	-	-	-
LMBc	2:119864958-119864958	2:119864958-119864958:A	A	splice_acceptor_variant,NMD_transcript_variant	HIGH	Gm28042	ENSMUSG00000033852	N	N	#N/A	#N/A	Transcript	ENSMUST00000125805.2	nonsense_mediated_decay	-	2/3	-	-	-	-	-	-	-	rs27457781	-	1	cds_start_NF	MGI	-	-	-	5	-	-	-	-	-	-	-	-	-	-
LMBc	2:119897048-119897048	2:119897048-119897048:C	C	splice_acceptor_variant	HIGH	Sptbn5	ENSMUSG00000074899	N	N	1.0901e-70	-3.77771	Transcript	ENSMUST00000156159.4	protein_coding	-	24/65	-	-	-	-	-	-	-	rs27441698	-	-1	-	MGI	-	-	-	5	P1	-	-	-	-	-	-	-	-	-
LMBc	2:152845026-152845026	2:152845026-152845026:A	A	stop_lost	HIGH	Ttll9	ENSMUSG00000074673	N	Y	4.48655e-10	-0.384346	Transcript	ENSMUST00000103155.10	protein_coding	14/14	-	-	-	1428	1393	465	*/R	Tga/Aga	rs239971433	-	1	-	MGI	-	-	-	1	-	-	-	-	-	-	-	-	-	-
LMBc	2:153629613-153629613	2:153629613-153629613:T	T	stop_gained	HIGH	Efcab8	ENSMUSG00000044083	N	Y	#N/A	#N/A	Transcript	ENSMUST00000126656.4	protein_coding	5/28	-	-	-	509	445	149	E/*	Gag/Tag	rs387374542	-	1	-	MGI	-	-	-	5	P1	-	-	-	-	-	-	-	-	-
LMBc	2:154104327-154104327	2:154104327-154104327:T	T	stop_gained,splice_region_variant	HIGH	Bpifb9a	ENSMUSG00000067998	N	Y	#N/A	#N/A	Transcript	ENSMUST00000088924.7	protein_coding	3/15	-	-	-	845	769	257	E/*	Gaa/Taa	rs387426540	-	1	-	MGI	-	-	-	1	P1	-	-	-	-	-	-	-	-	-
LMBc	2:155836785-155836785	2:155836785-155836785:C	C	splice_acceptor_variant,NMD_transcript_variant	HIGH	6430550D23Rik	ENSMUSG00000074646	N	Y	#N/A	#N/A	Transcript	ENSMUST00000124812.8	nonsense_mediated_decay	-	4/11	-	-	-	-	-	-	-	rs27339875	-	-1	-	MGI	-	-	-	2	-	-	-	-	-	-	-	-	-	-
LMBc	3:15613852-15613852	3:15613852-15613852:A	A	stop_gained	HIGH	Sirpb1b	ENSMUSG00000095028	N	Y	#N/A	#N/A	Transcript	ENSMUST00000091319.7	protein_coding	2/6	-	-	-	344	229	77	Q/*	Cag/Tag	rs1132227863	-	-1	-	MGI	-	-	-	1	P2	-	-	-	-	-	-	-	-	-
LMBc	3:15886235-15886235	3:15886235-15886235:T	T	stop_gained	HIGH	Sirpb1c	ENSMUSG00000074677	N	Y	#N/A	#N/A	Transcript	ENSMUST00000108349.2	protein_coding	4/4	-	-	-	1164	1134	378	Y/*	taT/taA	rs1133598682	-	-1	-	MGI	-	-	-	1	A2	-	-	-	-	-	-	-	-	-
LMBc	3:33857755-33857755	3:33857755-33857755:C	C	splice_donor_variant	HIGH	Ttc14	ENSMUSG00000027677	N	Y	4.41871e-06	-0.716474	Transcript	ENSMUST00000099153.10	protein_coding	-	6/9	-	-	-	-	-	-	-	-	-	1	-	MGI	-	-	-	1	P3	-	-	-	-	-	-	-	-	-
LMBc	3:33857756-33857756	3:33857756-33857756:A	A	splice_donor_variant	HIGH	Ttc14	ENSMUSG00000027677	N	Y	4.41871e-06	-0.716474	Transcript	ENSMUST00000099153.10	protein_coding	-	6/9	-	-	-	-	-	-	-	-	-	1	-	MGI	-	-	-	1	P3	-	-	-	-	-	-	-	-	-
LMBc	3:37176000-37176000	3:37176000-37176000:A	A	stop_gained	HIGH	Adad1	ENSMUSG00000027719	N	N	0.974992	-0.223336	Transcript	ENSMUST00000147773.3	protein_coding	5/5	-	-	-	589	591	197	W/*	tgG/tgA	rs8258994	-	1	cds_start_NF	MGI	-	-	-	3	-	-	-	-	-	-	-	-	-	-
LMBc	3:37435140-37435140	3:37435140-37435140:A	A	splice_donor_variant	HIGH	Fgf2	ENSMUSG00000037225	N	N	#N/A	#N/A	Transcript	ENSMUST00000108120.8	protein_coding	-	1/2	-	-	-	-	-	-	-	rs30062181	-	1	-	MGI	-	-	-	1	-	-	-	-	-	-	-	-	-	-
LMBc	3:92980896-92980896	3:92980896-92980896:T	T	splice_donor_variant	HIGH	Tdpoz8	ENSMUSG00000096879	N	Y	#N/A	#N/A	Transcript	ENSMUST00000179064.2	protein_coding	-	1/1	-	-	-	-	-	-	-	-	-	1	-	MGI	-	-	-	5	-	-	-	-	-	-	-	-	-	-
LMBc	3:93578619-93578619	3:93578619-93578619:T	T	stop_gained	HIGH	Tdpoz1	ENSMUSG00000094084	N	Y	#N/A	#N/A	Transcript	ENSMUST00000094413.5	protein_coding	1/1	-	-	-	258	164	55	W/*	tGg/tAg	rs1132787606	-	-1	-	MGI	-	-	-	-	P1	-	-	-	-	-	-	-	-	-
LMBc	3:93957263-93957263	3:93957263-93957263:T	T	stop_gained	HIGH	Tdpoz9	ENSMUSG00000094328	N	N	#N/A	#N/A	Transcript	ENSMUST00000178458.2	protein_coding	1/1	-	-	-	258	164	55	W/*	tGg/tAg	rs1132257421	-	-1	-	MGI	-	-	-	-	P1	-	-	-	-	-	-	-	-	-
LMBc	3:94082750-94082750	3:94082750-94082750:A	A	stop_gained	HIGH	Spopfm2	ENSMUSG00000074424	N	Y	#N/A	#N/A	Transcript	ENSMUST00000161475.2	protein_coding	2/2	-	-	-	1216	1060	354	G/*	Gga/Tga	rs1133154824	-	-1	-	MGI	-	-	-	1	P1	-	-	-	-	-	-	-	-	-
LMBc	3:95037506-95037506	3:95037506-95037506:G	G	stop_lost	HIGH	Scnm1	ENSMUSG00000092607	N	Y	4.72848e-05	0.192704	Transcript	ENSMUST00000172572.9	protein_coding	6/7	-	-	-	675	559	187	*/R	Tga/Cga	rs13474321	-	-1	-	MGI	-	-	-	1	-	-	-	-	-	-	-	-	-	-
LMBc	3:98353492-98353492	3:98353492-98353492:A	A	stop_gained	HIGH	Gm4450	ENSMUSG00000090817	N	N	#N/A	#N/A	Transcript	ENSMUST00000167753.8	protein_coding	4/4	-	-	-	1173	1006	336	R/*	Cga/Tga	-	-	-1	-	MGI	-	-	-	1	P1	-	-	-	-	-	-	-	-	-
LMBc	3:102748351-102748351	3:102748351-102748351:A	A	stop_gained	HIGH	Sycp1	ENSMUSG00000027855	N	Y	0.949998	0.10833	Transcript	ENSMUST00000029448.11	protein_coding	30/33	-	-	-	2569	2440	814	Q/*	Cag/Tag	-	-	-1	-	MGI	-	-	-	1	P1	-	-	-	-	-	-	-	-	-
LMBc	3:102760703-102760703	3:102760703-102760703:G	G	splice_donor_variant	HIGH	Sycp1	ENSMUSG00000027855	N	Y	0.949998	0.10833	Transcript	ENSMUST00000029448.11	protein_coding	-	26/32	-	-	-	-	-	-	-	-	-	-1	-	MGI	-	-	-	1	P1	-	-	-	-	-	-	-	-	-
LMBc	3:107102805-107102805	3:107102805-107102805:T	T	stop_gained	HIGH	Kcna10	ENSMUSG00000042861	N	N	0.00305949	-1.57542	Transcript	ENSMUST00000055064.8	protein_coding	2/2	-	-	-	1681	1435	479	E/*	Gaa/Taa	rs30708912	-	1	-	MGI	-	-	-	1	P1	-	-	-	-	-	-	-	-	-
LMBc	3:113060576-113060576	3:113060576-113060576:A	A	splice_donor_variant,non_coding_transcript_variant	HIGH	Amy2b	ENSMUSG00000083079	N	Y	7.64544e-09	-0.267102	Transcript	ENSMUST00000120184.2	unprocessed_pseudogene	-	4/9	-	-	-	-	-	-	-	rs234444728	-	-1	-	MGI	-	-	-	-	-	-	-	-	-	-	-	-	-	-
LMBc	3:137858104-137858104	3:137858104-137858104:G	G	splice_donor_variant	HIGH	Trmt10a	ENSMUSG00000004127	N	N	2.83743e-05	-0.133188	Transcript	ENSMUST00000040321.13	protein_coding	-	6/7	-	-	-	-	-	-	-	-	-	1	-	MGI	-	-	-	1	P1	-	-	-	-	-	-	-	-	-
LMBc	4:41196044-41196044	4:41196044-41196044:A	A	splice_acceptor_variant	HIGH	Ubap2	ENSMUSG00000028433	N	N	0.989509	-1.3545	Transcript	ENSMUST00000030143.13	protein_coding	-	24/28	-	-	-	-	-	-	-	-	-	-1	-	MGI	-	-	-	1	P2	-	-	-	-	-	-	-	-	-
LMBc	4:41196810-41196810	4:41196810-41196810:A	A	splice_acceptor_variant	HIGH	Ubap2	ENSMUSG00000028433	N	N	0.989509	-1.3545	Transcript	ENSMUST00000030143.13	protein_coding	-	22/28	-	-	-	-	-	-	-	-	-	-1	-	MGI	-	-	-	1	P2	-	-	-	-	-	-	-	-	-
LMBc	4:45404837-45404837	4:45404837-45404837:C	C	splice_acceptor_variant	HIGH	Slc25a51	ENSMUSG00000045973	N	N	0.0492004	2.71367	Transcript	ENSMUST00000107796.8	protein_coding	-	1/2	-	-	-	-	-	-	-	-	-	-1	-	MGI	-	-	-	1	-	-	-	-	-	-	-	-	-	-
LMBc	4:52970623-52970623	4:52970623-52970623:G	G	start_lost	HIGH	Olfr270	ENSMUSG00000070983	N	N	#N/A	#N/A	Transcript	ENSMUST00000095084.3	protein_coding	3/3	-	-	-	353	1	1	M/V	Atg/Gtg	rs27794017	-	1	-	MGI	-	-	-	5	A1	deleterious(0.02)	-	-	-	-	-	-	-	-
LMBc	4:88673639-88673639	4:88673639-88673639:T	T	stop_gained	HIGH	Gm13271	ENSMUSG00000094618	N	Y	#N/A	#N/A	Transcript	ENSMUST00000094992.2	protein_coding	1/1	-	-	-	535	535	179	R/*	Aga/Tga	rs46909355	-	1	-	MGI	-	-	-	-	P1	-	-	-	-	-	-	-	-	-
LMBc	4:88745840-88745840	4:88745840-88745840:A	A	stop_gained	HIGH	Ifna6	ENSMUSG00000101252	N	Y	0.000913991	-1.7259	Transcript	ENSMUST00000105146.4	protein_coding	1/1	-	-	-	188	188	63	L/*	tTg/tAg	rs584563474	-	1	-	MGI	-	-	-	-	P1	-	-	-	-	-	-	-	-	-
LMBc	4:88768891-88768891	4:88768891-88768891:G	G	stop_lost	HIGH	Ifna1	ENSMUSG00000095498	N	Y	0.711485	2.54473	Transcript	ENSMUST00000094972.2	protein_coding	1/1	-	-	-	568	568	190	*/G	Tga/Gga	-	-	1	-	MGI	-	-	-	-	P1	-	-	-	-	-	-	-	-	-
LMBc	4:94867239-94867239	4:94867239-94867239:C	C	splice_donor_variant	HIGH	Mysm1	ENSMUSG00000062627	N	N	0.0202316	0.850689	Transcript	ENSMUST00000075872.4	protein_coding	-	1/19	-	-	-	-	-	-	-	-	-	-1	-	MGI	-	-	-	1	P1	-	-	-	-	-	-	-	-	-
LMBc	4:106474416-106474416	4:106474416-106474416:C	C	start_lost,NMD_transcript_variant	HIGH	Lexm	ENSMUSG00000054362	N	N	#N/A	#N/A	Transcript	ENSMUST00000067387.9	nonsense_mediated_decay	1/11	-	-	-	23	1	1	M/V	Atg/Gtg	rs261461351	-	-1	-	MGI	-	-	-	1	-	deleterious_low_confidence(0)	-	-	-	-	-	-	-	-
LMBc	4:111839458-111839458	4:111839458-111839458:T	T	stop_gained	HIGH	Skint7	ENSMUSG00000049214	N	N	#N/A	#N/A	Transcript	ENSMUST00000055014.11	protein_coding	4/4	-	-	-	943	751	251	Q/*	Caa/Taa	rs27484814	-	1	-	MGI	-	-	-	1	P3	-	-	-	-	-	-	-	-	-
LMBc	4:112630225-112630225	4:112630225-112630225:T	T	splice_donor_variant	HIGH	Skint10	ENSMUSG00000048766	N	Y	#N/A	#N/A	Transcript	ENSMUST00000068851.6	protein_coding	-	2/2	-	-	-	-	-	-	-	rs28283848	-	-1	-	MGI	-	-	-	1	-	-	-	-	-	-	-	-	-	-
LMBc	4:112668743-112668743	4:112668743-112668743:T	T	splice_acceptor_variant	HIGH	Skint6	ENSMUSG00000087194	N	Y	#N/A	#N/A	Transcript	ENSMUST00000138966.9	protein_coding	-	45/48	-	-	-	-	-	-	-	rs239527010	-	-1	-	MGI	-	-	-	1	P1	-	-	-	-	-	-	-	-	-
LMBc	4:113243813-113243813	4:113243813-113243813:G	G	splice_donor_variant,non_coding_transcript_variant	HIGH	Gm12813	ENSMUSG00000083384	N	Y	#N/A	#N/A	Transcript	ENSMUST00000119615.2	unprocessed_pseudogene	-	5/5	-	-	-	-	-	-	-	rs220739255	-	1	-	MGI	-	-	-	-	-	-	-	-	-	-	-	-	-	-
LMBc	4:113789003-113789003	4:113789003-113789003:A	A	stop_gained	HIGH	Skint5	ENSMUSG00000078598	N	N	#N/A	#N/A	Transcript	ENSMUST00000169631.8	protein_coding	6/59	-	-	-	883	871	291	Q/*	Caa/Taa	rs265643385	-	-1	-	MGI	-	-	-	1	P5	-	-	-	-	-	-	-	-	-
LMBc	4:113794856-113794856	4:113794856-113794856:T	T	stop_gained	HIGH	Skint5	ENSMUSG00000078598	N	Y	#N/A	#N/A	Transcript	ENSMUST00000169631.8	protein_coding	5/59	-	-	-	780	768	256	C/*	tgT/tgA	rs246144770	-	-1	-	MGI	-	-	-	1	P5	-	-	-	-	-	-	-	-	-
LMBc	4:119046093-119046093	4:119046093-119046093:T	T	stop_gained	HIGH	Ermap	ENSMUSG00000028644	N	Y	5.80553e-05	-0.196946	Transcript	ENSMUST00000138395.9	protein_coding	2/13	-	-	-	254	36	12	W/*	tgG/tgA	rs27526098	-	-1	-	MGI	-	-	-	1	P2	-	-	-	-	-	-	-	-	-
LMBc	4:133961901-133961901	4:133961901-133961901:C	C	splice_acceptor_variant,non_coding_transcript_variant	HIGH	Cnksr1	ENSMUSG00000028841	N	Y	3.79049e-16	0.414765	Transcript	ENSMUST00000144504.8	processed_transcript	-	5/20	-	-	-	-	-	-	-	rs27599927	-	-1	-	MGI	-	-	-	5	-	-	-	-	-	-	-	-	-	-
LMBc	4:140778352-140778352	4:140778352-140778352:T	T	splice_donor_variant	HIGH	Crocc	ENSMUSG00000040860	N	N	4.70613e-20	-0.971423	Transcript	ENSMUST00000144196.2	protein_coding	-	4/4	-	-	-	-	-	-	-	rs47562215	-	-1	cds_end_NF	MGI	-	-	-	5	-	-	-	-	-	-	-	-	-	-
LMBc	4:143520251-143520251	4:143520251-143520251:C	C	start_lost	HIGH	Pramel25	ENSMUSG00000066031	N	Y	#N/A	#N/A	Transcript	ENSMUST00000149739.2	protein_coding	2/3	-	-	-	220	2	1	M/T	aTg/aCg	rs48211232	-	1	cds_end_NF	MGI	-	-	-	5	-	deleterious(0.02)	-	-	-	-	-	-	-	-
LMBc	4:143622165-143622165	4:143622165-143622165:A	A	stop_gained	HIGH	Pramel11	ENSMUSG00000078512	N	Y	#N/A	#N/A	Transcript	ENSMUST00000081645.13	protein_coding	4/6	-	-	-	1266	1189	397	K/*	Aag/Tag	-	-	-1	-	MGI	-	-	-	5	P2	-	-	-	-	-	-	-	-	-
LMBc	4:143622294-143622294	4:143622294-143622294:A	A	stop_gained	HIGH	Pramel11	ENSMUSG00000078512	N	Y	#N/A	#N/A	Transcript	ENSMUST00000081645.13	protein_coding	4/6	-	-	-	1137	1060	354	Q/*	Cag/Tag	rs51417077	-	-1	-	MGI	-	-	-	5	P2	-	-	-	-	-	-	-	-	-
LMBc	4:143622312-143622312	4:143622312-143622312:A	A	stop_gained	HIGH	Pramel11	ENSMUSG00000078512	N	Y	#N/A	#N/A	Transcript	ENSMUST00000081645.13	protein_coding	4/6	-	-	-	1119	1042	348	R/*	Aga/Tga	rs49389726	-	-1	-	MGI	-	-	-	5	P2	-	-	-	-	-	-	-	-	-
LMBc	4:143655970-143655970	4:143655970-143655970:G	G	splice_donor_variant,non_coding_transcript_variant	HIGH	Gm13106	ENSMUSG00000084123	N	Y	#N/A	#N/A	Transcript	ENSMUST00000119045.2	unprocessed_pseudogene	-	2/2	-	-	-	-	-	-	-	-	-	-1	-	MGI	-	-	-	-	-	-	-	-	-	-	-	-	-	-
LMBc	4:143884449-143884449	4:143884449-143884449:A	A	stop_gained	HIGH	Oog3	ENSMUSG00000050810	N	Y	#N/A	#N/A	Transcript	ENSMUST00000050933.9	protein_coding	4/4	-	-	-	1543	1486	496	E/*	Gaa/Taa	rs27631161	-	-1	-	MGI	-	-	-	1	P1	-	-	-	-	-	-	-	-	-
LMBc	4:144089562-144089562	4:144089562-144089562:A	A	splice_donor_variant	HIGH	Pramel31	ENSMUSG00000070619	N	Y	#N/A	#N/A	Transcript	ENSMUST00000094526.5	protein_coding	-	3/3	-	-	-	-	-	-	-	-	-	1	-	MGI	-	-	-	1	P1	-	-	-	-	-	-	-	-	-
LMBc	4:144772839-144772839	4:144772839-144772839:C	C	splice_donor_variant	HIGH	Vps13d	ENSMUSG00000020220	N	Y	0.999992	1.85263	Transcript	ENSMUST00000020441.13	protein_coding	-	62/67	-	-	-	-	-	-	-	rs264080325	-	-1	-	MGI	-	-	-	5	-	-	-	-	-	-	-	-	-	-
LMBc	4:145261493-145261493	4:145261493-145261493:A	A	stop_gained	HIGH	Zfp990	ENSMUSG00000078503	N	N	#N/A	#N/A	Transcript	ENSMUST00000105741.2	protein_coding	4/5	-	-	-	427	138	46	Y/*	taC/taA	rs1132329462	-	1	-	MGI	-	-	-	3	P1	-	-	-	-	-	-	-	-	-
LMBc	4:147595317-147595317	4:147595317-147595317:A	A	stop_gained	HIGH	Zfp982	ENSMUSG00000078496	N	Y	#N/A	#N/A	Transcript	ENSMUST00000063704.8	protein_coding	2/3	-	-	-	149	138	46	Y/*	taC/taA	rs50425485	-	1	-	MGI	-	-	-	3	P1	-	-	-	-	-	-	-	-	-
LMBc	4:147698034-147698034	4:147698034-147698034:C	C	stop_gained	HIGH	Zfp979	ENSMUSG00000066000	N	Y	#N/A	#N/A	Transcript	ENSMUST00000037565.14	protein_coding	5/5	-	-	-	920	674	225	L/*	tTa/tGa	rs587310281	-	-1	-	MGI	-	-	-	2	P1	-	-	-	-	-	-	-	-	-
LMBc	4:149211737-149211737	4:149211737-149211737:A	A	splice_donor_variant,NMD_transcript_variant	HIGH	Cenps	ENSMUSG00000073705	N	Y	#N/A	#N/A	Transcript	ENSMUST00000105696.8	nonsense_mediated_decay	-	4/4	-	-	-	-	-	-	-	rs32582440	-	-1	-	MGI	-	-	-	5	-	-	-	-	-	-	-	-	-	-
LMBc	4:150981761-150981761	4:150981761-150981761:C	C	splice_acceptor_variant	HIGH	Park7	ENSMUSG00000028964	N	N	0.903949	-0.186053	Transcript	ENSMUST00000105676.8	protein_coding	-	6/6	-	-	-	-	-	-	-	rs13459511	-	-1	-	MGI	-	-	-	5	-	-	-	-	-	-	-	-	-	-
LMBc	5:13846432-13846432	5:13846432-13846432:T	T	stop_gained	HIGH	Speer3	ENSMUSG00000067855	N	Y	#N/A	#N/A	Transcript	ENSMUST00000124677.2	protein_coding	5/5	-	-	-	790	751	251	E/*	Gaa/Taa	rs51261584	-	1	-	MGI	-	-	-	1	P1	-	-	-	-	-	-	-	-	-
LMBc	5:21851169-21851169	5:21851169-21851169:A	A	stop_gained	HIGH	Armc10	ENSMUSG00000038525	N	N	0.0312022	1.19977	Transcript	ENSMUST00000072896.13	protein_coding	1/6	-	-	-	293	69	23	C/*	tgT/tgA	-	-	1	-	MGI	-	-	-	1	P1	-	-	-	-	-	-	-	-	-
LMBc	5:26206979-26206979	5:26206979-26206979:A	A	stop_gained	HIGH	Gm1979	ENSMUSG00000091049	N	Y	#N/A	#N/A	Transcript	ENSMUST00000168875.8	protein_coding	3/5	-	-	-	444	373	125	E/*	Gaa/Taa	-	-	-1	-	MGI	-	-	-	5	P1	-	-	-	-	-	-	-	-	-
LMBc	5:26224460-26224460	5:26224460-26224460:A	A	stop_gained	HIGH	Gm5862	ENSMUSG00000067700	N	Y	#N/A	#N/A	Transcript	ENSMUST00000072286.7	protein_coding	4/5	-	-	-	533	508	170	Q/*	Cag/Tag	-	-	-1	-	MGI	-	-	-	5	P1	-	-	-	-	-	-	-	-	-
LMBc	5:32895332-32895332	5:32895332-32895332:A	A	stop_gained,splice_region_variant	HIGH	Pisd	ENSMUSG00000023452	N	Y	0.840252	0.902123	Transcript	ENSMUST00000061895.16	protein_coding	7/8	-	-	-	1027	994	332	R/*	Cga/Tga	rs1134977104	-	-1	-	MGI	-	-	-	1	-	-	-	-	-	-	-	-	-	-
LMBc	5:36665051-36665051	5:36665051-36665051:A	A	splice_acceptor_variant	HIGH	Tbc1d14	ENSMUSG00000029192	N	N	0.909001	1.03968	Transcript	ENSMUST00000031094.15	protein_coding	-	10/13	-	-	-	-	-	-	-	-	-	-1	-	MGI	-	-	-	1	P3	-	-	-	-	-	-	-	-	-
LMBc	5:38293714-38293714	5:38293714-38293714:C	C	stop_lost	HIGH	Stx18	ENSMUSG00000029125	N	N	1.16779e-06	0.421617	Transcript	ENSMUST00000031008.13	protein_coding	11/11	-	-	-	1024	925	309	*/R	Tga/Cga	rs33342102	-	1	-	MGI	-	-	-	1	-	-	-	-	-	-	-	-	-	-
LMBc	5:38293716-38293716	5:38293716-38293716:T	T	stop_lost	HIGH	Stx18	ENSMUSG00000029125	N	N	1.16779e-06	0.421617	Transcript	ENSMUST00000031008.13	protein_coding	11/11	-	-	-	1026	927	309	*/C	tgA/tgT	rs33481362	-	1	-	MGI	-	-	-	1	-	-	-	-	-	-	-	-	-	-
LMBc	5:45596737-45596737	5:45596737-45596737:A	A	splice_acceptor_variant	HIGH	Qdpr	ENSMUSG00000015806	N	N	0.0658164	0.122497	Transcript	ENSMUST00000015950.12	protein_coding	-	4/6	-	-	-	-	-	-	-	-	-	-1	-	MGI	-	-	-	1	P1	-	-	-	-	-	-	-	-	-
LMBc	5:72421814-72421814	5:72421814-72421814:C	C	stop_lost	HIGH	Atp10d	ENSMUSG00000046808	N	Y	2.24184e-11	-0.377313	Transcript	ENSMUST00000126664.8	polymorphic_pseudogene	12/23	-	-	-	2562	2449	817	*/Q	Taa/Caa	rs31528094	-	1	-	MGI	-	-	-	1	-	-	-	-	-	-	-	-	-	-
LMBc	5:72893785-72893785	5:72893785-72893785:G	G	splice_acceptor_variant	HIGH	Txk	ENSMUSG00000054892	N	Y	1.24866e-07	-0.108519	Transcript	ENSMUST00000198464.3	protein_coding	-	1/14	-	-	-	-	-	-	-	rs48738129	-	-1	-	MGI	-	-	-	1	A2	-	-	-	-	-	-	-	-	-
LMBc	5:90391302-90391302	5:90391302-90391302:A	A	stop_gained	HIGH	Ankrd17	ENSMUSG00000055204	N	N	1	5.24222	Transcript	ENSMUST00000014421.15	protein_coding	29/34	-	-	-	6897	6367	2123	Q/*	Cag/Tag	rs1134651559	-	-1	-	MGI	-	-	-	5	P4	-	-	-	-	-	-	-	-	-
LMBc	5:90391920-90391920	5:90391920-90391920:A	A	stop_gained	HIGH	Ankrd17	ENSMUSG00000055204	N	N	1	5.24222	Transcript	ENSMUST00000014421.15	protein_coding	29/34	-	-	-	6279	5749	1917	Q/*	Cag/Tag	rs233879737	-	-1	-	MGI	-	-	-	5	P4	-	-	-	-	-	-	-	-	-
LMBc	5:90398385-90398385	5:90398385-90398385:G	G	splice_acceptor_variant	HIGH	Ankrd17	ENSMUSG00000055204	N	N	1	5.24222	Transcript	ENSMUST00000014421.15	protein_coding	-	27/33	-	-	-	-	-	-	-	-	-	-1	-	MGI	-	-	-	5	P4	-	-	-	-	-	-	-	-	-
LMBc	5:90400874-90400874	5:90400874-90400874:A	A	stop_gained	HIGH	Ankrd17	ENSMUSG00000055204	N	N	1	5.24222	Transcript	ENSMUST00000014421.15	protein_coding	27/34	-	-	-	5547	5017	1673	E/*	Gag/Tag	-	-	-1	-	MGI	-	-	-	5	P4	-	-	-	-	-	-	-	-	-
LMBc	5:90401353-90401353	5:90401353-90401353:T	T	splice_donor_variant	HIGH	Ankrd17	ENSMUSG00000055204	N	N	1	5.24222	Transcript	ENSMUST00000014421.15	protein_coding	-	26/33	-	-	-	-	-	-	-	-	-	-1	-	MGI	-	-	-	5	P4	-	-	-	-	-	-	-	-	-
LMBc	5:92446118-92446118	5:92446118-92446118:T	T	splice_acceptor_variant	HIGH	Sdad1	ENSMUSG00000029415	N	Y	3.784e-09	-1.21155	Transcript	ENSMUST00000201143.2	protein_coding	-	9/21	-	-	-	-	-	-	-	rs31776544	-	-1	-	MGI	-	-	-	5	A1	-	-	-	-	-	-	-	-	-
LMBc	5:129584207-129584207	5:129584207-129584207:A	A	splice_acceptor_variant	HIGH	Sfswap	ENSMUSG00000029439	N	Y	0.999425	3.67444	Transcript	ENSMUST00000053737.9	protein_coding	-	3/17	-	-	-	-	-	-	-	-	-	1	-	MGI	-	-	-	5	P1	-	-	-	-	-	-	-	-	-
LMBc	5:135813123-135813123	5:135813123-135813123:A	A	splice_donor_variant	HIGH	Mdh2	ENSMUSG00000019179	N	N	0.177605	0.0682079	Transcript	ENSMUST00000019323.11	protein_coding	-	3/8	-	-	-	-	-	-	-	-	-	1	-	MGI	-	-	-	1	P1	-	-	-	-	-	-	-	-	-
LMBc	5:136086159-136086159	5:136086159-136086159:T	T	stop_gained	HIGH	Upk3bl	ENSMUSG00000006143	N	N	#N/A	#N/A	Transcript	ENSMUST00000111137.8	protein_coding	1/6	-	-	-	115	94	32	E/*	Gag/Tag	rs253129838	-	1	-	MGI	-	-	-	1	A2	-	-	-	-	-	-	-	-	-
LMBc	5:138228785-138228785	5:138228785-138228785:G	G	start_lost	HIGH	Nxpe5	ENSMUSG00000047592	N	Y	#N/A	#N/A	Transcript	ENSMUST00000162519.2	protein_coding	2/3	-	-	-	1096	1	1	M/V	Atg/Gtg	rs48991247	-	1	cds_end_NF	MGI	-	-	-	1	-	tolerated_low_confidence(0.31)	-	-	-	-	-	-	-	-
LMBc	5:138228806-138228806	5:138228806-138228806:A	A	splice_donor_variant	HIGH	Nxpe5	ENSMUSG00000047592	N	Y	#N/A	#N/A	Transcript	ENSMUST00000162519.2	protein_coding	-	2/2	-	-	-	-	-	-	-	rs51274465	-	1	cds_end_NF	MGI	-	-	-	1	-	-	-	-	-	-	-	-	-	-
LMBc	5:146890888-146890888	5:146890888-146890888:C	C	splice_donor_variant	HIGH	Gtf3a	ENSMUSG00000016503	N	N	#N/A	#N/A	Transcript	ENSMUST00000132102.2	protein_coding	-	7/7	-	-	-	-	-	-	-	-	-	1	-	MGI	-	-	-	1	A2	-	-	-	-	-	-	-	-	-
LMBc	5:146890889-146890889	5:146890889-146890889:A	A	splice_donor_variant	HIGH	Gtf3a	ENSMUSG00000016503	N	N	#N/A	#N/A	Transcript	ENSMUST00000132102.2	protein_coding	-	7/7	-	-	-	-	-	-	-	-	-	1	-	MGI	-	-	-	1	A2	-	-	-	-	-	-	-	-	-
LMBc	6:3144294-3144294	6:3144294-3144294:G	G	stop_lost	HIGH	Vmn1r261	ENSMUSG00000106893	N	Y	#N/A	#N/A	Transcript	ENSMUST00000202355.2	polymorphic_pseudogene	1/1	-	-	-	261	208	70	*/R	Tga/Cga	rs1134517624	-	-1	-	MGI	-	-	-	-	P1	-	-	-	-	-	-	-	-	-
LMBc	6:25666897-25666897	6:25666897-25666897:T	T	stop_gained	HIGH	Gpr37	ENSMUSG00000039904	N	N	0.799391	2.11696	Transcript	ENSMUST00000200812.2	protein_coding	3/3	-	-	-	2015	1319	440	L/*	tTg/tAg	rs30790978	-	-1	-	MGI	-	-	-	1	-	-	-	-	-	-	-	-	-	-
LMBc	6:37312891-37312891	6:37312891-37312891:A	A	splice_acceptor_variant	HIGH	Creb3l2	ENSMUSG00000038648	N	Y	0.609225	-0.555785	Transcript	ENSMUST00000041093.6	protein_coding	-	9/11	-	-	-	-	-	-	-	-	-	-1	-	MGI	-	-	-	1	P1	-	-	-	-	-	-	-	-	-
LMBc	6:37341079-37341079	6:37341079-37341079:G	G	splice_acceptor_variant	HIGH	Creb3l2	ENSMUSG00000038648	N	N	0.609225	-0.555785	Transcript	ENSMUST00000041093.6	protein_coding	-	2/11	-	-	-	-	-	-	-	-	-	-1	-	MGI	-	-	-	1	P1	-	-	-	-	-	-	-	-	-
LMBc	6:39315682-39315682	6:39315682-39315682:T	T	splice_donor_variant	HIGH	Slc37a3	ENSMUSG00000029924	N	N	7.16338e-08	0.725717	Transcript	ENSMUST00000090243.8	protein_coding	-	14/14	-	-	-	-	-	-	-	-	-	-1	-	MGI	-	-	-	1	P1	-	-	-	-	-	-	-	-	-
LMBc	6:39343822-39343822	6:39343822-39343822:G	G	splice_donor_variant	HIGH	Slc37a3	ENSMUSG00000029924	N	Y	7.16338e-08	0.725717	Transcript	ENSMUST00000090243.8	protein_coding	-	2/14	-	-	-	-	-	-	-	-	-	-1	-	MGI	-	-	-	1	P1	-	-	-	-	-	-	-	-	-
LMBc	6:43058643-43058643	6:43058643-43058643:C	C	stop_gained	HIGH	Gm20730	ENSMUSG00000076500	N	N	#N/A	#N/A	Transcript	ENSMUST00000103301.3	IG_LV_gene	2/2	-	-	-	168	168	56	Y/*	taC/taG	-	-	-1	-	MGI	-	-	-	5	P1	-	-	-	-	-	-	-	-	-
LMBc	6:67468763-67468763	6:67468763-67468763:G	G	start_lost	HIGH	Il23r	ENSMUSG00000049093	N	N	0.0064953	0.0358075	Transcript	ENSMUST00000118364.2	protein_coding	1/11	-	-	-	77	2	1	M/T	aTg/aCg	rs263152663	-	-1	-	MGI	-	-	-	1	P1	-	-	-	-	-	-	-	-	-
LMBc	6:67737219-67737219	6:67737219-67737219:T	T	stop_gained	HIGH	Igkv1-132	ENSMUSG00000096580	N	N	#N/A	#N/A	Transcript	ENSMUST00000103305.2	IG_V_gene	2/2	-	-	-	184	184	62	Q/*	Caa/Taa	-	-	1	cds_end_NF	MGI	-	-	-	-	P1	-	-	-	-	-	-	-	-	-
LMBc	6:67743198-67743198	6:67743198-67743198:A	A	stop_gained	HIGH	Igkv1-131	ENSMUSG00000076505	N	N	#N/A	#N/A	Transcript	ENSMUST00000103306.2	IG_V_gene	2/2	-	-	-	184	184	62	Q/*	Caa/Taa	rs265503297	-	-1	cds_end_NF	MGI	-	-	-	-	P1	-	-	-	-	-	-	-	-	-
LMBc	6:68519095-68519095	6:68519095-68519095:T	T	splice_acceptor_variant	HIGH	Igkv1-99	ENSMUSG00000076525	N	N	#N/A	#N/A	Transcript	ENSMUST00000103326.3	IG_V_gene	-	1/1	-	-	-	-	-	-	-	rs30644152	-	1	-	MGI	-	-	-	-	A2	-	-	-	-	-	-	-	-	-
LMBc	6:68547963-68547963	6:68547963-68547963:T	T	stop_gained	HIGH	Igkv12-98	ENSMUSG00000076526	N	N	#N/A	#N/A	Transcript	ENSMUST00000103327.3	IG_V_gene	2/2	-	-	-	88	88	30	Q/*	Cag/Tag	rs50527009	-	1	-	MGI	-	-	-	-	A2	-	-	-	-	-	-	-	-	-
LMBc	6:69174877-69174877	6:69174877-69174877:T	T	splice_acceptor_variant,non_coding_transcript_variant	HIGH	Igkv4-73	ENSMUSG00000106387	N	N	#N/A	#N/A	Transcript	ENSMUST00000199760.2	IG_V_pseudogene	-	1/1	-	-	-	-	-	-	-	rs212632458	-	-1	-	MGI	-	-	-	-	-	-	-	-	-	-	-	-	-	-
LMBc	6:69220312-69220312	6:69220312-69220312:A	A	stop_gained	HIGH	Igkv4-71	ENSMUSG00000073028	N	N	#N/A	#N/A	Transcript	ENSMUST00000101325.4	IG_V_gene	1/1	-	-	-	118	118	40	G/*	Gga/Tga	-	-	-1	-	MGI	-	-	-	-	A2	-	-	-	-	-	-	-	-	-
LMBc	6:69376812-69376812	6:69376812-69376812:C	C	stop_gained	HIGH	Igkv4-62	ENSMUSG00000094262	N	N	#N/A	#N/A	Transcript	ENSMUST00000177795.2	IG_V_gene	1/1	-	-	-	270	270	90	Y/*	taC/taG	-	-	-1	-	MGI	-	-	-	-	A2	-	-	-	-	-	-	-	-	-
LMBc	6:69415226-69415226	6:69415226-69415226:A	A	stop_gained	HIGH	Igkv4-59	ENSMUSG00000094006	N	N	#N/A	#N/A	Transcript	ENSMUST00000103354.3	IG_V_gene	2/2	-	-	-	344	328	110	Q/*	Cag/Tag	-	-	-1	cds_end_NF	MGI	-	-	-	-	P1	-	-	-	-	-	-	-	-	-
LMBc	6:69564747-69564747	6:69564747-69564747:C	C	splice_donor_variant,non_coding_transcript_variant	HIGH	Igkv4-56	ENSMUSG00000106016	N	N	#N/A	#N/A	Transcript	ENSMUST00000198436.2	IG_V_pseudogene	-	1/1	-	-	-	-	-	-	-	rs216432278	-	-1	-	MGI	-	-	-	-	-	-	-	-	-	-	-	-	-	-
LMBc	6:69584427-69584427	6:69584427-69584427:A	A	stop_gained	HIGH	Igkv4-55	ENSMUSG00000096833	N	N	#N/A	#N/A	Transcript	ENSMUST00000103359.3	IG_V_gene	2/2	-	-	-	211	184	62	G/*	Gga/Tga	-	-	-1	cds_end_NF	MGI	-	-	-	-	P1	-	-	-	-	-	-	-	-	-
LMBc	6:69741519-69741519	6:69741519-69741519:T	T	stop_gained	HIGH	Igkv12-46	ENSMUSG00000076564	N	N	#N/A	#N/A	Transcript	ENSMUST00000103365.3	IG_V_gene	2/2	-	-	-	365	335	112	W/*	tGg/tAg	rs583907837	-	-1	cds_end_NF	MGI	-	-	-	-	P1	-	-	-	-	-	-	-	-	-
LMBc	6:69835416-69835416	6:69835416-69835416:T	T	stop_gained	HIGH	Igkv12-41	ENSMUSG00000095007	N	N	#N/A	#N/A	Transcript	ENSMUST00000103369.2	IG_V_gene	2/2	-	-	-	335	335	112	W/*	tGg/tAg	rs225151967	-	-1	cds_end_NF	MGI	-	-	-	-	P1	-	-	-	-	-	-	-	-	-
LMBc	6:70565598-70565598	6:70565598-70565598:T	T	stop_gained	HIGH	Igkv3-9	ENSMUSG00000095338	N	N	#N/A	#N/A	Transcript	ENSMUST00000103398.2	IG_V_gene	2/2	-	-	-	196	196	66	Q/*	Cag/Tag	-	-	1	cds_end_NF	MGI	-	-	-	-	P1	-	-	-	-	-	-	-	-	-
LMBc	6:70675458-70675458	6:70675458-70675458:T	T	stop_gained	HIGH	Igkv3-2	ENSMUSG00000095351	N	N	#N/A	#N/A	Transcript	ENSMUST00000103403.3	IG_V_gene	1/2	-	-	-	26	7	3	K/*	Aaa/Taa	-	-	1	cds_end_NF	MGI	-	-	-	-	P1	-	-	-	-	-	-	-	-	-
LMBc	6:70675888-70675888	6:70675888-70675888:T	T	stop_gained	HIGH	Igkv3-2	ENSMUSG00000095351	N	N	#N/A	#N/A	Transcript	ENSMUST00000103403.3	IG_V_gene	2/2	-	-	-	215	196	66	Q/*	Cag/Tag	-	-	1	cds_end_NF	MGI	-	-	-	-	P1	-	-	-	-	-	-	-	-	-
LMBc	6:71485745-71485745	6:71485745-71485745:G	G	stop_lost	HIGH	Rnf103	ENSMUSG00000052656	N	N	0.832673	0.28108	Transcript	ENSMUST00000114178.8	protein_coding	4/4	-	-	-	1311	558	186	*/W	tgA/tgG	rs30674896	-	1	-	MGI	-	-	-	1	-	-	-	-	-	-	-	-	-	-
LMBc	6:83726922-83726922	6:83726922-83726922:C	C	stop_lost	HIGH	Atp6v1b1	ENSMUSG00000006269	N	Y	0.00024405	1.07228	Transcript	ENSMUST00000206911.2	protein_coding	2/2	-	-	-	226	205	69	*/Q	Tag/Cag	rs36415113	-	1	-	MGI	-	-	-	1	-	-	-	-	-	-	-	-	-	-
LMBc	6:91135890-91135890	6:91135890-91135890:T	T	splice_donor_variant,non_coding_transcript_variant	HIGH	Gm14573	ENSMUSG00000085624	N	Y	#N/A	#N/A	Transcript	ENSMUST00000150544.2	lncRNA	-	1/1	-	-	-	-	-	-	-	rs6223800	-	-1	-	MGI	-	-	-	2	-	-	-	-	-	-	-	-	-	-
LMBc	6:92220059-92220059	6:92220059-92220059:A	A	stop_gained	HIGH	Trh	ENSMUSG00000005892	N	N	0.0108069	-0.535671	Transcript	ENSMUST00000006046.5	protein_coding	3/3	-	-	-	367	256	86	E/*	Gag/Tag	rs47666398	-	-1	-	MGI	-	-	-	1	P1	-	-	-	-	-	-	-	-	-
LMBc	6:116020768-116020768	6:116020768-116020768:A	A	splice_acceptor_variant	HIGH	Tmcc1	ENSMUSG00000030126	N	Y	0.209385	3.552	Transcript	ENSMUST00000032222.16	protein_coding	-	2/4	-	-	-	-	-	-	-	-	-	-1	cds_start_NF	MGI	-	-	-	1	-	-	-	-	-	-	-	-	-	-
LMBc	6:119824994-119824994	6:119824994-119824994:G	G	splice_donor_variant	HIGH	Erc1	ENSMUSG00000030172	N	N	0.00412388	1.53261	Transcript	ENSMUST00000183911.8	protein_coding	-	1/17	-	-	-	-	-	-	-	rs47344085	-	-1	-	MGI	-	-	-	5	-	-	-	-	-	-	-	-	-	-
LMBc	6:122012960-122012960	6:122012960-122012960:T	T	stop_gained	HIGH	Mug2	ENSMUSG00000030131	N	Y	#N/A	#N/A	Transcript	ENSMUST00000081777.8	protein_coding	9/35	-	-	-	969	871	291	Q/*	Caa/Taa	rs212025945	-	1	-	MGI	-	-	-	1	P1	-	-	-	-	-	-	-	-	-
LMBc	6:122062797-122062797	6:122062797-122062797:C	C	stop_lost	HIGH	Mug2	ENSMUSG00000030131	N	Y	#N/A	#N/A	Transcript	ENSMUST00000081777.8	protein_coding	35/35	-	-	-	4452	4354	1452	*/R	Tga/Cga	rs30311216	-	1	-	MGI	-	-	-	1	P1	-	-	-	-	-	-	-	-	-
LMBc	6:122857418-122857418	6:122857418-122857418:T	T	stop_gained	HIGH	Necap1	ENSMUSG00000030327	N	N	0.0409114	1.41536	Transcript	ENSMUST00000032477.6	protein_coding	2/8	-	-	-	237	142	48	R/*	Cga/Tga	-	-	1	-	MGI	-	-	-	1	P1	-	-	-	-	-	-	-	-	-
LMBc	6:122859957-122859957	6:122859957-122859957:A	A	splice_donor_variant	HIGH	Necap1	ENSMUSG00000030327	N	N	0.0409114	1.41536	Transcript	ENSMUST00000032477.6	protein_coding	-	6/7	-	-	-	-	-	-	-	-	-	1	-	MGI	-	-	-	1	P1	-	-	-	-	-	-	-	-	-
LMBc	6:122863814-122863814	6:122863814-122863814:C	C	splice_donor_variant	HIGH	Necap1	ENSMUSG00000030327	N	N	0.0409114	1.41536	Transcript	ENSMUST00000032477.6	protein_coding	-	7/7	-	-	-	-	-	-	-	-	-	1	-	MGI	-	-	-	1	P1	-	-	-	-	-	-	-	-	-
LMBc	6:128595558-128595558	6:128595558-128595558:C	C	splice_acceptor_variant	HIGH	Klrb1a	ENSMUSG00000030361	N	Y	#N/A	#N/A	Transcript	ENSMUST00000203275.3	protein_coding	-	3/5	-	-	-	-	-	-	-	rs587386105	-	-1	cds_end_NF	MGI	-	-	-	5	-	-	-	-	-	-	-	-	-	-
LMBc	6:128599796-128599796	6:128599796-128599796:A	A	start_lost	HIGH	Klrb1a	ENSMUSG00000030361	N	Y	#N/A	#N/A	Transcript	ENSMUST00000032512.15	protein_coding	1/6	-	-	-	102	1	1	M/L	Atg/Ttg	rs31809200	-	-1	-	MGI	-	-	-	1	P3	deleterious_low_confidence(0)	-	-	-	-	-	-	-	-
LMBc	6:128761206-128761206	6:128761206-128761206:C	C	splice_acceptor_variant	HIGH	Klrb1c	ENSMUSG00000030325	N	Y	#N/A	#N/A	Transcript	ENSMUST00000172601.8	protein_coding	-	3/5	-	-	-	-	-	-	-	-	-	-1	cds_start_NF	MGI	-	-	-	1	-	-	-	-	-	-	-	-	-	-
LMBc	6:128761207-128761207	6:128761207-128761207:T	T	stop_gained	HIGH	Klrb1c	ENSMUSG00000030325	N	Y	#N/A	#N/A	Transcript	ENSMUST00000167691.9	protein_coding	4/6	-	-	-	426	410	137	L/*	tTa/tAa	-	-	-1	-	MGI	-	-	-	1	P3	-	-	-	-	-	-	-	-	-
LMBc	6:129445958-129445958	6:129445958-129445958:G	G	splice_acceptor_variant	HIGH	Clec7a	ENSMUSG00000079293	N	Y	7.98975e-08	-1.03191	Transcript	ENSMUST00000112076.9	protein_coding	-	2/5	-	-	-	-	-	-	-	-	-	-1	-	MGI	-	-	-	5	A2	-	-	-	-	-	-	-	-	-
LMBc	6:129850332-129850332	6:129850332-129850332:T	T	stop_gained	HIGH	Klra17	ENSMUSG00000014543	N	N	#N/A	#N/A	Transcript	ENSMUST00000014687.11	protein_coding	3/8	-	-	-	271	117	39	C/*	tgC/tgA	rs31003135	-	-1	-	MGI	-	-	-	1	P1	-	-	-	-	-	-	-	-	-
LMBc	6:129851870-129851870	6:129851870-129851870:C	C	start_lost	HIGH	Klra17	ENSMUSG00000014543	N	N	#N/A	#N/A	Transcript	ENSMUST00000014687.11	protein_coding	2/8	-	-	-	155	1	1	M/V	Atg/Gtg	rs1133423676	-	-1	-	MGI	-	-	-	1	P1	deleterious(0)	-	-	-	-	-	-	-	-
LMBc	6:130036484-130036484	6:130036484-130036484:G	G	splice_donor_variant	HIGH	Klra4	ENSMUSG00000079852	N	N	#N/A	#N/A	Transcript	ENSMUST00000119096.2	protein_coding	-	5/6	-	-	-	-	-	-	-	-	-	-1	-	MGI	-	-	-	1	P1	-	-	-	-	-	-	-	-	-
LMBc	6:130165674-130165674	6:130165674-130165674:A	A	stop_gained	HIGH	Klra9	ENSMUSG00000033024	N	Y	#N/A	#N/A	Transcript	ENSMUST00000071554.3	protein_coding	4/8	-	-	-	503	340	114	E/*	Gaa/Taa	rs1135106222	-	-1	-	MGI	-	-	-	1	P1	-	-	-	-	-	-	-	-	-
LMBc	6:130256313-130256313	6:130256313-130256313:A	A	stop_gained	HIGH	Klra10	ENSMUSG00000072718	N	N	#N/A	#N/A	Transcript	ENSMUST00000112020.2	protein_coding	3/6	-	-	-	346	340	114	E/*	Gaa/Taa	rs1134804388	-	-1	-	MGI	-	-	-	1	P1	-	-	-	-	-	-	-	-	-
LMBc	6:139974313-139974313	6:139974313-139974313:G	G	splice_acceptor_variant,NMD_transcript_variant	HIGH	Plcz1	ENSMUSG00000030230	N	N	6.45114e-10	-2.1727	Transcript	ENSMUST00000137148.8	nonsense_mediated_decay	-	3/13	-	-	-	-	-	-	-	rs49603075	-	-1	-	MGI	-	-	-	1	-	-	-	-	-	-	-	-	-	-
LMBc	6:147357305-147357305	6:147357305-147357305:T	T	splice_donor_variant,non_coding_transcript_variant	HIGH	Gm6288	ENSMUSG00000072660	N	N	#N/A	#N/A	Transcript	ENSMUST00000100778.5	lncRNA	-	3/4	-	-	-	-	-	-	-	rs32269376	-	-1	-	MGI	-	-	-	1	-	-	-	-	-	-	-	-	-	-
LMBc	7:26824623-26824623	7:26824623-26824623:C	C	splice_acceptor_variant,non_coding_transcript_variant	HIGH	Cyp2f2	ENSMUSG00000052974	N	N	#N/A	#N/A	Transcript	ENSMUST00000133841.2	processed_transcript	-	4/4	-	-	-	-	-	-	-	rs264965106	-	1	-	MGI	-	-	-	3	-	-	-	-	-	-	-	-	-	-
LMBc	7:26830031-26830031	7:26830031-26830031:T	T	splice_donor_variant,non_coding_transcript_variant	HIGH	Gm15883	ENSMUSG00000086868	N	N	#N/A	#N/A	Transcript	ENSMUST00000153562.2	lncRNA	-	1/3	-	-	-	-	-	-	-	rs239182142	-	-1	-	MGI	-	-	-	1	-	-	-	-	-	-	-	-	-	-
LMBc	7:28540041-28540041	7:28540041-28540041:A	A	stop_gained,NMD_transcript_variant	HIGH	Lgals4	ENSMUSG00000053964	N	N	6.56895e-06	-0.414005	Transcript	ENSMUST00000151547.3	nonsense_mediated_decay	6/8	-	-	-	468	468	156	W/*	tgG/tgA	rs217772776	-	1	cds_start_NF	MGI	-	-	-	5	-	-	-	-	-	-	-	-	-	-
LMBc	7:30219130-30219130	7:30219130-30219130:G	G	splice_donor_variant,non_coding_transcript_variant	HIGH	Arhgap33os	ENSMUSG00000062132	N	Y	#N/A	#N/A	Transcript	ENSMUST00000124276.2	processed_transcript	-	7/11	-	-	-	-	-	-	-	rs3147857	-	1	-	MGI	-	-	-	2	-	-	-	-	-	-	-	-	-	-
LMBc	7:30869573-30869573	7:30869573-30869573:C	C	splice_acceptor_variant,non_coding_transcript_variant	HIGH	Gm10640	ENSMUSG00000100985	N	N	#N/A	#N/A	Transcript	ENSMUST00000190947.2	lncRNA	-	3/3	-	-	-	-	-	-	-	rs50443480	-	1	-	MGI	-	-	-	2	-	-	-	-	-	-	-	-	-	-
LMBc	7:31910487-31910487	7:31910487-31910487:T	T	splice_donor_variant	HIGH	Scgb2b11	ENSMUSG00000099729	N	N	#N/A	#N/A	Transcript	ENSMUST00000188293.2	protein_coding	-	1/2	-	-	-	-	-	-	-	-	-	-1	-	MGI	-	-	-	5	P1	-	-	-	-	-	-	-	-	-
LMBc	7:32873206-32873206	7:32873206-32873206:T	T	splice_donor_variant	HIGH	Scgb2b18	ENSMUSG00000100058	N	N	#N/A	#N/A	Transcript	ENSMUST00000186529.2	protein_coding	-	1/2	-	-	-	-	-	-	-	-	-	-1	-	MGI	-	-	-	5	P1	-	-	-	-	-	-	-	-	-
LMBc	7:37805773-37805773	7:37805773-37805773:A	A	splice_acceptor_variant	HIGH	Ccne1	ENSMUSG00000002068	N	N	0.268927	1.52126	Transcript	ENSMUST00000108023.10	protein_coding	-	3/11	-	-	-	-	-	-	-	-	-	-1	-	MGI	-	-	-	1	P1	-	-	-	-	-	-	-	-	-
LMBc	7:37805774-37805774	7:37805774-37805774:A	A	splice_acceptor_variant	HIGH	Ccne1	ENSMUSG00000002068	N	N	0.268927	1.52126	Transcript	ENSMUST00000108023.10	protein_coding	-	3/11	-	-	-	-	-	-	-	-	-	-1	-	MGI	-	-	-	1	P1	-	-	-	-	-	-	-	-	-
LMBc	7:38013528-38013528	7:38013528-38013528:A	A	splice_donor_variant,non_coding_transcript_variant	HIGH	Gm9220	ENSMUSG00000101548	N	Y	#N/A	#N/A	Transcript	ENSMUST00000190721.2	unprocessed_pseudogene	-	1/1	-	-	-	-	-	-	-	rs1133429413	-	-1	-	MGI	-	-	-	-	-	-	-	-	-	-	-	-	-	-
LMBc	7:40805655-40805655	7:40805655-40805655:G	G	splice_donor_variant,non_coding_transcript_variant	HIGH	Gm2128	ENSMUSG00000078737	N	Y	#N/A	#N/A	Transcript	ENSMUST00000108009.4	unprocessed_pseudogene	-	1/1	-	-	-	-	-	-	-	rs586778293	-	1	-	MGI	-	-	-	-	-	-	-	-	-	-	-	-	-	-
LMBc	7:41336224-41336224	7:41336224-41336224:A	A	splice_donor_variant,non_coding_transcript_variant	HIGH	Vmn2r-ps54	ENSMUSG00000074164	N	Y	#N/A	#N/A	Transcript	ENSMUST00000153508.8	processed_transcript	-	3/7	-	-	-	-	-	-	-	rs32729448	-	1	-	MGI	-	-	-	1	-	-	-	-	-	-	-	-	-	-
LMBc	7:47631598-47631598	7:47631598-47631598:T	T	start_lost	HIGH	Mrgpra4	ENSMUSG00000067173	N	Y	#N/A	#N/A	Transcript	ENSMUST00000087092.4	protein_coding	1/1	-	-	-	246	2	1	M/K	aTg/aAg	-	-	-1	-	MGI	-	-	-	-	P1	deleterious(0)	-	-	-	-	-	-	-	-
LMBc	7:66361703-66361703	7:66361703-66361703:T	T	stop_gained,NMD_transcript_variant	HIGH	Lins1	ENSMUSG00000053091	N	Y	#N/A	#N/A	Transcript	ENSMUST00000133199.3	nonsense_mediated_decay	3/4	-	-	-	642	643	215	R/*	Cga/Tga	-	-	1	cds_start_NF	MGI	-	-	-	5	-	-	-	-	-	-	-	-	-	-
LMBc	7:78947053-78947053	7:78947053-78947053:C	C	splice_donor_variant,non_coding_transcript_variant	HIGH	Abhd2	ENSMUSG00000039202	N	N	0.849464	2.37323	Transcript	ENSMUST00000135333.3	processed_transcript	-	3/5	-	-	-	-	-	-	-	rs48669458	-	1	-	MGI	-	-	-	1	-	-	-	-	-	-	-	-	-	-
LMBc	7:84886873-84886873	7:84886873-84886873:A	A	stop_gained	HIGH	Vmn2r68	ENSMUSG00000096861	N	Y	#N/A	#N/A	Transcript	ENSMUST00000061074.10	protein_coding	1/6	-	-	-	119	40	14	K/*	Aaa/Taa	rs579004266	-	-1	-	MGI	-	-	-	5	P1	-	-	-	-	-	-	-	-	-
LMBc	7:85918993-85918993	7:85918993-85918993:T	T	start_lost	HIGH	Olfr310	ENSMUSG00000057540	N	N	#N/A	#N/A	Transcript	ENSMUST00000081918.3	protein_coding	1/1	-	-	-	27	3	1	M/I	atG/atA	rs31433956	-	-1	-	MGI	-	-	-	-	P1	deleterious(0.02)	-	-	-	-	-	-	-	-
LMBc	7:86061961-86061961	7:86061961-86061961:A	A	stop_gained	HIGH	Olfr301	ENSMUSG00000061549	N	N	#N/A	#N/A	Transcript	ENSMUST00000174362.3	protein_coding	3/3	-	-	-	666	390	130	Y/*	taT/taA	-	-	1	-	MGI	-	-	-	3	P1	-	-	-	-	-	-	-	-	-
LMBc	7:86061981-86061981	7:86061981-86061981:A	A	stop_gained	HIGH	Olfr301	ENSMUSG00000061549	N	N	#N/A	#N/A	Transcript	ENSMUST00000174362.3	protein_coding	3/3	-	-	-	686	410	137	W/*	tGg/tAg	rs215167484	-	1	-	MGI	-	-	-	3	P1	-	-	-	-	-	-	-	-	-
LMBc	7:86687175-86687175	7:86687175-86687175:T	T	stop_lost	HIGH	Vmn2r79	ENSMUSG00000090362	N	N	#N/A	#N/A	Transcript	ENSMUST00000164462.3	protein_coding	6/6	-	-	-	2905	2555	852	*/L	tGa/tTa	rs32071141	-	1	-	MGI	-	-	-	5	P2	-	-	-	-	-	-	-	-	-
LMBc	7:96968791-96968791	7:96968791-96968791:A	A	splice_acceptor_variant,non_coding_transcript_variant	HIGH	Usp35	ENSMUSG00000035713	N	N	0.0434785	1.21352	Transcript	ENSMUST00000181354.3	retained_intron	-	5/5	-	-	-	-	-	-	-	rs254102765	-	-1	-	MGI	-	-	-	1	-	-	-	-	-	-	-	-	-	-
LMBc	7:101204056-101204056	7:101204056-101204056:G	G	stop_lost	HIGH	Art2a	ENSMUSG00000092517	N	Y	#N/A	#N/A	Transcript	ENSMUST00000173420.2	polymorphic_pseudogene	3/4	-	-	-	551	481	161	*/R	Tga/Cga	rs31290728	-	-1	-	MGI	-	-	-	1	P1	-	-	-	-	-	-	-	-	-
LMBc	7:101678217-101678217	7:101678217-101678217:G	G	splice_donor_variant	HIGH	Rnf121	ENSMUSG00000070426	N	Y	0.972895	0.862346	Transcript	ENSMUST00000089052.11	protein_coding	-	6/8	-	-	-	-	-	-	-	-	-	-1	-	MGI	-	-	-	1	-	-	-	-	-	-	-	-	-	-
LMBc	7:101678340-101678340	7:101678340-101678340:T	T	splice_acceptor_variant	HIGH	Rnf121	ENSMUSG00000070426	N	Y	0.972895	0.862346	Transcript	ENSMUST00000089052.11	protein_coding	-	5/8	-	-	-	-	-	-	-	-	-	-1	-	MGI	-	-	-	1	-	-	-	-	-	-	-	-	-	-
LMBc	7:102142564-102142564	7:102142564-102142564:G	G	splice_acceptor_variant,non_coding_transcript_variant	HIGH	Olfr545	ENSMUSG00000044824	N	Y	#N/A	#N/A	Transcript	ENSMUST00000217464.3	processed_transcript	-	2/2	-	-	-	-	-	-	-	rs49813232	-	-1	-	MGI	-	-	-	5	-	-	-	-	-	-	-	-	-	-
LMBc	7:102264194-102264194	7:102264194-102264194:C	C	start_lost	HIGH	Olfr553	ENSMUSG00000073972	N	Y	#N/A	#N/A	Transcript	ENSMUST00000098222.2	protein_coding	1/1	-	-	-	1	1	1	M/V	Atg/Gtg	rs31518346	-	-1	-	MGI	-	-	-	-	P1	deleterious_low_confidence(0)	-	-	-	-	-	-	-	-
LMBc	7:102431197-102431197	7:102431197-102431197:C	C	stop_lost	HIGH	Olfr562-ps1	ENSMUSG00000110122	N	Y	#N/A	#N/A	Transcript	ENSMUST00000210779.2	polymorphic_pseudogene	1/1	-	-	-	513	513	171	*/C	tgA/tgC	rs31996027	-	1	-	MGI	-	-	-	-	P1	-	-	-	-	-	-	-	-	-
LMBc	7:103142254-103142254	7:103142254-103142254:T	T	splice_acceptor_variant	HIGH	Olfr609	ENSMUSG00000046396	N	Y	#N/A	#N/A	Transcript	ENSMUST00000216075.2	protein_coding	-	3/3	-	-	-	-	-	-	-	rs36878535	-	-1	-	MGI	-	-	-	5	P1	-	-	-	-	-	-	-	-	-
LMBc	7:103436522-103436522	7:103436522-103436522:G	G	stop_lost	HIGH	Olfr67	ENSMUSG00000047535	N	Y	#N/A	#N/A	Transcript	ENSMUST00000183254.3	protein_coding	2/2	-	-	-	1130	961	321	*/Q	Taa/Caa	rs46474932	-	-1	-	MGI	-	-	-	5	P1	-	-	-	-	-	-	-	-	-
LMBc	7:103989994-103989994	7:103989994-103989994:T	T	stop_gained	HIGH	Trim12c	ENSMUSG00000057143	N	Y	#N/A	#N/A	Transcript	ENSMUST00000059037.15	protein_coding	8/8	-	-	-	1707	1482	494	W/*	tgG/tgA	rs31820711	-	-1	-	MGI	-	-	-	1	P1	-	-	-	-	-	-	-	-	-
LMBc	7:117714694-117714694	7:117714694-117714694:T	T	splice_donor_variant	HIGH	Rps15a	ENSMUSG00000008683	N	N	0.833356	2.70332	Transcript	ENSMUST00000106588.8	protein_coding	-	1/4	-	-	-	-	-	-	-	rs32454463	-	-1	-	MGI	-	-	-	3	P1	-	-	-	-	-	-	-	-	-
LMBc	7:118226482-118226482	7:118226482-118226482:A	A	splice_donor_variant	HIGH	Tmc5	ENSMUSG00000030650	N	N	0.000196303	-0.0670566	Transcript	ENSMUST00000098088.11	protein_coding	-	4/21	-	-	-	-	-	-	-	rs32501293	-	1	-	MGI	-	-	-	5	A2	-	-	-	-	-	-	-	-	-
LMBc	7:118382977-118382977	7:118382977-118382977:A	A	splice_acceptor_variant,non_coding_transcript_variant	HIGH	Vps35l	ENSMUSG00000030982	N	N	#N/A	#N/A	Transcript	ENSMUST00000129334.8	processed_transcript	-	14/14	-	-	-	-	-	-	-	rs45781225	-	1	-	MGI	-	-	-	1	-	-	-	-	-	-	-	-	-	-
LMBc	7:126858641-126858641	7:126858641-126858641:A	A	splice_acceptor_variant	HIGH	Dctpp1	ENSMUSG00000042462	N	N	0.184698	0.114104	Transcript	ENSMUST00000035276.5	protein_coding	-	1/2	-	-	-	-	-	-	-	-	-	-1	-	MGI	-	-	-	1	P1	-	-	-	-	-	-	-	-	-
LMBc	7:138448434-138448434	7:138448434-138448434:C	C	splice_donor_variant	HIGH	Ppp2r2d	ENSMUSG00000041769	N	N	#N/A	#N/A	Transcript	ENSMUST00000041097.13	protein_coding	-	2/8	-	-	-	-	-	-	-	-	-	1	-	MGI	-	-	-	1	P1	-	-	-	-	-	-	-	-	-
LMBc	7:138471585-138471585	7:138471585-138471585:A	A	splice_donor_variant	HIGH	Ppp2r2d	ENSMUSG00000041769	N	N	#N/A	#N/A	Transcript	ENSMUST00000041097.13	protein_coding	-	4/8	-	-	-	-	-	-	-	-	-	1	-	MGI	-	-	-	1	P1	-	-	-	-	-	-	-	-	-
LMBc	8:19292081-19292081	8:19292081-19292081:A	A	stop_gained	HIGH	Defb46	ENSMUSG00000071169	N	Y	#N/A	#N/A	Transcript	ENSMUST00000095436.2	protein_coding	2/2	-	-	-	96	96	32	C/*	tgC/tgA	rs47398835	-	1	-	MGI	-	-	-	1	P1	-	-	-	-	-	-	-	-	-
LMBc	8:25170735-25170735	8:25170735-25170735:G	G	stop_lost	HIGH	Adam3	ENSMUSG00000031553	N	Y	#N/A	#N/A	Transcript	ENSMUST00000033958.15	protein_coding	21/22	-	-	-	2564	2468	823	*/S	tAa/tCa	rs47374095	-	-1	-	MGI	-	-	-	1	P1	-	-	-	-	-	-	-	-	-
LMBc	8:26648502-26648502	8:26648502-26648502:A	A	stop_gained	HIGH	Thap1	ENSMUSG00000037214	N	N	0.899169	1.347	Transcript	ENSMUST00000036807.13	protein_coding	1/3	-	-	-	334	24	8	Y/*	taC/taA	rs256267749	-	1	-	MGI	-	-	-	1	P1	-	-	-	-	-	-	-	-	-
LMBc	8:26650999-26650999	8:26650999-26650999:A	A	splice_donor_variant	HIGH	Thap1	ENSMUSG00000037214	N	N	0.899169	1.347	Transcript	ENSMUST00000036807.13	protein_coding	-	2/2	-	-	-	-	-	-	-	-	-	1	-	MGI	-	-	-	1	P1	-	-	-	-	-	-	-	-	-
LMBc	8:41007234-41007234	8:41007234-41007234:T	T	stop_gained	HIGH	Mtmr7	ENSMUSG00000039431	N	Y	1.63744e-09	-2.40643	Transcript	ENSMUST00000173487.8	protein_coding	9/9	-	-	-	1206	1206	402	W/*	tgG/tgA	rs33076137	-	-1	cds_start_NF	MGI	-	-	-	5	-	-	-	-	-	-	-	-	-	-
LMBc	8:41351940-41351940	8:41351940-41351940:A	A	start_lost	HIGH	Slc7a2	ENSMUSG00000031596	N	Y	1.17264e-08	-2.37871	Transcript	ENSMUST00000118432.2	protein_coding	1/11	-	-	-	466	2	1	M/K	aTg/aAg	rs234303230	-	1	-	MGI	-	-	-	1	-	-	-	-	-	-	-	-	-	-
LMBc	8:47012941-47012941	8:47012941-47012941:T	T	stop_gained	HIGH	Cenpu	ENSMUSG00000031629	N	N	#N/A	#N/A	Transcript	ENSMUST00000093518.5	protein_coding	2/9	-	-	-	79	79	27	R/*	Cga/Tga	rs36500867	-	1	-	MGI	-	-	-	1	-	-	-	-	-	-	-	-	-	-
LMBc	8:47012968-47012968	8:47012968-47012968:T	T	stop_gained	HIGH	Cenpu	ENSMUSG00000031629	N	N	#N/A	#N/A	Transcript	ENSMUST00000093518.5	protein_coding	2/9	-	-	-	106	106	36	Q/*	Cag/Tag	rs37584039	-	1	-	MGI	-	-	-	1	-	-	-	-	-	-	-	-	-	-
LMBc	8:47014782-47014782	8:47014782-47014782:T	T	stop_gained,NMD_transcript_variant	HIGH	Cenpu	ENSMUSG00000031629	N	N	#N/A	#N/A	Transcript	ENSMUST00000122838.2	nonsense_mediated_decay	1/4	-	-	-	20	22	8	R/*	Cga/Tga	rs36899731	-	1	cds_start_NF	MGI	-	-	-	3	-	-	-	-	-	-	-	-	-	-
LMBc	8:47483187-47483187	8:47483187-47483187:T	T	splice_donor_variant,non_coding_transcript_variant	HIGH	4930579M01Rik	ENSMUSG00000086190	N	N	#N/A	#N/A	Transcript	ENSMUST00000130943.2	lncRNA	-	2/3	-	-	-	-	-	-	-	rs49090513	-	-1	-	MGI	-	-	-	1	-	-	-	-	-	-	-	-	-	-
LMBc	8:69968601-69968601	8:69968601-69968601:T	T	stop_gained	HIGH	Gm7697	ENSMUSG00000106824	N	Y	#N/A	#N/A	Transcript	ENSMUST00000201500.2	protein_coding	6/10	-	-	-	961	797	266	S/*	tCa/tAa	-	-	-1	-	MGI	-	-	-	1	P1	-	-	-	-	-	-	-	-	-
LMBc	8:70759287-70759287	8:70759287-70759287:T	T	stop_gained,NMD_transcript_variant	HIGH	Cope	ENSMUSG00000055681	N	Y	0.616648	0.310798	Transcript	ENSMUST00000168018.2	nonsense_mediated_decay	3/8	-	-	-	339	328	110	R/*	Cga/Tga	rs13468161	-	1	-	MGI	-	-	-	5	-	-	-	-	-	-	-	-	-	-
LMBc	8:72051730-72051730	8:72051730-72051730:G	G	stop_lost,NMD_transcript_variant	HIGH	Pgls	ENSMUSG00000031807	N	Y	0.042058	0.378341	Transcript	ENSMUST00000127626.8	nonsense_mediated_decay	5/8	-	-	-	681	648	216	*/W	tgA/tgG	rs32985468	-	1	-	MGI	-	-	-	1	-	-	-	-	-	-	-	-	-	-
LMBc	8:84460930-84460930	8:84460930-84460930:A	A	splice_donor_variant	HIGH	Adgre5	ENSMUSG00000002885	N	Y	#N/A	#N/A	Transcript	ENSMUST00000166939.8	protein_coding	-	2/17	-	-	-	-	-	-	-	rs32634335	-	-1	-	MGI	-	-	-	1	-	-	-	-	-	-	-	-	-	-
LMBc	8:84858854-84858854	8:84858854-84858854:C	C	stop_lost	HIGH	Podnl1	ENSMUSG00000012889	N	Y	2.50977e-14	0.410099	Transcript	ENSMUST00000093380.5	protein_coding	10/10	-	-	-	1788	1678	560	*/Q	Tag/Cag	rs50121794	-	1	-	MGI	-	-	-	1	P1	-	-	-	-	-	-	-	-	-
LMBc	8:85722396-85722396	8:85722396-85722396:A	A	splice_donor_variant	HIGH	Hook2	ENSMUSG00000052566	N	Y	6.32321e-09	0.774128	Transcript	ENSMUST00000209764.2	protein_coding	-	11/22	-	-	-	-	-	-	-	rs13463689	-	1	-	MGI	-	-	-	5	-	-	-	-	-	-	-	-	-	-
LMBc	8:85798452-85798452	8:85798452-85798452:T	T	stop_gained,NMD_transcript_variant	HIGH	Dhps	ENSMUSG00000060038	N	Y	0.00345215	0.0155646	Transcript	ENSMUST00000152871.8	nonsense_mediated_decay	1/8	-	-	-	28	28	10	R/*	Aga/Tga	rs3677102	-	1	cds_start_NF	MGI	-	-	-	1	-	-	-	-	-	-	-	-	-	-
LMBc	8:86367746-86367746	8:86367746-86367746:T	T	splice_acceptor_variant	HIGH	Neto2	ENSMUSG00000036902	N	N	0.1584	0.922399	Transcript	ENSMUST00000109686.4	protein_coding	-	8/8	-	-	-	-	-	-	-	-	-	-1	-	MGI	-	-	-	1	-	-	-	-	-	-	-	-	-	-
LMBc	8:89442629-89442629	8:89442629-89442629:G	G	splice_acceptor_variant,non_coding_transcript_variant	HIGH	Cyld	ENSMUSG00000036712	N	Y	0.99472	3.45367	Transcript	ENSMUST00000209742.2	processed_transcript	-	4/4	-	-	-	-	-	-	-	rs33325378	-	1	-	MGI	-	-	-	1	-	-	-	-	-	-	-	-	-	-
LMBc	8:92168490-92168490	8:92168490-92168490:A	A	stop_gained	HIGH	Fto	ENSMUSG00000055932	N	Y	0.0113446	0.192575	Transcript	ENSMUST00000125471.8	protein_coding	4/4	-	-	-	983	942	314	W/*	tgG/tgA	rs33530880	-	1	-	MGI	-	-	-	1	-	-	-	-	-	-	-	-	-	-
LMBc	8:112717046-112717046	8:112717046-112717046:C	C	splice_acceptor_variant	HIGH	Adat1	ENSMUSG00000031949	N	N	6.8034e-11	-2.94771	Transcript	ENSMUST00000034427.12	protein_coding	-	1/9	-	-	-	-	-	-	-	rs38133674	-	-1	-	MGI	-	-	-	1	P1	-	-	-	-	-	-	-	-	-
LMBc	8:112721494-112721494	8:112721494-112721494:T	T	splice_donor_variant	HIGH	Kars	ENSMUSG00000031948	N	Y	0.0859078	-0.660852	Transcript	ENSMUST00000034426.14	protein_coding	-	13/13	-	-	-	-	-	-	-	-	-	-1	-	MGI	-	-	-	1	P3	-	-	-	-	-	-	-	-	-
LMBc	8:112728331-112728331	8:112728331-112728331:T	T	splice_donor_variant	HIGH	Kars	ENSMUSG00000031948	N	N	0.0859078	-0.660852	Transcript	ENSMUST00000034426.14	protein_coding	-	5/13	-	-	-	-	-	-	-	-	-	-1	-	MGI	-	-	-	1	P3	-	-	-	-	-	-	-	-	-
LMBc	8:112732263-112732263	8:112732263-112732263:G	G	splice_donor_variant	HIGH	Kars	ENSMUSG00000031948	N	N	0.0859078	-0.660852	Transcript	ENSMUST00000034426.14	protein_coding	-	2/13	-	-	-	-	-	-	-	-	-	-1	-	MGI	-	-	-	1	P3	-	-	-	-	-	-	-	-	-
LMBc	8:112732421-112732421	8:112732421-112732421:T	T	splice_acceptor_variant	HIGH	Kars	ENSMUSG00000031948	N	N	0.0859078	-0.660852	Transcript	ENSMUST00000034426.14	protein_coding	-	1/13	-	-	-	-	-	-	-	-	-	-1	-	MGI	-	-	-	1	P3	-	-	-	-	-	-	-	-	-
LMBc	9:31227450-31227450	9:31227450-31227450:A	A	stop_gained	HIGH	Prdm10	ENSMUSG00000042496	N	N	0.99806	3.83867	Transcript	ENSMUST00000074510.4	protein_coding	2/21	-	-	-	42	42	14	W/*	tgG/tgA	rs237188889	-	1	-	MGI	-	-	-	5	-	-	-	-	-	-	-	-	-	-
LMBc	9:35485301-35485301	9:35485301-35485301:A	A	splice_donor_variant,non_coding_transcript_variant	HIGH	Pate2	ENSMUSG00000074452	N	N	3.37327e-05	-0.572631	Transcript	ENSMUST00000137309.2	processed_transcript	-	1/4	-	-	-	-	-	-	-	rs234236858	-	1	-	MGI	-	-	-	3	-	-	-	-	-	-	-	-	-	-
LMBc	9:35596986-35596986	9:35596986-35596986:A	A	splice_donor_variant	HIGH	Pate2	ENSMUSG00000074452	N	N	3.37327e-05	-0.572631	Transcript	ENSMUST00000098906.9	protein_coding	-	9/10	-	-	-	-	-	-	-	rs247487542	-	1	-	MGI	-	-	-	2	A2	-	-	-	-	-	-	-	-	-
LMBc	9:38121274-38121274	9:38121274-38121274:G	G	stop_lost	HIGH	Olfr893	ENSMUSG00000093901	N	Y	#N/A	#N/A	Transcript	ENSMUST00000212815.2	protein_coding	2/2	-	-	-	492	493	165	*/E	Tag/Gag	rs32537930	-	1	cds_start_NF	MGI	-	-	-	5	-	-	-	-	-	-	-	-	-	-
LMBc	9:38164726-38164726	9:38164726-38164726:A	A	start_lost	HIGH	Olfr143	ENSMUSG00000094778	N	N	#N/A	#N/A	Transcript	ENSMUST00000213129.2	protein_coding	2/2	-	-	-	330	3	1	M/I	atG/atA	rs47694530	-	1	-	MGI	-	-	-	5	A1	deleterious_low_confidence(0.01)	-	-	-	-	-	-	-	-
LMBc	9:38180238-38180238	9:38180238-38180238:G	G	stop_gained	HIGH	Olfr895	ENSMUSG00000096427	N	N	#N/A	#N/A	Transcript	ENSMUST00000093864.2	protein_coding	1/1	-	-	-	428	428	143	S/*	tCa/tGa	rs219481970	-	1	-	MGI	-	-	-	-	P2	-	-	-	-	-	-	-	-	-
LMBc	9:38493279-38493279	9:38493279-38493279:A	A	stop_gained	HIGH	Olfr912	ENSMUSG00000111448	N	N	#N/A	#N/A	Transcript	ENSMUST00000217160.3	protein_coding	2/2	-	-	-	833	705	235	Y/*	taT/taA	rs217460364	-	1	-	MGI	-	-	-	2	P1	-	-	-	-	-	-	-	-	-
LMBc	9:38558603-38558603	9:38558603-38558603:C	C	stop_lost	HIGH	Olfr915	ENSMUSG00000057444	N	Y	#N/A	#N/A	Transcript	ENSMUST00000215191.2	polymorphic_pseudogene	1/1	-	-	-	216	216	72	*/W	tgA/tgG	rs50479609	-	-1	-	MGI	-	-	-	-	P1	-	-	-	-	-	-	-	-	-
LMBc	9:39276238-39276238	9:39276238-39276238:T	T	stop_gained	HIGH	Olfr949-ps1	ENSMUSG00000110780	N	Y	#N/A	#N/A	Transcript	ENSMUST00000215546.2	polymorphic_pseudogene	1/1	-	-	-	382	382	128	Q/*	Caa/Taa	rs253764397	-	1	-	MGI	-	-	-	-	P1	-	-	-	-	-	-	-	-	-
LMBc	9:39276755-39276755	9:39276755-39276755:G	G	stop_gained	HIGH	Olfr949-ps1	ENSMUSG00000110780	N	Y	#N/A	#N/A	Transcript	ENSMUST00000215546.2	polymorphic_pseudogene	1/1	-	-	-	899	899	300	S/*	tCa/tGa	rs582856495	-	1	-	MGI	-	-	-	-	P1	-	-	-	-	-	-	-	-	-
LMBc	9:39276799-39276799	9:39276799-39276799:C	C	stop_lost	HIGH	Olfr949-ps1	ENSMUSG00000110780	N	N	#N/A	#N/A	Transcript	ENSMUST00000215546.2	polymorphic_pseudogene	1/1	-	-	-	943	943	315	*/Q	Taa/Caa	rs252875221	-	1	-	MGI	-	-	-	-	P1	-	-	-	-	-	-	-	-	-
LMBc	9:39750702-39750702	9:39750702-39750702:T	T	splice_acceptor_variant	HIGH	Olfr971	ENSMUSG00000093934	N	N	#N/A	#N/A	Transcript	ENSMUST00000214242.2	protein_coding	-	1/1	-	-	-	-	-	-	-	rs265027479	-	1	-	MGI	-	-	-	5	P1	-	-	-	-	-	-	-	-	-
LMBc	9:40442536-40442536	9:40442536-40442536:C	C	splice_donor_variant,non_coding_transcript_variant	HIGH	Gm17540	ENSMUSG00000097205	N	Y	#N/A	#N/A	Transcript	ENSMUST00000181617.2	lncRNA	-	1/1	-	-	-	-	-	-	-	rs37355412	-	1	-	MGI	-	-	-	1	-	-	-	-	-	-	-	-	-	-
LMBc	9:44594030-44594030	9:44594030-44594030:A	A	splice_donor_variant	HIGH	Treh	ENSMUSG00000032098	N	N	1.40029e-14	-1.53061	Transcript	ENSMUST00000034609.11	protein_coding	-	5/14	-	-	-	-	-	-	-	-	-	1	-	MGI	-	-	-	1	P1	-	-	-	-	-	-	-	-	-
LMBc	9:54305329-54305329	9:54305329-54305329:T	T	splice_donor_variant	HIGH	Dmxl2	ENSMUSG00000041268	N	N	1	0.654708	Transcript	ENSMUST00000118163.8	protein_coding	-	26/43	-	-	-	-	-	-	-	-	-	-1	-	MGI	-	-	-	5	P2	-	-	-	-	-	-	-	-	-
LMBc	9:54624398-54624398	9:54624398-54624398:G	G	stop_lost	HIGH	Wdr61	ENSMUSG00000061559	N	N	0.0897746	1.55694	Transcript	ENSMUST00000118771.8	protein_coding	11/11	-	-	-	993	840	280	*/C	tgA/tgC	rs37525545	-	-1	-	MGI	-	-	-	1	-	-	-	-	-	-	-	-	-	-
LMBc	9:55121199-55121199	9:55121199-55121199:T	T	stop_gained	HIGH	Fbxo22	ENSMUSG00000032309	N	N	0.893814	1.33532	Transcript	ENSMUST00000034859.15	protein_coding	3/7	-	-	-	410	283	95	R/*	Cga/Tga	-	-	1	-	MGI	-	-	-	1	P1	-	-	-	-	-	-	-	-	-
LMBc	9:55125756-55125756	9:55125756-55125756:G	G	stop_lost,NMD_transcript_variant	HIGH	Fbxo22	ENSMUSG00000032309	N	Y	0.893814	1.33532	Transcript	ENSMUST00000140375.8	nonsense_mediated_decay	5/7	-	-	-	563	499	167	*/G	Tga/Gga	-	-	1	-	MGI	-	-	-	5	-	-	-	-	-	-	-	-	-	-
LMBc	9:56168048-56168048	9:56168048-56168048:A	A	splice_acceptor_variant	HIGH	Peak1	ENSMUSG00000074305	N	N	0.760545	-1.78275	Transcript	ENSMUST00000061552.15	protein_coding	-	3/6	-	-	-	-	-	-	-	rs256387493	-	-1	-	MGI	-	-	-	1	P2	-	-	-	-	-	-	-	-	-
LMBc	9:69926669-69926669	9:69926669-69926669:G	G	splice_acceptor_variant,NMD_transcript_variant	HIGH	Gtf2a2	ENSMUSG00000033543	N	N	0.386342	0.586951	Transcript	ENSMUST00000116552.8	nonsense_mediated_decay	-	4/5	-	-	-	-	-	-	-	-	-	1	-	MGI	-	-	-	1	-	-	-	-	-	-	-	-	-	-
LMBc	9:69926798-69926798	9:69926798-69926798:A	A	splice_donor_variant,NMD_transcript_variant	HIGH	Gtf2a2	ENSMUSG00000033543	N	N	0.386342	0.586951	Transcript	ENSMUST00000116552.8	nonsense_mediated_decay	-	5/5	-	-	-	-	-	-	-	-	-	1	-	MGI	-	-	-	1	-	-	-	-	-	-	-	-	-	-
LMBc	9:96215738-96215738	9:96215738-96215738:A	A	stop_gained	HIGH	Atp1b3	ENSMUSG00000032412	N	Y	0.641392	1.55191	Transcript	ENSMUST00000034983.7	protein_coding	7/7	-	-	-	964	676	226	R/*	Cga/Tga	-	-	-1	-	MGI	-	-	-	1	P1	-	-	-	-	-	-	-	-	-
LMBc	9:106035197-106035197	9:106035197-106035197:G	G	splice_donor_variant	HIGH	Glyctk	ENSMUSG00000020258	N	Y	1.36483e-06	-0.551733	Transcript	ENSMUST00000162562.2	protein_coding	-	1/2	-	-	-	-	-	-	-	rs13471450	-	-1	cds_end_NF	MGI	-	-	-	5	-	-	-	-	-	-	-	-	-	-
LMBc	9:107791907-107791907	9:107791907-107791907:A	A	splice_acceptor_variant,NMD_transcript_variant	HIGH	Mst1r	ENSMUSG00000032584	N	Y	1.69349e-20	0.258682	Transcript	ENSMUST00000195617.6	nonsense_mediated_decay	-	9/18	-	-	-	-	-	-	-	rs29882193	-	1	-	MGI	-	-	-	1	-	-	-	-	-	-	-	-	-	-
LMBc	X:52031546-52031546	X:52031546-52031546:A	A	splice_donor_variant	HIGH	Phf6	ENSMUSG00000025626	N	N	0.972401	2.52474	Transcript	ENSMUST00000078944.13	protein_coding	-	8/10	-	-	-	-	-	-	-	-	-	1	-	MGI	-	-	-	1	P1	-	-	-	-	-	-	-	-	-
LMBc	X:52031547-52031547	X:52031547-52031547:A	A	splice_donor_variant	HIGH	Phf6	ENSMUSG00000025626	N	N	0.972401	2.52474	Transcript	ENSMUST00000078944.13	protein_coding	-	8/10	-	-	-	-	-	-	-	-	-	1	-	MGI	-	-	-	1	P1	-	-	-	-	-	-	-	-	-
LMBc	X:72237914-72237914	X:72237914-72237914:G	G	splice_donor_variant	HIGH	Xlr3b	ENSMUSG00000073125	N	Y	#N/A	#N/A	Transcript	ENSMUST00000101486.5	protein_coding	-	2/8	-	-	-	-	-	-	-	rs216554825	-	1	-	MGI	-	-	-	1	P1	-	-	-	-	-	-	-	-	-
LMBc	X:94993941-94993941	X:94993941-94993941:C	C	splice_donor_variant	HIGH	Las1l	ENSMUSG00000057421	N	N	0.892096	2.20256	Transcript	ENSMUST00000079987.13	protein_coding	-	7/12	-	-	-	-	-	-	-	-	-	-1	-	MGI	-	-	-	1	P2	-	-	-	-	-	-	-	-	-
LMBc	1:3492072-3492072	1:3492072-3492072:T	T	missense_variant	MODERATE	Xkr4	ENSMUSG00000051951	N	Y	0.977592	3.2081	Transcript	ENSMUST00000070533.5	protein_coding	2/3	-	-	-	1000	850	284	G/S	Ggc/Agc	rs30963380	-	-1	-	MGI	-	-	-	1	P1	tolerated(0.33)	-	-	-	-	-	-	-	-
LMBc	1:6919204-6919204	1:6919204-6919204:T	T	missense_variant	MODERATE	St18	ENSMUSG00000033740	N	Y	0.99901	-0.871095	Transcript	ENSMUST00000043578.13	protein_coding	21/24	-	-	-	3118	2734	912	L/F	Ctc/Ttc	rs31663760	-	1	-	MGI	-	-	-	1	P1	tolerated(0.75)	-	-	-	-	-	-	-	-
LMBc	1:8752224-8752224	1:8752224-8752224:A	A	missense_variant,NMD_transcript_variant	MODERATE	Sntg1	ENSMUSG00000025909	N	Y	0.0379276	-1.09387	Transcript	ENSMUST00000144593.8	nonsense_mediated_decay	6/9	-	-	-	1495	172	58	S/C	Agt/Tgt	rs31571666	-	-1	-	MGI	-	-	-	1	-	tolerated_low_confidence(0.08)	-	-	-	-	-	-	-	-
LMBc	1:9616440-9616440	1:9616440-9616440:T	T	missense_variant	MODERATE	Rrs1	ENSMUSG00000061024	N	Y	0.551024	1.883	Transcript	ENSMUST00000072079.9	protein_coding	1/1	-	-	-	808	692	231	S/L	tCg/tTg	rs108911944	-	1	-	MGI	-	-	-	-	P1	deleterious(0)	-	-	-	-	-	-	-	-
LMBc	1:9616448-9616448	1:9616448-9616448:T	T	missense_variant	MODERATE	Rrs1	ENSMUSG00000061024	N	Y	0.551024	1.883	Transcript	ENSMUST00000072079.9	protein_coding	1/1	-	-	-	816	700	234	R/C	Cgc/Tgc	rs580154643	-	1	-	MGI	-	-	-	-	P1	deleterious(0)	-	-	-	-	-	-	-	-
LMBc	1:9616484-9616484	1:9616484-9616484:T	T	missense_variant	MODERATE	Rrs1	ENSMUSG00000061024	N	Y	0.551024	1.883	Transcript	ENSMUST00000072079.9	protein_coding	1/1	-	-	-	852	736	246	R/W	Cgg/Tgg	rs1133303610	-	1	-	MGI	-	-	-	-	P1	deleterious(0)	-	-	-	-	-	-	-	-
LMBc	1:9616493-9616493	1:9616493-9616493:T	T	missense_variant	MODERATE	Rrs1	ENSMUSG00000061024	N	Y	0.551024	1.883	Transcript	ENSMUST00000072079.9	protein_coding	1/1	-	-	-	861	745	249	G/C	Ggc/Tgc	rs108783580	-	1	-	MGI	-	-	-	-	P1	deleterious(0)	-	-	-	-	-	-	-	-
LMBc	1:9616538-9616538	1:9616538-9616538:A	A	missense_variant	MODERATE	Rrs1	ENSMUSG00000061024	N	N	0.551024	1.883	Transcript	ENSMUST00000072079.9	protein_coding	1/1	-	-	-	906	790	264	E/K	Gag/Aag	rs1133676311	-	1	-	MGI	-	-	-	-	P1	deleterious(0)	-	-	-	-	-	-	-	-
LMBc	1:9616677-9616677	1:9616677-9616677:A	A	missense_variant	MODERATE	Rrs1	ENSMUSG00000061024	N	Y	0.551024	1.883	Transcript	ENSMUST00000072079.9	protein_coding	1/1	-	-	-	1045	929	310	G/D	gGc/gAc	rs1132190653	-	1	-	MGI	-	-	-	-	P1	deleterious(0.04)	-	-	-	-	-	-	-	-
LMBc	1:9616703-9616703	1:9616703-9616703:T	T	missense_variant	MODERATE	Rrs1	ENSMUSG00000061024	N	Y	0.551024	1.883	Transcript	ENSMUST00000072079.9	protein_coding	1/1	-	-	-	1071	955	319	P/S	Cct/Tct	rs1135346783	-	1	-	MGI	-	-	-	-	P1	tolerated(0.12)	-	-	-	-	-	-	-	-
LMBc	1:9616758-9616758	1:9616758-9616758:A	A	missense_variant	MODERATE	Rrs1	ENSMUSG00000061024	N	Y	0.551024	1.883	Transcript	ENSMUST00000072079.9	protein_coding	1/1	-	-	-	1126	1010	337	G/D	gGc/gAc	rs108419698	-	1	-	MGI	-	-	-	-	P1	tolerated_low_confidence(0.15)	-	-	-	-	-	-	-	-
LMBc	1:9616797-9616797	1:9616797-9616797:G	G	missense_variant	MODERATE	Rrs1	ENSMUSG00000061024	N	N	0.551024	1.883	Transcript	ENSMUST00000072079.9	protein_coding	1/1	-	-	-	1165	1049	350	A/G	gCt/gGt	rs108094096	-	1	-	MGI	-	-	-	-	P1	tolerated_low_confidence(1)	-	-	-	-	-	-	-	-
LMBc	1:9794924-9794924	1:9794924-9794924:G	G	missense_variant	MODERATE	Vcpip1	ENSMUSG00000045210	N	Y	0.999341	3.63227	Transcript	ENSMUST00000057438.7	protein_coding	3/3	-	-	-	3672	3446	1149	V/A	gTg/gCg	rs3682687	-	-1	-	MGI	-	-	-	1	P1	tolerated_low_confidence(0.75)	-	-	-	-	-	-	-	-
LMBc	1:10002401-10002401	1:10002401-10002401:A	A	missense_variant	MODERATE	Mcmdc2	ENSMUSG00000046101	N	Y	5.68686e-06	-0.806851	Transcript	ENSMUST00000125294.9	protein_coding	12/14	-	-	-	1780	1621	541	E/K	Gaa/Aaa	rs38040390	-	1	-	MGI	-	-	-	5	-	tolerated(0.69)	-	-	-	-	-	-	-	-
LMBc	1:10007325-10007325	1:10007325-10007325:A	A	missense_variant	MODERATE	Mcmdc2	ENSMUSG00000046101	N	Y	5.68686e-06	-0.806851	Transcript	ENSMUST00000140948.9	protein_coding	14/16	-	-	-	1913	1874	625	R/K	aGa/aAa	rs36757029	-	1	-	MGI	-	-	-	5	-	tolerated(1)	-	-	-	-	-	-	-	-
LMBc	1:10010611-10010611	1:10010611-10010611:G	G	missense_variant	MODERATE	Mcmdc2	ENSMUSG00000046101	N	Y	5.68686e-06	-0.806851	Transcript	ENSMUST00000125294.9	protein_coding	14/14	-	-	-	1937	1778	593	S/C	tCc/tGc	rs31970151	-	1	-	MGI	-	-	-	5	-	tolerated(0.93)	-	-	-	-	-	-	-	-
LMBc	1:10104313-10104313	1:10104313-10104313:C	C	missense_variant	MODERATE	Cops5	ENSMUSG00000025917	N	Y	0.99434	3.29983	Transcript	ENSMUST00000027050.10	protein_coding	3/8	-	-	-	742	427	143	Y/D	Tat/Gat	-	-	-1	-	MGI	-	-	-	1	P1	deleterious(0)	-	-	-	-	-	-	-	-
LMBc	1:10105270-10105270	1:10105270-10105270:T	T	missense_variant	MODERATE	Cops5	ENSMUSG00000025917	N	Y	0.99434	3.29983	Transcript	ENSMUST00000027050.10	protein_coding	2/8	-	-	-	577	262	88	E/K	Gag/Aag	rs1134635592	-	-1	-	MGI	-	-	-	1	P1	tolerated(0.1)	-	-	-	-	-	-	-	-
LMBc	1:10105273-10105273	1:10105273-10105273:T	T	missense_variant	MODERATE	Cops5	ENSMUSG00000025917	N	Y	0.99434	3.29983	Transcript	ENSMUST00000027050.10	protein_coding	2/8	-	-	-	574	259	87	G/S	Ggc/Agc	rs1131746462	-	-1	-	MGI	-	-	-	1	P1	deleterious(0.02)	-	-	-	-	-	-	-	-
LMBc	1:10108009-10108009	1:10108009-10108009:G	G	missense_variant	MODERATE	Cops5	ENSMUSG00000025917	N	Y	0.99434	3.29983	Transcript	ENSMUST00000027050.10	protein_coding	1/8	-	-	-	344	29	10	Q/P	cAg/cCg	rs254880931	-	-1	-	MGI	-	-	-	1	P1	tolerated(0.2)	-	-	-	-	-	-	-	-
LMBc	1:10789840-10789840	1:10789840-10789840:A	A	missense_variant	MODERATE	Cpa6	ENSMUSG00000042501	N	Y	1.69946e-09	-1.48783	Transcript	ENSMUST00000035577.7	protein_coding	1/11	-	-	-	331	113	38	A/V	gCt/gTt	rs31900655	-	-1	-	MGI	-	-	-	1	P1	tolerated(0.14)	-	-	-	-	-	-	-	-
LMBc	1:11240904-11240904	1:11240904-11240904:G	G	missense_variant	MODERATE	Prex2	ENSMUSG00000048960	N	Y	1.00807e-10	1.3648	Transcript	ENSMUST00000027056.12	protein_coding	25/40	-	-	-	3339	3011	1004	Q/R	cAg/cGg	rs31934669	-	1	-	MGI	-	-	-	1	P1	tolerated(0.58)	-	-	-	-	-	-	-	-
LMBc	1:11818270-11818270	1:11818270-11818270:C	C	missense_variant	MODERATE	A830018L16Rik	ENSMUSG00000057715	N	N	#N/A	#N/A	Transcript	ENSMUST00000048613.14	protein_coding	8/14	-	-	-	1393	929	310	H/P	cAc/cCc	-	-	1	-	MGI	-	-	-	1	P3	deleterious(0.01)	-	-	-	-	-	-	-	-
LMBc	1:12951371-12951371	1:12951371-12951371:A	A	missense_variant	MODERATE	Slco5a1	ENSMUSG00000025938	N	Y	1.52378e-05	1.1581	Transcript	ENSMUST00000136197.8	protein_coding	6/6	-	-	-	2571	1931	644	P/L	cCg/cTg	rs31430065	-	-1	-	MGI	-	-	-	1	-	-	-	-	-	-	-	-	-	-
LMBc	1:13192698-13192698	1:13192698-13192698:T	T	missense_variant	MODERATE	Prdm14	ENSMUSG00000042414	N	Y	0.968776	2.59744	Transcript	ENSMUST00000047577.7	protein_coding	5/8	-	-	-	1115	1040	347	R/Q	cGg/cAg	rs47808594	-	-1	-	MGI	-	-	-	1	P1	tolerated(1)	-	-	-	-	-	-	-	-
LMBc	1:13195873-13195873	1:13195873-13195873:T	T	missense_variant	MODERATE	Prdm14	ENSMUSG00000042414	N	Y	0.968776	2.59744	Transcript	ENSMUST00000047577.7	protein_coding	2/8	-	-	-	262	187	63	A/T	Gcg/Acg	rs30760930	-	-1	-	MGI	-	-	-	1	P1	tolerated_low_confidence(0.07)	-	-	-	-	-	-	-	-
LMBc	1:13771161-13771161	1:13771161-13771161:A	A	missense_variant	MODERATE	Xkr9	ENSMUSG00000067813	N	Y	3.60973e-08	-3.40779	Transcript	ENSMUST00000088542.4	protein_coding	4/4	-	-	-	1140	676	226	V/I	Gta/Ata	rs32477769	-	1	-	MGI	-	-	-	1	P1	tolerated(0.1)	-	-	-	-	-	-	-	-
LMBc	1:15780683-15780683	1:15780683-15780683:A	A	missense_variant	MODERATE	Kcnb2	ENSMUSG00000092083	N	Y	0.954616	2.86791	Transcript	ENSMUST00000170146.3	protein_coding	2/2	-	-	-	1554	1554	518	N/K	aaT/aaA	rs31948579	-	1	-	MGI	-	-	-	1	P1	tolerated_low_confidence(1)	-	-	-	-	-	-	-	-
LMBc	1:16173792-16173792	1:16173792-16173792:A	A	missense_variant	MODERATE	Rpl7	ENSMUSG00000043716	N	N	0.991153	1.57858	Transcript	ENSMUST00000058437.14	protein_coding	2/7	-	-	-	415	131	44	R/L	cGa/cTa	-	-	-1	-	MGI	-	-	-	1	P1	deleterious(0.01)	-	-	-	-	-	-	-	-
LMBc	1:16737911-16737911	1:16737911-16737911:G	G	missense_variant	MODERATE	Tmem70	ENSMUSG00000025940	N	Y	0.00324098	0.332485	Transcript	ENSMUST00000065373.6	protein_coding	2/3	-	-	-	316	218	73	Q/R	cAa/cGa	rs47010824	-	1	-	MGI	-	-	-	1	A2	tolerated(0.75)	-	-	-	-	-	-	-	-
LMBc	1:20128545-20128545	1:20128545-20128545:T	T	missense_variant	MODERATE	Pkhd1	ENSMUSG00000043760	N	Y	2.88609e-23	-2.76122	Transcript	ENSMUST00000088448.12	protein_coding	67/67	-	-	-	12393	12157	4053	A/T	Gct/Act	rs48234765	-	-1	-	MGI	-	-	-	1	P1	tolerated_low_confidence(0.06)	-	-	-	-	-	-	-	-
LMBc	1:20128557-20128557	1:20128557-20128557:C	C	missense_variant	MODERATE	Pkhd1	ENSMUSG00000043760	N	Y	2.88609e-23	-2.76122	Transcript	ENSMUST00000088448.12	protein_coding	67/67	-	-	-	12381	12145	4049	S/G	Agc/Ggc	rs49671977	-	-1	-	MGI	-	-	-	1	P1	tolerated_low_confidence(0.08)	-	-	-	-	-	-	-	-
LMBc	1:20128824-20128824	1:20128824-20128824:C	C	missense_variant	MODERATE	Pkhd1	ENSMUSG00000043760	N	Y	2.88609e-23	-2.76122	Transcript	ENSMUST00000088448.12	protein_coding	67/67	-	-	-	12114	11878	3960	T/A	Act/Gct	rs50328635	-	-1	-	MGI	-	-	-	1	P1	tolerated_low_confidence(1)	-	-	-	-	-	-	-	-
LMBc	1:20128835-20128835	1:20128835-20128835:C	C	missense_variant	MODERATE	Pkhd1	ENSMUSG00000043760	N	Y	2.88609e-23	-2.76122	Transcript	ENSMUST00000088448.12	protein_coding	67/67	-	-	-	12103	11867	3956	E/G	gAg/gGg	rs51291834	-	-1	-	MGI	-	-	-	1	P1	tolerated_low_confidence(0.18)	-	-	-	-	-	-	-	-
LMBc	1:20270776-20270776	1:20270776-20270776:T	T	missense_variant	MODERATE	Pkhd1	ENSMUSG00000043760	N	Y	2.88609e-23	-2.76122	Transcript	ENSMUST00000088448.12	protein_coding	58/67	-	-	-	10012	9776	3259	R/H	cGt/cAt	rs31795842	-	-1	-	MGI	-	-	-	1	P1	tolerated(0.23)	-	-	-	-	-	-	-	-
LMBc	1:20279505-20279505	1:20279505-20279505:T	T	missense_variant	MODERATE	Pkhd1	ENSMUSG00000043760	N	Y	2.88609e-23	-2.76122	Transcript	ENSMUST00000088448.12	protein_coding	57/67	-	-	-	9048	8812	2938	V/I	Gtt/Att	rs51892170	-	-1	-	MGI	-	-	-	1	P1	tolerated(1)	-	-	-	-	-	-	-	-
LMBc	1:20279525-20279525	1:20279525-20279525:A	A	missense_variant	MODERATE	Pkhd1	ENSMUSG00000043760	N	Y	2.88609e-23	-2.76122	Transcript	ENSMUST00000088448.12	protein_coding	57/67	-	-	-	9028	8792	2931	T/I	aCc/aTc	rs45716861	-	-1	-	MGI	-	-	-	1	P1	tolerated(0.25)	-	-	-	-	-	-	-	-
LMBc	1:20420684-20420684	1:20420684-20420684:T	T	missense_variant	MODERATE	Pkhd1	ENSMUSG00000043760	N	Y	2.88609e-23	-2.76122	Transcript	ENSMUST00000088448.12	protein_coding	47/67	-	-	-	7657	7421	2474	G/D	gGc/gAc	rs31382782	-	-1	-	MGI	-	-	-	1	P1	tolerated(0.66)	-	-	-	-	-	-	-	-
LMBc	1:20429113-20429113	1:20429113-20429113:T	T	missense_variant	MODERATE	Pkhd1	ENSMUSG00000043760	N	Y	2.88609e-23	-2.76122	Transcript	ENSMUST00000088448.12	protein_coding	46/67	-	-	-	7522	7286	2429	A/E	gCg/gAg	rs30958127	-	-1	-	MGI	-	-	-	1	P1	tolerated(0.06)	-	-	-	-	-	-	-	-
LMBc	1:20579264-20579264	1:20579264-20579264:T	T	missense_variant	MODERATE	Pkhd1	ENSMUSG00000043760	N	Y	2.88609e-23	-2.76122	Transcript	ENSMUST00000088448.12	protein_coding	34/67	-	-	-	5677	5441	1814	R/Q	cGa/cAa	rs50119313	-	-1	-	MGI	-	-	-	1	P1	tolerated(1)	-	-	-	-	-	-	-	-
LMBc	1:20590381-20590381	1:20590381-20590381:C	C	missense_variant	MODERATE	Pkhd1	ENSMUSG00000043760	N	Y	2.88609e-23	-2.76122	Transcript	ENSMUST00000088448.12	protein_coding	33/67	-	-	-	5601	5365	1789	H/D	Cat/Gat	rs45850473	-	-1	-	MGI	-	-	-	1	P1	tolerated(1)	-	-	-	-	-	-	-	-
LMBc	1:20593203-20593203	1:20593203-20593203:C	C	missense_variant	MODERATE	Pkhd1	ENSMUSG00000043760	N	Y	2.88609e-23	-2.76122	Transcript	ENSMUST00000088448.12	protein_coding	32/67	-	-	-	5145	4909	1637	N/D	Aat/Gat	rs32600399	-	-1	-	MGI	-	-	-	1	P1	tolerated(1)	-	-	-	-	-	-	-	-
LMBc	1:20593272-20593272	1:20593272-20593272:T	T	missense_variant	MODERATE	Pkhd1	ENSMUSG00000043760	N	Y	2.88609e-23	-2.76122	Transcript	ENSMUST00000088448.12	protein_coding	32/67	-	-	-	5076	4840	1614	F/I	Ttc/Atc	rs30760481	-	-1	-	MGI	-	-	-	1	P1	tolerated(1)	-	-	-	-	-	-	-	-
LMBc	1:20593349-20593349	1:20593349-20593349:A	A	missense_variant	MODERATE	Pkhd1	ENSMUSG00000043760	N	Y	2.88609e-23	-2.76122	Transcript	ENSMUST00000088448.12	protein_coding	32/67	-	-	-	4999	4763	1588	T/M	aCg/aTg	rs32811907	-	-1	-	MGI	-	-	-	1	P1	deleterious(0)	-	-	-	-	-	-	-	-
LMBc	1:20593664-20593664	1:20593664-20593664:T	T	missense_variant	MODERATE	Pkhd1	ENSMUSG00000043760	N	Y	2.88609e-23	-2.76122	Transcript	ENSMUST00000088448.12	protein_coding	32/67	-	-	-	4684	4448	1483	I/N	aTt/aAt	rs30786780	-	-1	-	MGI	-	-	-	1	P1	tolerated(0.16)	-	-	-	-	-	-	-	-
LMBc	1:20594075-20594075	1:20594075-20594075:A	A	missense_variant	MODERATE	Pkhd1	ENSMUSG00000043760	N	Y	2.88609e-23	-2.76122	Transcript	ENSMUST00000088448.12	protein_coding	32/67	-	-	-	4273	4037	1346	S/F	tCt/tTt	rs31419916	-	-1	-	MGI	-	-	-	1	P1	tolerated(0.6)	-	-	-	-	-	-	-	-
LMBc	1:20594321-20594321	1:20594321-20594321:G	G	missense_variant	MODERATE	Pkhd1	ENSMUSG00000043760	N	Y	2.88609e-23	-2.76122	Transcript	ENSMUST00000088448.12	protein_coding	32/67	-	-	-	4027	3791	1264	L/P	cTa/cCa	rs32289360	-	-1	-	MGI	-	-	-	1	P1	tolerated(1)	-	-	-	-	-	-	-	-
LMBc	1:20594474-20594474	1:20594474-20594474:T	T	missense_variant	MODERATE	Pkhd1	ENSMUSG00000043760	N	Y	2.88609e-23	-2.76122	Transcript	ENSMUST00000088448.12	protein_coding	32/67	-	-	-	3874	3638	1213	S/N	aGt/aAt	rs46211200	-	-1	-	MGI	-	-	-	1	P1	tolerated(0.16)	-	-	-	-	-	-	-	-
LMBc	1:20604802-20604802	1:20604802-20604802:G	G	missense_variant	MODERATE	Pkhd1	ENSMUSG00000043760	N	Y	2.88609e-23	-2.76122	Transcript	ENSMUST00000088448.12	protein_coding	30/67	-	-	-	3748	3512	1171	V/A	gTg/gCg	rs32769845	-	-1	-	MGI	-	-	-	1	P1	tolerated(0.47)	-	-	-	-	-	-	-	-
LMBc	1:20607625-20607625	1:20607625-20607625:A	A	missense_variant	MODERATE	Pkhd1	ENSMUSG00000043760	N	Y	2.88609e-23	-2.76122	Transcript	ENSMUST00000088448.12	protein_coding	29/67	-	-	-	3466	3230	1077	D/V	gAt/gTt	rs32671507	-	-1	-	MGI	-	-	-	1	P1	deleterious(0.02)	-	-	-	-	-	-	-	-
LMBc	1:20617571-20617571	1:20617571-20617571:T	T	missense_variant	MODERATE	Pkhd1	ENSMUSG00000043760	N	Y	2.88609e-23	-2.76122	Transcript	ENSMUST00000088448.12	protein_coding	27/67	-	-	-	3249	3013	1005	H/N	Cat/Aat	rs31136562	-	-1	-	MGI	-	-	-	1	P1	tolerated(1)	-	-	-	-	-	-	-	-
LMBc	1:20623696-20623696	1:20623696-20623696:T	T	missense_variant	MODERATE	Pkhd1	ENSMUSG00000043760	N	Y	2.88609e-23	-2.76122	Transcript	ENSMUST00000088448.12	protein_coding	23/67	-	-	-	2634	2398	800	P/T	Cct/Act	rs47703942	-	-1	-	MGI	-	-	-	1	P1	deleterious(0.04)	-	-	-	-	-	-	-	-
LMBc	1:20628898-20628898	1:20628898-20628898:A	A	missense_variant	MODERATE	Pkhd1	ENSMUSG00000043760	N	Y	2.88609e-23	-2.76122	Transcript	ENSMUST00000088448.12	protein_coding	21/67	-	-	-	2284	2048	683	A/V	gCt/gTt	rs31610867	-	-1	-	MGI	-	-	-	1	P1	tolerated(1)	-	-	-	-	-	-	-	-
LMBc	1:20628932-20628932	1:20628932-20628932:G	G	missense_variant	MODERATE	Pkhd1	ENSMUSG00000043760	N	Y	2.88609e-23	-2.76122	Transcript	ENSMUST00000088448.12	protein_coding	21/67	-	-	-	2250	2014	672	I/L	Atc/Ctc	rs46344339	-	-1	-	MGI	-	-	-	1	P1	tolerated(1)	-	-	-	-	-	-	-	-
LMBc	1:20629661-20629661	1:20629661-20629661:T	T	missense_variant	MODERATE	Pkhd1	ENSMUSG00000043760	N	Y	2.88609e-23	-2.76122	Transcript	ENSMUST00000088448.12	protein_coding	20/67	-	-	-	2178	1942	648	D/N	Gat/Aat	rs49438689	-	-1	-	MGI	-	-	-	1	P1	tolerated(0.38)	-	-	-	-	-	-	-	-
LMBc	1:20629699-20629699	1:20629699-20629699:T	T	missense_variant	MODERATE	Pkhd1	ENSMUSG00000043760	N	Y	2.88609e-23	-2.76122	Transcript	ENSMUST00000088448.12	protein_coding	20/67	-	-	-	2140	1904	635	T/N	aCt/aAt	rs48971861	-	-1	-	MGI	-	-	-	1	P1	tolerated(1)	-	-	-	-	-	-	-	-
LMBc	1:20632600-20632600	1:20632600-20632600:G	G	missense_variant	MODERATE	Pkhd1	ENSMUSG00000043760	N	Y	2.88609e-23	-2.76122	Transcript	ENSMUST00000088448.12	protein_coding	19/67	-	-	-	2050	1814	605	L/P	cTg/cCg	rs45702880	-	-1	-	MGI	-	-	-	1	P1	deleterious(0.01)	-	-	-	-	-	-	-	-
LMBc	1:20632696-20632696	1:20632696-20632696:A	A	missense_variant	MODERATE	Pkhd1	ENSMUSG00000043760	N	Y	2.88609e-23	-2.76122	Transcript	ENSMUST00000088448.12	protein_coding	19/67	-	-	-	1954	1718	573	R/L	cGc/cTc	rs49683277	-	-1	-	MGI	-	-	-	1	P1	tolerated(1)	-	-	-	-	-	-	-	-
LMBc	1:20633876-20633876	1:20633876-20633876:C	C	missense_variant	MODERATE	Pkhd1	ENSMUSG00000043760	N	Y	2.88609e-23	-2.76122	Transcript	ENSMUST00000088448.12	protein_coding	18/67	-	-	-	1894	1658	553	H/R	cAt/cGt	rs32802332	-	-1	-	MGI	-	-	-	1	P1	tolerated(0.13)	-	-	-	-	-	-	-	-
LMBc	1:20683676-20683676	1:20683676-20683676:T	T	missense_variant	MODERATE	Pkhd1	ENSMUSG00000043760	N	Y	2.88609e-23	-2.76122	Transcript	ENSMUST00000088448.12	protein_coding	3/67	-	-	-	312	76	26	F/I	Ttt/Att	rs49613655	-	-1	-	MGI	-	-	-	1	P1	tolerated(1)	-	-	-	-	-	-	-	-
LMBc	1:21005193-21005193	1:21005193-21005193:G	G	missense_variant	MODERATE	Paqr8	ENSMUSG00000025931	N	Y	0.177869	1.18089	Transcript	ENSMUST00000068880.14	protein_coding	3/3	-	-	-	618	346	116	I/V	Atc/Gtc	rs31861710	-	1	-	MGI	-	-	-	1	P1	tolerated(1)	-	-	-	-	-	-	-	-
LMBc	1:21005376-21005376	1:21005376-21005376:C	C	missense_variant	MODERATE	Paqr8	ENSMUSG00000025931	N	Y	0.177869	1.18089	Transcript	ENSMUST00000068880.14	protein_coding	3/3	-	-	-	801	529	177	I/L	Att/Ctt	rs46623395	-	1	-	MGI	-	-	-	1	P1	tolerated(0.76)	-	-	-	-	-	-	-	-
LMBc	1:21005862-21005862	1:21005862-21005862:T	T	missense_variant	MODERATE	Paqr8	ENSMUSG00000025931	N	Y	0.177869	1.18089	Transcript	ENSMUST00000068880.14	protein_coding	3/3	-	-	-	1287	1015	339	T/S	Acc/Tcc	rs30668981	-	1	-	MGI	-	-	-	1	P1	tolerated(0.34)	-	-	-	-	-	-	-	-
LMBc	1:21420487-21420487	1:21420487-21420487:G	G	missense_variant	MODERATE	Khdc1a	ENSMUSG00000067750	N	Y	#N/A	#N/A	Transcript	ENSMUST00000088407.4	protein_coding	2/3	-	-	-	485	106	36	H/D	Cat/Gat	rs51663283	-	1	-	MGI	-	-	-	1	P1	tolerated(0.62)	-	-	-	-	-	-	-	-
LMBc	1:23854573-23854573	1:23854573-23854573:A	A	missense_variant	MODERATE	B3gat2	ENSMUSG00000026156	N	Y	7.03605e-07	2.0445	Transcript	ENSMUST00000140583.2	protein_coding	2/2	-	-	-	1490	866	289	G/D	gGt/gAt	rs30466585	-	1	-	MGI	-	-	-	1	-	-	-	-	-	-	-	-	-	-
LMBc	1:24042248-24042248	1:24042248-24042248:G	G	missense_variant	MODERATE	Sdhaf4	ENSMUSG00000026154	N	Y	#N/A	#N/A	Transcript	ENSMUST00000027338.4	protein_coding	2/3	-	-	-	251	195	65	E/D	gaG/gaC	rs36918303	-	-1	-	MGI	-	-	-	1	P1	tolerated(0.34)	-	-	-	-	-	-	-	-
LMBc	1:24096312-24096312	1:24096312-24096312:T	T	missense_variant	MODERATE	Fam135a	ENSMUSG00000026153	N	Y	0.787126	0.333323	Transcript	ENSMUST00000027337.15	protein_coding	6/21	-	-	-	745	341	114	G/D	gGt/gAt	rs30562563	-	-1	-	MGI	-	-	-	5	P2	tolerated(1)	-	-	-	-	-	-	-	-
LMBc	1:24549953-24549953	1:24549953-24549953:T	T	missense_variant	MODERATE	Col19a1	ENSMUSG00000026141	N	Y	5.55032e-17	-1.01859	Transcript	ENSMUST00000051344.6	protein_coding	10/48	-	-	-	1041	943	315	D/N	Gat/Aat	rs49030182	-	-1	-	MGI	-	-	-	1	-	tolerated(0.52)	-	-	-	-	-	-	-	-
LMBc	1:26726386-26726386	1:26726386-26726386:T	T	missense_variant	MODERATE	4931408C20Rik	ENSMUSG00000073722	N	Y	#N/A	#N/A	Transcript	ENSMUST00000097801.4	protein_coding	1/2	-	-	-	156	122	41	L/Q	cTa/cAa	rs48782285	-	-1	-	MGI	-	-	-	1	P1	deleterious(0)	-	-	-	-	-	-	-	-
LMBc	1:26726481-26726481	1:26726481-26726481:T	T	missense_variant	MODERATE	4931408C20Rik	ENSMUSG00000073722	N	Y	#N/A	#N/A	Transcript	ENSMUST00000097801.4	protein_coding	1/2	-	-	-	61	27	9	N/K	aaT/aaA	rs1132667073	-	-1	-	MGI	-	-	-	1	P1	tolerated(0.34)	-	-	-	-	-	-	-	-
LMBc	1:28815398-28815398	1:28815398-28815398:T	T	missense_variant	MODERATE	Gm597	ENSMUSG00000048411	N	Y	#N/A	#N/A	Transcript	ENSMUST00000059937.5	protein_coding	2/2	-	-	-	2687	2633	878	G/E	gGa/gAa	rs32611958	-	-1	-	MGI	-	-	-	1	P1	tolerated(0.3)	-	-	-	-	-	-	-	-
LMBc	1:28815863-28815863	1:28815863-28815863:C	C	missense_variant	MODERATE	Gm597	ENSMUSG00000048411	N	Y	#N/A	#N/A	Transcript	ENSMUST00000059937.5	protein_coding	2/2	-	-	-	2222	2168	723	T/R	aCa/aGa	rs31531760	-	-1	-	MGI	-	-	-	1	P1	tolerated(1)	-	-	-	-	-	-	-	-
LMBc	1:28816265-28816265	1:28816265-28816265:G	G	missense_variant	MODERATE	Gm597	ENSMUSG00000048411	N	Y	#N/A	#N/A	Transcript	ENSMUST00000059937.5	protein_coding	2/2	-	-	-	1820	1766	589	L/P	cTc/cCc	rs32278373	-	-1	-	MGI	-	-	-	1	P1	tolerated(1)	-	-	-	-	-	-	-	-
LMBc	1:28816367-28816367	1:28816367-28816367:G	G	missense_variant	MODERATE	Gm597	ENSMUSG00000048411	N	Y	#N/A	#N/A	Transcript	ENSMUST00000059937.5	protein_coding	2/2	-	-	-	1718	1664	555	S/T	aGt/aCt	rs47748914	-	-1	-	MGI	-	-	-	1	P1	tolerated(1)	-	-	-	-	-	-	-	-
LMBc	1:28816373-28816373	1:28816373-28816373:T	T	missense_variant	MODERATE	Gm597	ENSMUSG00000048411	N	Y	#N/A	#N/A	Transcript	ENSMUST00000059937.5	protein_coding	2/2	-	-	-	1712	1658	553	C/Y	tGc/tAc	rs51350972	-	-1	-	MGI	-	-	-	1	P1	deleterious(0.03)	-	-	-	-	-	-	-	-
LMBc	1:28816759-28816759	1:28816759-28816759:T	T	missense_variant	MODERATE	Gm597	ENSMUSG00000048411	N	Y	#N/A	#N/A	Transcript	ENSMUST00000059937.5	protein_coding	2/2	-	-	-	1326	1272	424	N/K	aaC/aaA	rs30951994	-	-1	-	MGI	-	-	-	1	P1	tolerated(0.8)	-	-	-	-	-	-	-	-
LMBc	1:28817327-28817327	1:28817327-28817327:T	T	missense_variant	MODERATE	Gm597	ENSMUSG00000048411	N	Y	#N/A	#N/A	Transcript	ENSMUST00000059937.5	protein_coding	2/2	-	-	-	758	704	235	R/H	cGc/cAc	rs31444661	-	-1	-	MGI	-	-	-	1	P1	tolerated(0.09)	-	-	-	-	-	-	-	-
LMBc	1:30860251-30860251	1:30860251-30860251:C	C	missense_variant	MODERATE	Phf3	ENSMUSG00000048874	N	Y	0.999469	-1.46742	Transcript	ENSMUST00000088310.10	protein_coding	5/15	-	-	-	2604	2578	860	T/A	Aca/Gca	rs32411719	-	-1	-	MGI	-	-	-	1	P1	tolerated(0.38)	-	-	-	-	-	-	-	-
LMBc	1:30869515-30869515	1:30869515-30869515:T	T	missense_variant	MODERATE	Phf3	ENSMUSG00000048874	N	Y	0.999469	-1.46742	Transcript	ENSMUST00000088310.10	protein_coding	3/15	-	-	-	1558	1532	511	G/D	gGt/gAt	rs3722007	-	-1	-	MGI	-	-	-	1	P1	tolerated_low_confidence(1)	-	-	-	-	-	-	-	-
LMBc	1:34160871-34160871	1:34160871-34160871:G	G	missense_variant	MODERATE	Dst	ENSMUSG00000026131	N	Y	1	0.121189	Transcript	ENSMUST00000183006.5	protein_coding	1/5	-	-	-	541	160	54	S/G	Agc/Ggc	rs31422161	-	1	cds_end_NF	MGI	-	-	-	5	-	deleterious(0.03)	-	-	-	-	-	-	-	-
LMBc	1:34160937-34160937	1:34160937-34160937:A	A	missense_variant	MODERATE	Dst	ENSMUSG00000026131	N	Y	1	0.121189	Transcript	ENSMUST00000183006.5	protein_coding	1/5	-	-	-	607	226	76	G/R	Gga/Aga	rs32647802	-	1	cds_end_NF	MGI	-	-	-	5	-	tolerated(0.31)	-	-	-	-	-	-	-	-
LMBc	1:34161206-34161206	1:34161206-34161206:C	C	missense_variant	MODERATE	Dst	ENSMUSG00000026131	N	Y	1	0.121189	Transcript	ENSMUST00000183006.5	protein_coding	1/5	-	-	-	876	495	165	R/S	agA/agC	rs32071343	-	1	cds_end_NF	MGI	-	-	-	5	-	deleterious(0.02)	-	-	-	-	-	-	-	-
LMBc	1:34174406-34174406	1:34174406-34174406:C	C	missense_variant	MODERATE	Dst	ENSMUSG00000026131	N	Y	1	0.121189	Transcript	ENSMUST00000182314.8	protein_coding	6/6	-	-	-	832	794	265	R/P	cGt/cCt	rs30703079	-	1	-	MGI	-	-	-	1	-	deleterious_low_confidence(0)	-	-	-	-	-	-	-	-
LMBc	1:34208969-34208969	1:34208969-34208969:A	A	missense_variant	MODERATE	Dst	ENSMUSG00000026131	N	Y	1	0.121189	Transcript	ENSMUST00000097785.10	protein_coding	26/98	-	-	-	3466	3466	1156	L/M	Ttg/Atg	rs3684859	-	1	-	MGI	-	-	-	1	P3	tolerated(1)	-	-	-	-	-	-	-	-
LMBc	1:34217247-34217247	1:34217247-34217247:A	A	missense_variant	MODERATE	Dst	ENSMUSG00000026131	N	Y	1	0.121189	Transcript	ENSMUST00000183302.6	protein_coding	23/24	-	-	-	3686	3686	1229	A/E	gCg/gAg	rs32108259	-	1	-	MGI	-	-	-	1	-	tolerated(0.22)	-	-	-	-	-	-	-	-
LMBc	1:34217576-34217576	1:34217576-34217576:G	G	missense_variant	MODERATE	Dst	ENSMUSG00000026131	N	Y	1	0.121189	Transcript	ENSMUST00000183302.6	protein_coding	23/24	-	-	-	4015	4015	1339	R/G	Cgg/Ggg	rs31981892	-	1	-	MGI	-	-	-	1	-	tolerated(0.39)	-	-	-	-	-	-	-	-
LMBc	1:34218625-34218625	1:34218625-34218625:C	C	missense_variant	MODERATE	Dst	ENSMUSG00000026131	N	Y	1	0.121189	Transcript	ENSMUST00000183302.6	protein_coding	23/24	-	-	-	5064	5064	1688	E/D	gaA/gaC	rs38774293	-	1	-	MGI	-	-	-	1	-	tolerated_low_confidence(0.05)	-	-	-	-	-	-	-	-
LMBc	1:34218840-34218840	1:34218840-34218840:A	A	missense_variant	MODERATE	Dst	ENSMUSG00000026131	N	Y	1	0.121189	Transcript	ENSMUST00000183302.6	protein_coding	23/24	-	-	-	5279	5279	1760	T/N	aCc/aAc	rs36740530	-	1	-	MGI	-	-	-	1	-	tolerated_low_confidence(0.7)	-	-	-	-	-	-	-	-
LMBc	1:34218891-34218891	1:34218891-34218891:G	G	missense_variant	MODERATE	Dst	ENSMUSG00000026131	N	Y	1	0.121189	Transcript	ENSMUST00000183302.6	protein_coding	23/24	-	-	-	5330	5330	1777	F/C	tTc/tGc	rs49481932	-	1	-	MGI	-	-	-	1	-	tolerated_low_confidence(0.27)	-	-	-	-	-	-	-	-
LMBc	1:34219181-34219181	1:34219181-34219181:G	G	missense_variant	MODERATE	Dst	ENSMUSG00000026131	N	Y	1	0.121189	Transcript	ENSMUST00000183302.6	protein_coding	23/24	-	-	-	5620	5620	1874	T/A	Acg/Gcg	rs38430218	-	1	-	MGI	-	-	-	1	-	tolerated_low_confidence(0.46)	-	-	-	-	-	-	-	-
LMBc	1:34221255-34221255	1:34221255-34221255:A	A	missense_variant	MODERATE	Dst	ENSMUSG00000026131	N	Y	1	0.121189	Transcript	ENSMUST00000183302.6	protein_coding	24/24	-	-	-	7058	7058	2353	G/D	gGt/gAt	rs31858505	-	1	-	MGI	-	-	-	1	-	tolerated(0.37)	-	-	-	-	-	-	-	-
LMBc	1:34221527-34221527	1:34221527-34221527:A	A	missense_variant	MODERATE	Dst	ENSMUSG00000026131	N	Y	1	0.121189	Transcript	ENSMUST00000183302.6	protein_coding	24/24	-	-	-	7330	7330	2444	A/T	Gct/Act	rs231460995	-	1	-	MGI	-	-	-	1	-	tolerated(0.5)	-	-	-	-	-	-	-	-
LMBc	1:34221869-34221869	1:34221869-34221869:C	C	missense_variant	MODERATE	Dst	ENSMUSG00000026131	N	Y	1	0.121189	Transcript	ENSMUST00000183302.6	protein_coding	24/24	-	-	-	7672	7672	2558	K/Q	Aag/Cag	rs38656586	-	1	-	MGI	-	-	-	1	-	tolerated(0.73)	-	-	-	-	-	-	-	-
LMBc	1:34228188-34228188	1:34228188-34228188:A	A	missense_variant	MODERATE	Dst	ENSMUSG00000026131	N	Y	1	0.121189	Transcript	ENSMUST00000097785.10	protein_coding	36/98	-	-	-	5780	5780	1927	S/N	aGc/aAc	rs38300369	-	1	-	MGI	-	-	-	1	P3	tolerated(0.67)	-	-	-	-	-	-	-	-
LMBc	1:34228194-34228194	1:34228194-34228194:A	A	missense_variant	MODERATE	Dst	ENSMUSG00000026131	N	Y	1	0.121189	Transcript	ENSMUST00000097785.10	protein_coding	36/98	-	-	-	5786	5786	1929	T/K	aCg/aAg	rs48331061	-	1	-	MGI	-	-	-	1	P3	tolerated(0.29)	-	-	-	-	-	-	-	-
LMBc	1:34228233-34228233	1:34228233-34228233:C	C	missense_variant	MODERATE	Dst	ENSMUSG00000026131	N	Y	1	0.121189	Transcript	ENSMUST00000097785.10	protein_coding	36/98	-	-	-	5825	5825	1942	D/A	gAt/gCt	rs37720147	-	1	-	MGI	-	-	-	1	P3	tolerated(1)	-	-	-	-	-	-	-	-
LMBc	1:34228271-34228271	1:34228271-34228271:T	T	missense_variant	MODERATE	Dst	ENSMUSG00000026131	N	Y	1	0.121189	Transcript	ENSMUST00000097785.10	protein_coding	36/98	-	-	-	5863	5863	1955	L/F	Ctc/Ttc	rs38913495	-	1	-	MGI	-	-	-	1	P3	tolerated(1)	-	-	-	-	-	-	-	-
LMBc	1:34228460-34228460	1:34228460-34228460:A	A	missense_variant	MODERATE	Dst	ENSMUSG00000026131	N	Y	1	0.121189	Transcript	ENSMUST00000097785.10	protein_coding	36/98	-	-	-	6052	6052	2018	G/S	Ggc/Agc	rs36745654	-	1	-	MGI	-	-	-	1	P3	tolerated(0.72)	-	-	-	-	-	-	-	-
LMBc	1:34228484-34228484	1:34228484-34228484:G	G	missense_variant	MODERATE	Dst	ENSMUSG00000026131	N	Y	1	0.121189	Transcript	ENSMUST00000097785.10	protein_coding	36/98	-	-	-	6076	6076	2026	T/A	Aca/Gca	rs37976375	-	1	-	MGI	-	-	-	1	P3	tolerated(1)	-	-	-	-	-	-	-	-
LMBc	1:34228704-34228704	1:34228704-34228704:A	A	missense_variant	MODERATE	Dst	ENSMUSG00000026131	N	Y	1	0.121189	Transcript	ENSMUST00000097785.10	protein_coding	36/98	-	-	-	6296	6296	2099	S/N	aGc/aAc	rs36943482	-	1	-	MGI	-	-	-	1	P3	tolerated_low_confidence(0.55)	-	-	-	-	-	-	-	-
LMBc	1:34229634-34229634	1:34229634-34229634:T	T	missense_variant	MODERATE	Dst	ENSMUSG00000026131	N	Y	1	0.121189	Transcript	ENSMUST00000097785.10	protein_coding	36/98	-	-	-	7226	7226	2409	T/I	aCc/aTc	rs32468738	-	1	-	MGI	-	-	-	1	P3	tolerated_low_confidence(0.24)	-	-	-	-	-	-	-	-
LMBc	1:34229944-34229944	1:34229944-34229944:C	C	missense_variant	MODERATE	Dst	ENSMUSG00000026131	N	Y	1	0.121189	Transcript	ENSMUST00000097785.10	protein_coding	36/98	-	-	-	7536	7536	2512	R/S	agG/agC	rs32488763	-	1	-	MGI	-	-	-	1	P3	tolerated_low_confidence(0.23)	-	-	-	-	-	-	-	-
LMBc	1:34230048-34230048	1:34230048-34230048:A	A	missense_variant	MODERATE	Dst	ENSMUSG00000026131	N	Y	1	0.121189	Transcript	ENSMUST00000097785.10	protein_coding	36/98	-	-	-	7640	7640	2547	G/D	gGc/gAc	rs32583657	-	1	-	MGI	-	-	-	1	P3	tolerated_low_confidence(1)	-	-	-	-	-	-	-	-
LMBc	1:34230191-34230191	1:34230191-34230191:G	G	missense_variant	MODERATE	Dst	ENSMUSG00000026131	N	Y	1	0.121189	Transcript	ENSMUST00000097785.10	protein_coding	36/98	-	-	-	7783	7783	2595	Q/E	Cag/Gag	rs32788831	-	1	-	MGI	-	-	-	1	P3	tolerated_low_confidence(1)	-	-	-	-	-	-	-	-
LMBc	1:34230554-34230554	1:34230554-34230554:A	A	missense_variant	MODERATE	Dst	ENSMUSG00000026131	N	Y	1	0.121189	Transcript	ENSMUST00000097785.10	protein_coding	36/98	-	-	-	8146	8146	2716	V/I	Gta/Ata	rs31675513	-	1	-	MGI	-	-	-	1	P3	deleterious_low_confidence(0.01)	-	-	-	-	-	-	-	-
LMBc	1:34230631-34230631	1:34230631-34230631:A	A	missense_variant	MODERATE	Dst	ENSMUSG00000026131	N	Y	1	0.121189	Transcript	ENSMUST00000097785.10	protein_coding	36/98	-	-	-	8223	8223	2741	D/E	gaT/gaA	rs31906835	-	1	-	MGI	-	-	-	1	P3	tolerated_low_confidence(1)	-	-	-	-	-	-	-	-
LMBc	1:34232327-34232327	1:34232327-34232327:G	G	missense_variant	MODERATE	Dst	ENSMUSG00000026131	N	Y	1	0.121189	Transcript	ENSMUST00000097785.10	protein_coding	36/98	-	-	-	9919	9919	3307	S/G	Agt/Ggt	rs32764650	-	1	-	MGI	-	-	-	1	P3	tolerated(0.12)	-	-	-	-	-	-	-	-
LMBc	1:36351044-36351044	1:36351044-36351044:T	T	missense_variant	MODERATE	Arid5a	ENSMUSG00000037447	N	N	0.971126	0.775971	Transcript	ENSMUST00000097778.9	protein_coding	2/8	-	-	-	173	86	29	H/L	cAc/cTc	rs32785405	-	1	-	MGI	-	-	-	1	A2	deleterious_low_confidence(0.03)	-	-	-	-	-	-	-	-
LMBc	1:36359129-36359129	1:36359129-36359129:C	C	missense_variant	MODERATE	Arid5a	ENSMUSG00000037447	N	Y	0.971126	0.775971	Transcript	ENSMUST00000097778.9	protein_coding	8/8	-	-	-	1792	1705	569	S/P	Tcc/Ccc	rs31907774	-	1	-	MGI	-	-	-	1	A2	tolerated(1)	-	-	-	-	-	-	-	-
LMBc	1:36384045-36384045	1:36384045-36384045:C	C	missense_variant	MODERATE	Kansl3	ENSMUSG00000010453	N	Y	0.994531	1.30515	Transcript	ENSMUST00000010597.10	protein_coding	17/21	-	-	-	2226	2098	700	T/A	Acg/Gcg	rs32336757	-	-1	-	MGI	-	-	-	1	-	tolerated_low_confidence(0.83)	-	-	-	-	-	-	-	-
LMBc	1:36450315-36450315	1:36450315-36450315:A	A	missense_variant	MODERATE	Fer1l5	ENSMUSG00000037432	N	N	#N/A	#N/A	Transcript	ENSMUST00000179162.7	protein_coding	33/53	-	-	-	3483	3483	1161	N/K	aaC/aaA	rs32826084	-	1	-	MGI	-	-	-	1	P1	tolerated(1)	-	-	-	-	-	-	-	-
LMBc	1:36459072-36459072	1:36459072-36459072:C	C	missense_variant	MODERATE	Lman2l	ENSMUSG00000001143	N	N	1.28591e-07	0.333079	Transcript	ENSMUST00000192969.6	protein_coding	6/6	-	-	-	585	586	196	T/A	Acg/Gcg	rs6402426	-	-1	cds_start_NF	MGI	-	-	-	3	-	deleterious_low_confidence(0)	-	-	-	-	-	-	-	-
LMBc	1:36459115-36459115	1:36459115-36459115:G	G	missense_variant	MODERATE	Fer1l5	ENSMUSG00000037432	N	N	#N/A	#N/A	Transcript	ENSMUST00000179162.7	protein_coding	47/53	-	-	-	5215	5215	1739	T/A	Acc/Gcc	rs30918218	-	1	-	MGI	-	-	-	1	P1	deleterious(0.04)	-	-	-	-	-	-	-	-
LMBc	1:36484268-36484268	1:36484268-36484268:T	T	missense_variant,NMD_transcript_variant	MODERATE	Lman2l	ENSMUSG00000001143	N	N	1.28591e-07	0.333079	Transcript	ENSMUST00000001171.13	nonsense_mediated_decay	1/7	-	-	-	85	47	16	R/H	cGc/cAc	rs6382061	-	-1	-	MGI	-	-	-	1	-	tolerated_low_confidence(0.1)	-	-	-	-	-	-	-	-
LMBc	1:36625012-36625012	1:36625012-36625012:T	T	missense_variant,NMD_transcript_variant	MODERATE	Fam178b	ENSMUSG00000046337	N	N	8.69889e-05	-0.567999	Transcript	ENSMUST00000194839.6	nonsense_mediated_decay	3/6	-	-	-	338	340	114	G/S	Ggc/Agc	rs32843856	-	-1	cds_start_NF	MGI	-	-	-	5	-	-	-	-	-	-	-	-	-	-
LMBc	1:36639634-36639634	1:36639634-36639634:G	G	missense_variant	MODERATE	Fam178b	ENSMUSG00000046337	N	N	8.69889e-05	-0.567999	Transcript	ENSMUST00000114981.3	protein_coding	9/10	-	-	-	1269	851	284	V/A	gTg/gCg	rs31451116	-	-1	-	MGI	-	-	-	1	-	tolerated(0.2)	-	-	-	-	-	-	-	-
LMBc	1:36978384-36978384	1:36978384-36978384:A	A	missense_variant	MODERATE	Tmem131	ENSMUSG00000026116	N	N	0.999999	0.389325	Transcript	ENSMUST00000027290.12	protein_coding	1/41	-	-	-	225	43	15	A/S	Gcc/Tcc	-	-	-1	-	MGI	-	-	-	1	P1	tolerated_low_confidence(0.11)	-	-	-	-	-	-	-	-
LMBc	1:37084064-37084064	1:37084064-37084064:A	A	missense_variant,NMD_transcript_variant	MODERATE	Vwa3b	ENSMUSG00000050122	N	N	3.26524e-18	-1.11488	Transcript	ENSMUST00000027289.14	nonsense_mediated_decay	3/25	-	-	-	282	236	79	C/Y	tGc/tAc	rs32887965	-	1	-	MGI	-	-	-	5	-	tolerated(1)	-	-	-	-	-	-	-	-
LMBc	1:37084147-37084147	1:37084147-37084147:C	C	missense_variant,NMD_transcript_variant	MODERATE	Vwa3b	ENSMUSG00000050122	N	N	3.26524e-18	-1.11488	Transcript	ENSMUST00000027289.14	nonsense_mediated_decay	3/25	-	-	-	365	319	107	F/L	Ttt/Ctt	rs32887970	-	1	-	MGI	-	-	-	5	-	deleterious(0)	-	-	-	-	-	-	-	-
LMBc	1:37271383-37271383	1:37271383-37271383:G	G	missense_variant	MODERATE	Cnga3	ENSMUSG00000026114	N	Y	1.18045e-08	-0.673484	Transcript	ENSMUST00000027288.10	protein_coding	2/6	-	-	-	428	58	20	N/D	Aat/Gat	rs108754013	-	1	-	MGI	-	-	-	1	P3	tolerated_low_confidence(0.15)	-	-	-	-	-	-	-	-
LMBc	1:37297153-37297153	1:37297153-37297153:G	G	missense_variant	MODERATE	Cnga3	ENSMUSG00000026114	N	Y	1.18045e-08	-0.673484	Transcript	ENSMUST00000027288.10	protein_coding	5/6	-	-	-	839	469	157	L/V	Tta/Gta	rs51771604	-	1	-	MGI	-	-	-	1	P3	tolerated(0.13)	-	-	-	-	-	-	-	-
LMBc	1:37428827-37428827	1:37428827-37428827:G	G	missense_variant	MODERATE	Inpp4a	ENSMUSG00000026113	N	N	0.994886	3.19077	Transcript	ENSMUST00000027287.11	protein_coding	21/26	-	-	-	2544	2150	717	N/S	aAt/aGt	rs32140395	-	1	-	MGI	-	-	-	5	P2	tolerated(0.84)	-	-	-	-	-	-	-	-
LMBc	1:37505646-37505646	1:37505646-37505646:T	T	missense_variant	MODERATE	Mgat4a	ENSMUSG00000026110	N	N	0.0598162	1.05668	Transcript	ENSMUST00000042161.15	protein_coding	5/15	-	-	-	659	556	186	H/N	Cac/Aac	rs52038644	-	-1	-	MGI	-	-	-	1	P1	tolerated(1)	-	-	-	-	-	-	-	-
LMBc	1:37663673-37663673	1:37663673-37663673:T	T	missense_variant	MODERATE	Cracdl	ENSMUSG00000026090	N	N	#N/A	#N/A	Transcript	ENSMUST00000160023.6	protein_coding	1/4	-	-	-	651	652	218	A/T	Gca/Aca	rs31544173	-	-1	cds_start_NF	MGI	-	-	-	1	-	tolerated(0.46)	-	-	-	-	-	-	-	-
LMBc	1:37664116-37664116	1:37664116-37664116:A	A	missense_variant	MODERATE	Cracdl	ENSMUSG00000026090	N	N	#N/A	#N/A	Transcript	ENSMUST00000160023.6	protein_coding	1/4	-	-	-	208	209	70	E/V	gAa/gTa	rs250629813	-	-1	cds_start_NF	MGI	-	-	-	1	-	deleterious_low_confidence(0.01)	-	-	-	-	-	-	-	-
LMBc	1:37664183-37664183	1:37664183-37664183:G	G	missense_variant	MODERATE	Cracdl	ENSMUSG00000026090	N	N	#N/A	#N/A	Transcript	ENSMUST00000160023.6	protein_coding	1/4	-	-	-	141	142	48	S/P	Tcc/Ccc	rs585215145	-	-1	cds_start_NF	MGI	-	-	-	1	-	tolerated_low_confidence(0.33)	-	-	-	-	-	-	-	-
LMBc	1:38244003-38244003	1:38244003-38244003:G	G	missense_variant	MODERATE	Aff3	ENSMUSG00000037138	N	N	0.998913	2.12093	Transcript	ENSMUST00000039827.14	protein_coding	15/23	-	-	-	2965	2764	922	S/R	Agt/Cgt	rs30511899	-	-1	-	MGI	-	-	-	5	A2	deleterious(0.04)	-	-	-	-	-	-	-	-
LMBc	1:38248678-38248678	1:38248678-38248678:T	T	missense_variant	MODERATE	Aff3	ENSMUSG00000037138	N	N	0.998913	2.12093	Transcript	ENSMUST00000039827.14	protein_coding	13/23	-	-	-	2626	2425	809	A/T	Gct/Act	rs31572656	-	-1	-	MGI	-	-	-	5	A2	tolerated(0.97)	-	-	-	-	-	-	-	-
LMBc	1:39026974-39026974	1:39026974-39026974:T	T	missense_variant,NMD_transcript_variant	MODERATE	Pdcl3	ENSMUSG00000026078	N	N	0.000392971	-0.264985	Transcript	ENSMUST00000193489.2	nonsense_mediated_decay	1/3	-	-	-	53	50	17	A/V	gCt/gTt	rs31695067	-	1	-	MGI	-	-	-	5	-	-	-	-	-	-	-	-	-	-
LMBc	1:39035288-39035288	1:39035288-39035288:T	T	missense_variant	MODERATE	Pdcl3	ENSMUSG00000026078	N	Y	0.000392971	-0.264985	Transcript	ENSMUST00000027247.11	protein_coding	6/6	-	-	-	2883	647	216	P/L	cCc/cTc	rs4222295	-	1	-	MGI	-	-	-	1	P1	tolerated(0.23)	-	-	-	-	-	-	-	-
LMBc	1:39375125-39375125	1:39375125-39375125:C	C	missense_variant	MODERATE	Npas2	ENSMUSG00000026077	N	N	0.990889	2.46996	Transcript	ENSMUST00000056815.9	protein_coding	15/21	-	-	-	1998	1442	481	L/P	cTg/cCg	rs32105673	-	1	-	MGI	-	-	-	1	P1	tolerated(0.27)	-	-	-	-	-	-	-	-
LMBc	1:39384392-39384392	1:39384392-39384392:G	G	missense_variant	MODERATE	Npas2	ENSMUSG00000026077	N	N	0.990889	2.46996	Transcript	ENSMUST00000056815.9	protein_coding	17/21	-	-	-	2240	1684	562	T/A	Acg/Gcg	rs52631302	-	1	-	MGI	-	-	-	1	P1	tolerated(0.68)	-	-	-	-	-	-	-	-
LMBc	1:39444490-39444490	1:39444490-39444490:T	T	missense_variant,NMD_transcript_variant	MODERATE	Tbc1d8	ENSMUSG00000003134	N	N	5.26133e-07	0.796556	Transcript	ENSMUST00000192531.6	nonsense_mediated_decay	3/19	-	-	-	444	349	117	G/R	Gga/Aga	rs32033268	-	-1	-	MGI	-	-	-	5	-	-	-	-	-	-	-	-	-	-
LMBc	1:43099161-43099161	1:43099161-43099161:C	C	missense_variant	MODERATE	Tgfbrap1	ENSMUSG00000070939	N	N	0.129423	1.2221	Transcript	ENSMUST00000095014.8	protein_coding	7/13	-	-	-	1907	1342	448	I/V	Atc/Gtc	rs48500679	-	-1	-	MGI	-	-	-	1	P1	tolerated(1)	-	-	-	-	-	-	-	-
LMBc	1:43150424-43150424	1:43150424-43150424:C	C	missense_variant	MODERATE	AI597479	ENSMUSG00000010290	N	N	#N/A	#N/A	Transcript	ENSMUST00000010434.8	protein_coding	3/4	-	-	-	587	533	178	M/T	aTg/aCg	rs13475837	-	1	-	MGI	-	-	-	1	P1	tolerated(1)	-	-	-	-	-	-	-	-
LMBc	1:43593296-43593296	1:43593296-43593296:A	A	missense_variant	MODERATE	Nck2	ENSMUSG00000066877	N	N	0.702843	3.14965	Transcript	ENSMUST00000086421.9	protein_coding	4/5	-	-	-	958	502	168	E/K	Gaa/Aaa	-	-	1	-	MGI	-	-	-	1	P1	deleterious(0.02)	-	-	-	-	-	-	-	-
LMBc	1:43781555-43781555	1:43781555-43781555:G	G	missense_variant	MODERATE	Ecrg4	ENSMUSG00000026051	N	Y	#N/A	#N/A	Transcript	ENSMUST00000027217.9	protein_coding	4/4	-	-	-	719	436	146	N/D	Aat/Gat	rs13459182	-	1	-	MGI	-	-	-	1	P1	tolerated(1)	-	-	-	-	-	-	-	-
LMBc	1:44049116-44049116	1:44049116-44049116:G	G	missense_variant	MODERATE	Mettl21c	ENSMUSG00000047343	N	N	3.55323e-06	-0.723254	Transcript	ENSMUST00000061421.4	protein_coding	5/5	-	-	-	538	430	144	C/R	Tgc/Cgc	rs33474839	-	-1	-	MGI	-	-	-	1	P1	tolerated(1)	-	-	-	-	-	-	-	-
LMBc	1:44052880-44052880	1:44052880-44052880:A	A	missense_variant	MODERATE	Mettl21c	ENSMUSG00000047343	N	N	3.55323e-06	-0.723254	Transcript	ENSMUST00000061421.4	protein_coding	3/5	-	-	-	244	136	46	D/Y	Gac/Tac	-	-	-1	-	MGI	-	-	-	1	P1	tolerated(1)	-	-	-	-	-	-	-	-
LMBc	1:44206191-44206191	1:44206191-44206191:C	C	missense_variant	MODERATE	Ercc5	ENSMUSG00000026048	N	N	4.6477e-06	-0.605265	Transcript	ENSMUST00000027214.4	protein_coding	8/15	-	-	-	1319	1103	368	Q/P	cAg/cCg	rs8253430	-	1	-	MGI	-	-	-	1	P1	tolerated(0.11)	-	-	-	-	-	-	-	-
LMBc	1:44206425-44206425	1:44206425-44206425:C	C	missense_variant	MODERATE	Ercc5	ENSMUSG00000026048	N	N	4.6477e-06	-0.605265	Transcript	ENSMUST00000027214.4	protein_coding	8/15	-	-	-	1553	1337	446	S/T	aGt/aCt	rs8253413	-	1	-	MGI	-	-	-	1	P1	tolerated(0.29)	-	-	-	-	-	-	-	-
LMBc	1:44206550-44206550	1:44206550-44206550:A	A	missense_variant	MODERATE	Ercc5	ENSMUSG00000026048	N	N	4.6477e-06	-0.605265	Transcript	ENSMUST00000027214.4	protein_coding	8/15	-	-	-	1678	1462	488	R/S	Cgt/Agt	rs8253417	-	1	-	MGI	-	-	-	1	P1	tolerated(0.43)	-	-	-	-	-	-	-	-
LMBc	1:44212606-44212606	1:44212606-44212606:T	T	missense_variant	MODERATE	Ercc5	ENSMUSG00000026048	N	Y	4.6477e-06	-0.605265	Transcript	ENSMUST00000027214.4	protein_coding	9/15	-	-	-	2279	2063	688	T/I	aCt/aTt	rs31760192	-	1	-	MGI	-	-	-	1	P1	tolerated(0.2)	-	-	-	-	-	-	-	-
LMBc	1:44213400-44213400	1:44213400-44213400:T	T	missense_variant	MODERATE	Ercc5	ENSMUSG00000026048	N	N	4.6477e-06	-0.605265	Transcript	ENSMUST00000027214.4	protein_coding	11/15	-	-	-	2611	2395	799	T/S	Act/Tct	rs214657985	-	1	-	MGI	-	-	-	1	P1	tolerated(0.07)	-	-	-	-	-	-	-	-
LMBc	1:44219773-44219773	1:44219773-44219773:G	G	missense_variant	MODERATE	Ercc5	ENSMUSG00000026048	N	Y	4.6477e-06	-0.605265	Transcript	ENSMUST00000027214.4	protein_coding	15/15	-	-	-	3260	3044	1015	N/S	aAc/aGc	rs8253436	-	1	-	MGI	-	-	-	1	P1	tolerated(0.13)	-	-	-	-	-	-	-	-
LMBc	1:44219792-44219792	1:44219792-44219792:G	G	missense_variant	MODERATE	Ercc5	ENSMUSG00000026048	N	Y	4.6477e-06	-0.605265	Transcript	ENSMUST00000027214.4	protein_coding	15/15	-	-	-	3279	3063	1021	I/M	atA/atG	rs8253437	-	1	-	MGI	-	-	-	1	P1	tolerated(1)	-	-	-	-	-	-	-	-
LMBc	1:44220057-44220057	1:44220057-44220057:G	G	missense_variant	MODERATE	Ercc5	ENSMUSG00000026048	N	Y	4.6477e-06	-0.605265	Transcript	ENSMUST00000027214.4	protein_coding	15/15	-	-	-	3544	3328	1110	S/G	Agc/Ggc	rs31555041	-	1	-	MGI	-	-	-	1	P1	tolerated(0.11)	-	-	-	-	-	-	-	-
LMBc	1:44220090-44220090	1:44220090-44220090:T	T	missense_variant	MODERATE	Ercc5	ENSMUSG00000026048	N	Y	4.6477e-06	-0.605265	Transcript	ENSMUST00000027214.4	protein_coding	15/15	-	-	-	3577	3361	1121	P/S	Cct/Tct	rs32670918	-	1	-	MGI	-	-	-	1	P1	tolerated(0.71)	-	-	-	-	-	-	-	-
LMBc	1:44220142-44220142	1:44220142-44220142:G	G	missense_variant	MODERATE	Ercc5	ENSMUSG00000026048	N	Y	4.6477e-06	-0.605265	Transcript	ENSMUST00000027214.4	protein_coding	15/15	-	-	-	3629	3413	1138	D/G	gAt/gGt	rs31350624	-	1	-	MGI	-	-	-	1	P1	tolerated(0.15)	-	-	-	-	-	-	-	-
LMBc	1:44783696-44783696	1:44783696-44783696:A	A	missense_variant,NMD_transcript_variant	MODERATE	Gulp1	ENSMUSG00000056870	N	Y	0.677558	0.0957514	Transcript	ENSMUST00000159555.8	nonsense_mediated_decay	3/10	-	-	-	315	91	31	E/K	Gaa/Aaa	rs32780749	-	1	-	MGI	-	-	-	1	-	-	-	-	-	-	-	-	-	-
LMBc	1:46240511-46240511	1:46240511-46240511:G	G	missense_variant	MODERATE	Dnah7b	ENSMUSG00000041144	N	Y	#N/A	#N/A	Transcript	ENSMUST00000069293.10	protein_coding	29/66	-	-	-	4627	4627	1543	N/D	Aac/Gac	rs32103085	-	1	-	MGI	-	-	-	5	P2	tolerated(1)	-	-	-	-	-	-	-	-
LMBc	1:46846468-46846468	1:46846468-46846468:C	C	missense_variant	MODERATE	Dnah7c	ENSMUSG00000101337	N	N	#N/A	#N/A	Transcript	ENSMUST00000189749.7	protein_coding	65/65	-	-	-	12039	12018	4006	Q/H	caA/caC	rs582342636	-	1	-	MGI	-	-	-	5	P1	tolerated(0.19)	-	-	-	-	-	-	-	-
LMBc	1:52207688-52207688	1:52207688-52207688:T	T	missense_variant	MODERATE	Gls	ENSMUSG00000026103	N	Y	0.999303	3.58669	Transcript	ENSMUST00000114512.8	protein_coding	16/18	-	-	-	1560	1211	404	R/Q	cGg/cAg	-	-	-1	-	MGI	-	-	-	5	-	tolerated(0.57)	-	-	-	-	-	-	-	-
LMBc	1:53306987-53306987	1:53306987-53306987:T	T	missense_variant,splice_region_variant	MODERATE	Pms1	ENSMUSG00000026098	N	N	6.56458e-14	-1.24985	Transcript	ENSMUST00000027267.14	protein_coding	4/13	-	-	-	571	418	140	G/S	Ggt/Agt	-	-	-1	-	MGI	-	-	-	1	P1	deleterious(0)	-	-	-	-	-	-	-	-
LMBc	1:59158866-59158866	1:59158866-59158866:A	A	missense_variant	MODERATE	Tmem237	ENSMUSG00000038079	N	Y	9.39702e-10	-1.0502	Transcript	ENSMUST00000087475.11	protein_coding	1/13	-	-	-	100	29	10	P/L	cCt/cTt	rs32076693	-	-1	-	MGI	-	-	-	1	A2	deleterious(0.01)	-	-	-	-	-	-	-	-
LMBc	1:59162726-59162726	1:59162726-59162726:A	A	missense_variant	MODERATE	Mpp4	ENSMUSG00000079550	N	Y	5.87636e-09	-1.01661	Transcript	ENSMUST00000066374.14	protein_coding	21/22	-	-	-	1711	1592	531	S/L	tCg/tTg	rs32481064	-	-1	-	MGI	-	-	-	5	A2	tolerated(0.67)	-	-	-	-	-	-	-	-
LMBc	1:59164763-59164763	1:59164763-59164763:G	G	missense_variant	MODERATE	Mpp4	ENSMUSG00000079550	N	Y	5.87636e-09	-1.01661	Transcript	ENSMUST00000066374.14	protein_coding	19/22	-	-	-	1510	1391	464	F/S	tTc/tCc	rs30596406	-	-1	-	MGI	-	-	-	5	A2	tolerated(0.65)	-	-	-	-	-	-	-	-
LMBc	1:62677012-62677012	1:62677012-62677012:A	A	missense_variant	MODERATE	Pard3b	ENSMUSG00000052062	N	Y	8.64519e-08	-2.85775	Transcript	ENSMUST00000046673.11	protein_coding	22/22	-	-	-	3356	3356	1119	S/N	aGc/aAc	rs47717251	-	1	-	MGI	-	-	-	5	-	tolerated_low_confidence(0.19)	-	-	-	-	-	-	-	-
LMBc	1:63190791-63190791	1:63190791-63190791:G	G	missense_variant	MODERATE	Ndufs1	ENSMUSG00000025968	N	Y	3.96655e-09	-1.23346	Transcript	ENSMUST00000027111.15	protein_coding	14/19	-	-	-	1714	1472	491	V/A	gTa/gCa	rs13471817	-	-1	-	MGI	-	-	-	1	P1	tolerated(1)	-	-	-	-	-	-	-	-
LMBc	1:63342622-63342622	1:63342622-63342622:G	G	missense_variant	MODERATE	Zdbf2	ENSMUSG00000027520	N	N	1.37874e-07	-2.00831	Transcript	ENSMUST00000029025.9	protein_coding	3/3	-	-	-	1000	1000	334	R/G	Cgt/Ggt	rs246507874	-	1	-	MGI	-	-	-	1	-	tolerated(0.1)	-	-	-	-	-	-	-	-
LMBc	1:63672912-63672912	1:63672912-63672912:G	G	missense_variant	MODERATE	Dytn	ENSMUSG00000069085	N	Y	2.80413e-15	-1.76449	Transcript	ENSMUST00000090313.5	protein_coding	14/15	-	-	-	1791	1490	497	L/P	cTg/cCg	rs30042802	-	-1	-	MGI	-	-	-	1	P1	tolerated(1)	-	-	-	-	-	-	-	-
LMBc	1:65089992-65089992	1:65089992-65089992:A	A	missense_variant	MODERATE	Cryge	ENSMUSG00000070870	N	Y	#N/A	#N/A	Transcript	ENSMUST00000161960.2	protein_coding	1/2	-	-	-	287	281	94	T/I	aCc/aTc	rs31896846	-	-1	-	MGI	-	-	-	1	-	deleterious_low_confidence(0)	-	-	-	-	-	-	-	-
LMBc	1:65090027-65090027	1:65090027-65090027:T	T	missense_variant	MODERATE	Cryge	ENSMUSG00000070870	N	Y	#N/A	#N/A	Transcript	ENSMUST00000087359.6	protein_coding	2/3	-	-	-	190	154	52	A/T	Gca/Aca	rs32471083	-	-1	-	MGI	-	-	-	1	P1	tolerated(0.41)	-	-	-	-	-	-	-	-
LMBc	1:65090253-65090253	1:65090253-65090253:C	C	missense_variant	MODERATE	Cryge	ENSMUSG00000070870	N	Y	#N/A	#N/A	Transcript	ENSMUST00000161960.2	protein_coding	1/2	-	-	-	26	20	7	E/G	gAg/gGg	rs30805491	-	-1	-	MGI	-	-	-	1	-	deleterious_low_confidence(0)	-	-	-	-	-	-	-	-
LMBc	1:65102316-65102316	1:65102316-65102316:C	C	missense_variant	MODERATE	Crygd	ENSMUSG00000067299	N	Y	0.00822648	0.375665	Transcript	ENSMUST00000045028.15	protein_coding	2/3	-	-	-	204	154	52	T/A	Acg/Gcg	rs250733636	-	-1	-	MGI	-	-	-	1	P1	tolerated(0.74)	-	-	-	-	-	-	-	-
LMBc	1:65121088-65121088	1:65121088-65121088:G	G	missense_variant	MODERATE	Crygb	ENSMUSG00000073658	N	Y	2.05607e-09	-0.70544	Transcript	ENSMUST00000027090.9	protein_coding	2/3	-	-	-	271	238	80	C/R	Tgc/Cgc	rs32224474	-	-1	-	MGI	-	-	-	1	P1	tolerated(1)	-	-	-	-	-	-	-	-
LMBc	1:65390733-65390733	1:65390733-65390733:G	G	missense_variant	MODERATE	Pth2r	ENSMUSG00000025946	N	N	1.31615e-15	-1.71782	Transcript	ENSMUST00000027083.7	protein_coding	8/13	-	-	-	1225	886	296	R/G	Cga/Gga	-	-	1	-	MGI	-	-	-	1	P1	deleterious(0.02)	-	-	-	-	-	-	-	-
LMBc	1:65966036-65966036	1:65966036-65966036:G	G	missense_variant	MODERATE	Crygf	ENSMUSG00000025945	N	Y	#N/A	#N/A	Transcript	ENSMUST00000027082.11	protein_coding	2/3	-	-	-	277	239	80	H/R	cAc/cGc	rs3666875	-	1	-	MGI	-	-	-	1	P1	tolerated(1)	-	-	-	-	-	-	-	-
LMBc	1:65967370-65967370	1:65967370-65967370:A	A	missense_variant	MODERATE	Crygf	ENSMUSG00000025945	N	Y	#N/A	#N/A	Transcript	ENSMUST00000027082.11	protein_coding	3/3	-	-	-	531	493	165	G/S	Ggc/Agc	rs31714794	-	1	-	MGI	-	-	-	1	P1	tolerated(0.09)	-	-	-	-	-	-	-	-
LMBc	1:66438631-66438631	1:66438631-66438631:T	T	missense_variant	MODERATE	Map2	ENSMUSG00000015222	N	Y	0.999983	-0.359516	Transcript	ENSMUST00000024639.12	protein_coding	5/12	-	-	-	563	346	116	H/Y	Cac/Tac	rs30276222	-	1	-	MGI	-	-	-	5	-	tolerated_low_confidence(0.07)	-	-	-	-	-	-	-	-
LMBc	1:66452474-66452474	1:66452474-66452474:G	G	missense_variant	MODERATE	Map2	ENSMUSG00000015222	N	Y	0.999983	-0.359516	Transcript	ENSMUST00000114013.8	protein_coding	7/15	-	-	-	1953	1363	455	K/E	Aaa/Gaa	rs30281211	-	1	-	MGI	-	-	-	1	P2	tolerated_low_confidence(1)	-	-	-	-	-	-	-	-
LMBc	1:66452488-66452488	1:66452488-66452488:G	G	missense_variant	MODERATE	Map2	ENSMUSG00000015222	N	Y	0.999983	-0.359516	Transcript	ENSMUST00000114013.8	protein_coding	7/15	-	-	-	1967	1377	459	F/L	ttT/ttG	rs30282014	-	1	-	MGI	-	-	-	1	P2	tolerated_low_confidence(0.65)	-	-	-	-	-	-	-	-
LMBc	1:66453042-66453042	1:66453042-66453042:G	G	missense_variant	MODERATE	Map2	ENSMUSG00000015222	N	Y	0.999983	-0.359516	Transcript	ENSMUST00000114013.8	protein_coding	7/15	-	-	-	2521	1931	644	D/G	gAt/gGt	rs30282023	-	1	-	MGI	-	-	-	1	P2	deleterious_low_confidence(0)	-	-	-	-	-	-	-	-
LMBc	1:66453950-66453950	1:66453950-66453950:G	G	missense_variant	MODERATE	Map2	ENSMUSG00000015222	N	Y	0.999983	-0.359516	Transcript	ENSMUST00000114013.8	protein_coding	7/15	-	-	-	3429	2839	947	R/G	Aga/Gga	rs30274678	-	1	-	MGI	-	-	-	1	P2	tolerated_low_confidence(0.39)	-	-	-	-	-	-	-	-
LMBc	1:66478142-66478142	1:66478142-66478142:A	A	missense_variant	MODERATE	Map2	ENSMUSG00000015222	N	Y	0.999983	-0.359516	Transcript	ENSMUST00000172486.2	protein_coding	3/3	-	-	-	226	227	76	R/Q	cGg/cAg	rs30281111	-	1	cds_start_NF	MGI	-	-	-	5	-	-	-	-	-	-	-	-	-	-
LMBc	1:66734722-66734722	1:66734722-66734722:G	G	missense_variant	MODERATE	Unc80	ENSMUSG00000055567	N	Y	0.139839	0.712915	Transcript	ENSMUST00000061620.17	protein_coding	65/65	-	-	-	10028	9948	3316	D/E	gaC/gaG	rs50527727	-	1	-	MGI	-	-	-	1	P2	tolerated_low_confidence(1)	-	-	-	-	-	-	-	-
LMBc	1:66760072-66760072	1:66760072-66760072:C	C	missense_variant	MODERATE	Kansl1l	ENSMUSG00000026004	N	Y	0.47693	-1.1585	Transcript	ENSMUST00000068168.10	protein_coding	14/14	-	-	-	2909	2707	903	T/A	Aca/Gca	rs3681998	-	-1	-	MGI	-	-	-	1	P1	tolerated_low_confidence(0.16)	-	-	-	-	-	-	-	-
LMBc	1:66761029-66761029	1:66761029-66761029:C	C	missense_variant	MODERATE	Kansl1l	ENSMUSG00000026004	N	Y	0.47693	-1.1585	Transcript	ENSMUST00000068168.10	protein_coding	13/14	-	-	-	2750	2548	850	P/A	Cca/Gca	rs30315914	-	-1	-	MGI	-	-	-	1	P1	tolerated(0.38)	-	-	-	-	-	-	-	-
LMBc	1:66840242-66840242	1:66840242-66840242:C	C	missense_variant	MODERATE	Kansl1l	ENSMUSG00000026004	N	Y	0.47693	-1.1585	Transcript	ENSMUST00000068168.10	protein_coding	2/14	-	-	-	1259	1057	353	L/V	Ttg/Gtg	rs32326908	-	-1	-	MGI	-	-	-	1	P1	tolerated(0.5)	-	-	-	-	-	-	-	-
LMBc	1:66840644-66840644	1:66840644-66840644:C	C	missense_variant	MODERATE	Kansl1l	ENSMUSG00000026004	N	Y	0.47693	-1.1585	Transcript	ENSMUST00000068168.10	protein_coding	2/14	-	-	-	857	655	219	Q/E	Cag/Gag	rs30323900	-	-1	-	MGI	-	-	-	1	P1	tolerated(1)	-	-	-	-	-	-	-	-
LMBc	1:66840815-66840815	1:66840815-66840815:T	T	missense_variant	MODERATE	Kansl1l	ENSMUSG00000026004	N	Y	0.47693	-1.1585	Transcript	ENSMUST00000068168.10	protein_coding	2/14	-	-	-	686	484	162	A/T	Gct/Act	rs30323903	-	-1	-	MGI	-	-	-	1	P1	tolerated(1)	-	-	-	-	-	-	-	-
LMBc	1:66896652-66896652	1:66896652-66896652:C	C	missense_variant	MODERATE	Acadl	ENSMUSG00000026003	N	Y	3.5918e-08	0.395607	Transcript	ENSMUST00000027153.6	protein_coding	2/11	-	-	-	167	139	47	I/V	Att/Gtt	rs49722726	-	-1	-	MGI	-	-	-	1	P1	tolerated(0.17)	-	-	-	-	-	-	-	-
LMBc	1:66902344-66902344	1:66902344-66902344:G	G	missense_variant	MODERATE	Acadl	ENSMUSG00000026003	N	N	3.5918e-08	0.395607	Transcript	ENSMUST00000027153.6	protein_coding	1/11	-	-	-	93	65	22	L/P	cTg/cCg	rs213345728	-	-1	-	MGI	-	-	-	1	P1	tolerated_low_confidence(0.22)	-	-	-	-	-	-	-	-
LMBc	1:66902363-66902363	1:66902363-66902363:T	T	missense_variant	MODERATE	Acadl	ENSMUSG00000026003	N	N	3.5918e-08	0.395607	Transcript	ENSMUST00000027153.6	protein_coding	1/11	-	-	-	74	46	16	R/S	Cgc/Agc	rs13467031	-	-1	-	MGI	-	-	-	1	P1	tolerated_low_confidence(0.22)	-	-	-	-	-	-	-	-
LMBc	1:66902367-66902367	1:66902367-66902367:T	T	missense_variant	MODERATE	Acadl	ENSMUSG00000026003	N	N	3.5918e-08	0.395607	Transcript	ENSMUST00000027153.6	protein_coding	1/11	-	-	-	70	42	14	S/R	agC/agA	rs237356324	-	-1	-	MGI	-	-	-	1	P1	deleterious_low_confidence(0.05)	-	-	-	-	-	-	-	-
LMBc	1:66902368-66902368	1:66902368-66902368:T	T	missense_variant	MODERATE	Acadl	ENSMUSG00000026003	N	N	3.5918e-08	0.395607	Transcript	ENSMUST00000027153.6	protein_coding	1/11	-	-	-	69	41	14	S/N	aGc/aAc	rs261231327	-	-1	-	MGI	-	-	-	1	P1	tolerated_low_confidence(0.22)	-	-	-	-	-	-	-	-
LMBc	1:67048480-67048480	1:67048480-67048480:G	G	missense_variant	MODERATE	Lancl1	ENSMUSG00000026000	N	Y	9.92098e-06	-2.59299	Transcript	ENSMUST00000027149.12	protein_coding	6/10	-	-	-	703	597	199	L/F	ttG/ttC	rs30344416	-	-1	-	MGI	-	-	-	1	P1	tolerated(0.7)	-	-	-	-	-	-	-	-
LMBc	1:67219248-67219248	1:67219248-67219248:C	C	missense_variant	MODERATE	Cps1	ENSMUSG00000025991	N	Y	0.0833574	0.73055	Transcript	ENSMUST00000027144.8	protein_coding	21/38	-	-	-	2726	2587	863	S/P	Tcc/Ccc	rs30376363	-	1	-	MGI	-	-	-	1	P1	tolerated(0.08)	-	-	-	-	-	-	-	-
LMBc	1:72625024-72625024	1:72625024-72625024:T	T	missense_variant	MODERATE	Smarcal1	ENSMUSG00000039354	N	N	0.000314359	0.568682	Transcript	ENSMUST00000047615.15	protein_coding	2/17	-	-	-	416	170	57	A/V	gCg/gTg	rs227707890	-	1	-	MGI	-	-	-	1	P1	tolerated_low_confidence(0.14)	-	-	-	-	-	-	-	-
LMBc	1:72625168-72625168	1:72625168-72625168:G	G	missense_variant	MODERATE	Smarcal1	ENSMUSG00000039354	N	N	0.000314359	0.568682	Transcript	ENSMUST00000047615.15	protein_coding	2/17	-	-	-	560	314	105	Q/R	cAa/cGa	rs31656869	-	1	-	MGI	-	-	-	1	P1	tolerated(0.06)	-	-	-	-	-	-	-	-
LMBc	1:72625275-72625275	1:72625275-72625275:C	C	missense_variant	MODERATE	Smarcal1	ENSMUSG00000039354	N	N	0.000314359	0.568682	Transcript	ENSMUST00000047615.15	protein_coding	2/17	-	-	-	667	421	141	W/R	Tgg/Cgg	rs33860607	-	1	-	MGI	-	-	-	1	P1	tolerated(0.35)	-	-	-	-	-	-	-	-
LMBc	1:72625384-72625384	1:72625384-72625384:C	C	missense_variant	MODERATE	Smarcal1	ENSMUSG00000039354	N	N	0.000314359	0.568682	Transcript	ENSMUST00000047615.15	protein_coding	2/17	-	-	-	776	530	177	V/A	gTg/gCg	rs30705728	-	1	-	MGI	-	-	-	1	P1	tolerated(0.67)	-	-	-	-	-	-	-	-
LMBc	1:73964788-73964788	1:73964788-73964788:A	A	missense_variant	MODERATE	Tns1	ENSMUSG00000055322	N	N	0.92494	-0.644974	Transcript	ENSMUST00000169786.8	protein_coding	26/35	-	-	-	3866	3866	1289	S/L	tCg/tTg	rs231715928	-	-1	-	MGI	-	-	-	5	A2	deleterious(0.02)	-	-	-	-	-	-	-	-
LMBc	1:73992005-73992005	1:73992005-73992005:C	C	missense_variant	MODERATE	Tns1	ENSMUSG00000055322	N	N	0.92494	-0.644974	Transcript	ENSMUST00000169786.8	protein_coding	19/35	-	-	-	2672	2672	891	A/G	gCt/gGt	rs263787430	-	-1	-	MGI	-	-	-	5	A2	tolerated(0.44)	-	-	-	-	-	-	-	-
LMBc	1:73992519-73992519	1:73992519-73992519:G	G	missense_variant	MODERATE	Tns1	ENSMUSG00000055322	N	N	0.92494	-0.644974	Transcript	ENSMUST00000169786.8	protein_coding	19/35	-	-	-	2158	2158	720	S/P	Tcc/Ccc	rs240388647	-	-1	-	MGI	-	-	-	5	A2	tolerated(0.71)	-	-	-	-	-	-	-	-
LMBc	1:74042696-74042696	1:74042696-74042696:A	A	missense_variant	MODERATE	Tns1	ENSMUSG00000055322	N	N	0.92494	-0.644974	Transcript	ENSMUST00000169786.8	protein_coding	5/35	-	-	-	373	373	125	P/S	Ccc/Tcc	rs216679816	-	-1	-	MGI	-	-	-	5	A2	deleterious(0.01)	-	-	-	-	-	-	-	-
LMBc	1:74180107-74180107	1:74180107-74180107:C	C	missense_variant	MODERATE	Rufy4	ENSMUSG00000061815	N	N	4.87589e-09	-1.35812	Transcript	ENSMUST00000080167.11	protein_coding	10/12	-	-	-	1498	1109	370	V/A	gTg/gCg	rs222591090	-	1	-	MGI	-	-	-	1	-	tolerated(1)	-	-	-	-	-	-	-	-
LMBc	1:74407302-74407302	1:74407302-74407302:T	T	missense_variant	MODERATE	Catip	ENSMUSG00000073650	N	N	#N/A	#N/A	Transcript	ENSMUST00000097697.8	protein_coding	9/10	-	-	-	1093	746	249	E/V	gAg/gTg	rs218837212	-	1	-	MGI	-	-	-	1	P2	deleterious(0.01)	-	-	-	-	-	-	-	-
LMBc	1:74419370-74419370	1:74419370-74419370:G	G	missense_variant	MODERATE	Slc11a1	ENSMUSG00000026177	N	N	6.59212e-12	-0.443368	Transcript	ENSMUST00000027368.6	protein_coding	6/15	-	-	-	618	506	169	D/G	gAc/gGc	rs47476426	-	1	-	MGI	-	-	-	1	P1	tolerated(1)	-	-	-	-	-	-	-	-
LMBc	1:74433850-74433850	1:74433850-74433850:A	A	missense_variant	MODERATE	Ctdsp1	ENSMUSG00000026176	N	Y	0.902027	1.58974	Transcript	ENSMUST00000027367.14	protein_coding	5/7	-	-	-	819	430	144	E/K	Gag/Aag	-	-	1	-	MGI	-	-	-	1	P1	deleterious(0.04)	-	-	-	-	-	-	-	-
LMBc	1:74434152-74434152	1:74434152-74434152:A	A	missense_variant	MODERATE	Ctdsp1	ENSMUSG00000026176	N	N	0.902027	1.58974	Transcript	ENSMUST00000027367.14	protein_coding	6/7	-	-	-	1017	628	210	A/T	Gcc/Acc	-	-	1	-	MGI	-	-	-	1	P1	tolerated(0.09)	-	-	-	-	-	-	-	-
LMBc	1:74434655-74434655	1:74434655-74434655:C	C	missense_variant	MODERATE	Ctdsp1	ENSMUSG00000026176	N	Y	0.902027	1.58974	Transcript	ENSMUST00000027367.14	protein_coding	7/7	-	-	-	1087	698	233	E/A	gAg/gCg	-	-	1	-	MGI	-	-	-	1	P1	tolerated(0.06)	-	-	-	-	-	-	-	-
LMBc	1:74434693-74434693	1:74434693-74434693:T	T	missense_variant	MODERATE	Ctdsp1	ENSMUSG00000026176	N	N	0.902027	1.58974	Transcript	ENSMUST00000027367.14	protein_coding	7/7	-	-	-	1125	736	246	R/C	Cgc/Tgc	rs582095479	-	1	-	MGI	-	-	-	1	P1	deleterious(0)	-	-	-	-	-	-	-	-
LMBc	1:74434697-74434697	1:74434697-74434697:G	G	missense_variant	MODERATE	Ctdsp1	ENSMUSG00000026176	N	N	0.902027	1.58974	Transcript	ENSMUST00000027367.14	protein_coding	7/7	-	-	-	1129	740	247	V/G	gTg/gGg	-	-	1	-	MGI	-	-	-	1	P1	tolerated(0.05)	-	-	-	-	-	-	-	-
LMBc	1:74434699-74434699	1:74434699-74434699:A	A	missense_variant	MODERATE	Ctdsp1	ENSMUSG00000026176	N	N	0.902027	1.58974	Transcript	ENSMUST00000027367.14	protein_coding	7/7	-	-	-	1131	742	248	D/N	Gac/Aac	-	-	1	-	MGI	-	-	-	1	P1	deleterious(0.02)	-	-	-	-	-	-	-	-
LMBc	1:74434721-74434721	1:74434721-74434721:A	A	missense_variant	MODERATE	Ctdsp1	ENSMUSG00000026176	N	Y	0.902027	1.58974	Transcript	ENSMUST00000027367.14	protein_coding	7/7	-	-	-	1153	764	255	R/K	aGa/aAa	-	-	1	-	MGI	-	-	-	1	P1	tolerated(0.44)	-	-	-	-	-	-	-	-
LMBc	1:75470572-75470572	1:75470572-75470572:C	C	missense_variant	MODERATE	Obsl1	ENSMUSG00000026211	N	N	6.64138e-16	1.27436	Transcript	ENSMUST00000113567.10	protein_coding	9/20	-	-	-	3220	3083	1028	E/G	gAg/gGg	-	-	-1	-	MGI	-	-	-	1	P1	deleterious(0)	-	-	-	-	-	-	-	-
LMBc	1:79779221-79779221	1:79779221-79779221:C	C	missense_variant	MODERATE	Serpine2	ENSMUSG00000026249	N	N	0.643024	0.903663	Transcript	ENSMUST00000027467.11	protein_coding	6/9	-	-	-	1145	937	313	I/V	Att/Gtt	rs221984653	-	-1	-	MGI	-	-	-	1	P1	tolerated(0.17)	-	-	-	-	-	-	-	-
LMBc	1:80177664-80177664	1:80177664-80177664:G	G	missense_variant	MODERATE	Fam124b	ENSMUSG00000043230	N	N	0.0022994	-0.342522	Transcript	ENSMUST00000058748.2	protein_coding	2/2	-	-	-	1614	1334	445	Q/P	cAg/cCg	rs32956878	-	-1	-	MGI	-	-	-	1	P1	tolerated(1)	-	-	-	-	-	-	-	-
LMBc	1:80178201-80178201	1:80178201-80178201:A	A	missense_variant	MODERATE	Fam124b	ENSMUSG00000043230	N	N	0.0022994	-0.342522	Transcript	ENSMUST00000058748.2	protein_coding	2/2	-	-	-	1077	797	266	R/I	aGa/aTa	rs51143853	-	-1	-	MGI	-	-	-	1	P1	tolerated(0.08)	-	-	-	-	-	-	-	-
LMBc	1:80178204-80178204	1:80178204-80178204:G	G	missense_variant	MODERATE	Fam124b	ENSMUSG00000043230	N	N	0.0022994	-0.342522	Transcript	ENSMUST00000058748.2	protein_coding	2/2	-	-	-	1074	794	265	L/S	tTg/tCg	rs32956220	-	-1	-	MGI	-	-	-	1	P1	tolerated(0.62)	-	-	-	-	-	-	-	-
LMBc	1:80178260-80178260	1:80178260-80178260:C	C	missense_variant	MODERATE	Fam124b	ENSMUSG00000043230	N	N	0.0022994	-0.342522	Transcript	ENSMUST00000058748.2	protein_coding	2/2	-	-	-	1018	738	246	H/Q	caT/caG	rs32956218	-	-1	-	MGI	-	-	-	1	P1	tolerated(1)	-	-	-	-	-	-	-	-
LMBc	1:80551940-80551940	1:80551940-80551940:T	T	missense_variant	MODERATE	Dock10	ENSMUSG00000038608	N	Y	0.0291925	-0.105381	Transcript	ENSMUST00000077946.12	protein_coding	17/56	-	-	-	1933	1933	645	S/T	Tcg/Acg	rs30209331	-	-1	-	MGI	-	-	-	5	P3	tolerated(0.59)	-	-	-	-	-	-	-	-
LMBc	1:80570364-80570364	1:80570364-80570364:A	A	missense_variant	MODERATE	Dock10	ENSMUSG00000038608	N	N	0.0291925	-0.105381	Transcript	ENSMUST00000077946.12	protein_coding	11/56	-	-	-	1127	1127	376	S/I	aGt/aTt	rs32279115	-	-1	-	MGI	-	-	-	5	P3	tolerated(0.17)	-	-	-	-	-	-	-	-
LMBc	1:80642365-80642365	1:80642365-80642365:C	C	missense_variant	MODERATE	Dock10	ENSMUSG00000038608	N	Y	0.0291925	-0.105381	Transcript	ENSMUST00000191449.2	protein_coding	2/12	-	-	-	326	61	21	I/V	Att/Gtt	rs50831426	-	-1	cds_end_NF	MGI	-	-	-	1	-	tolerated(0.5)	-	-	-	-	-	-	-	-
LMBc	1:82706996-82706996	1:82706996-82706996:C	C	missense_variant	MODERATE	Mff	ENSMUSG00000026150	N	N	0.375813	0.635931	Transcript	ENSMUST00000073025.12	protein_coding	3/8	-	-	-	335	20	7	I/T	aTt/aCt	-	-	1	-	MGI	-	-	-	1	-	deleterious(0)	-	-	-	-	-	-	-	-
LMBc	1:82729389-82729389	1:82729389-82729389:G	G	missense_variant	MODERATE	Mff	ENSMUSG00000026150	N	N	0.375813	0.635931	Transcript	ENSMUST00000073025.12	protein_coding	8/8	-	-	-	987	672	224	I/M	atC/atG	rs580786331	-	1	-	MGI	-	-	-	1	-	deleterious(0)	-	-	-	-	-	-	-	-
LMBc	1:84900702-84900702	1:84900702-84900702:A	A	missense_variant	MODERATE	Slc16a14	ENSMUSG00000026220	N	Y	0.215983	1.35797	Transcript	ENSMUST00000027422.7	protein_coding	3/5	-	-	-	570	282	94	L/F	ttG/ttT	-	-	-1	-	MGI	-	-	-	1	P1	tolerated(0.06)	-	-	-	-	-	-	-	-
LMBc	1:84941774-84941774	1:84941774-84941774:C	C	missense_variant	MODERATE	Gm15433	ENSMUSG00000118590	N	Y	#N/A	#N/A	Transcript	ENSMUST00000239195.2	protein_coding	2/2	-	-	-	601	385	129	V/L	Gtg/Ctg	rs107748358	-	1	-	MGI	-	-	-	-	P1	deleterious(0.02)	-	-	-	-	-	-	-	-
LMBc	1:84942000-84942000	1:84942000-84942000:A	A	missense_variant	MODERATE	Gm15433	ENSMUSG00000118590	N	N	#N/A	#N/A	Transcript	ENSMUST00000239195.2	protein_coding	2/2	-	-	-	827	611	204	R/Q	cGa/cAa	-	-	1	-	MGI	-	-	-	-	P1	tolerated(0.49)	-	-	-	-	-	-	-	-
LMBc	1:84942260-84942260	1:84942260-84942260:T	T	missense_variant	MODERATE	Gm15433	ENSMUSG00000118590	N	Y	#N/A	#N/A	Transcript	ENSMUST00000239195.2	protein_coding	2/2	-	-	-	1087	871	291	R/W	Cgg/Tgg	-	-	1	-	MGI	-	-	-	-	P1	deleterious(0.01)	-	-	-	-	-	-	-	-
LMBc	1:85090203-85090203	1:85090203-85090203:A	A	missense_variant	MODERATE	C130026I21Rik	ENSMUSG00000052477	N	Y	#N/A	#N/A	Transcript	ENSMUST00000161267.8	protein_coding	3/3	-	-	-	437	323	108	A/V	gCc/gTc	-	-	-1	-	MGI	-	-	-	3	-	tolerated(0.08)	-	-	-	-	-	-	-	-
LMBc	1:85090297-85090297	1:85090297-85090297:C	C	missense_variant	MODERATE	C130026I21Rik	ENSMUSG00000052477	N	Y	#N/A	#N/A	Transcript	ENSMUST00000161267.8	protein_coding	3/3	-	-	-	343	229	77	L/V	Ctg/Gtg	rs239732408	-	-1	-	MGI	-	-	-	3	-	tolerated(1)	-	-	-	-	-	-	-	-
LMBc	1:85224671-85224671	1:85224671-85224671:A	A	missense_variant	MODERATE	C130026I21Rik	ENSMUSG00000052477	N	Y	#N/A	#N/A	Transcript	ENSMUST00000064341.9	protein_coding	7/7	-	-	-	1281	779	260	S/L	tCg/tTg	rs1135186077	-	-1	-	MGI	-	-	-	1	P3	-	-	-	-	-	-	-	-	-
LMBc	1:85504877-85504877	1:85504877-85504877:G	G	missense_variant	MODERATE	G530012D18Rik	ENSMUSG00000094127	N	N	#N/A	#N/A	Transcript	ENSMUST00000178024.2	protein_coding	2/2	-	-	-	281	281	94	T/R	aCa/aGa	-	-	1	-	MGI	-	-	-	5	P1	-	-	-	-	-	-	-	-	-
LMBc	1:85504919-85504919	1:85504919-85504919:G	G	missense_variant	MODERATE	G530012D18Rik	ENSMUSG00000094127	N	Y	#N/A	#N/A	Transcript	ENSMUST00000178024.2	protein_coding	2/2	-	-	-	323	323	108	T/R	aCa/aGa	-	-	1	-	MGI	-	-	-	5	P1	-	-	-	-	-	-	-	-	-
LMBc	1:85504925-85504925	1:85504925-85504925:G	G	missense_variant	MODERATE	G530012D18Rik	ENSMUSG00000094127	N	N	#N/A	#N/A	Transcript	ENSMUST00000178024.2	protein_coding	2/2	-	-	-	329	329	110	I/R	aTa/aGa	rs583935511	-	1	-	MGI	-	-	-	5	P1	-	-	-	-	-	-	-	-	-
LMBc	1:85504970-85504970	1:85504970-85504970:T	T	missense_variant	MODERATE	G530012D18Rik	ENSMUSG00000094127	N	Y	#N/A	#N/A	Transcript	ENSMUST00000178024.2	protein_coding	2/2	-	-	-	374	374	125	A/V	gCg/gTg	rs247341970	-	1	-	MGI	-	-	-	5	P1	-	-	-	-	-	-	-	-	-
LMBc	1:85504990-85504990	1:85504990-85504990:G	G	missense_variant	MODERATE	G530012D18Rik	ENSMUSG00000094127	N	Y	#N/A	#N/A	Transcript	ENSMUST00000178024.2	protein_coding	2/2	-	-	-	394	394	132	I/V	Ata/Gta	rs1133613367	-	1	-	MGI	-	-	-	5	P1	-	-	-	-	-	-	-	-	-
LMBc	1:85516839-85516839	1:85516839-85516839:G	G	missense_variant	MODERATE	Sp110	ENSMUSG00000070034	N	Y	3.16369e-09	-0.279248	Transcript	ENSMUST00000093508.7	protein_coding	5/12	-	-	-	847	657	219	E/D	gaG/gaC	-	-	-1	-	MGI	-	-	-	1	P1	tolerated(0.63)	-	-	-	-	-	-	-	-
LMBc	1:85542933-85542933	1:85542933-85542933:G	G	missense_variant	MODERATE	Sp140	ENSMUSG00000070031	N	Y	1.99687e-08	0.119472	Transcript	ENSMUST00000080204.11	protein_coding	5/17	-	-	-	900	443	148	T/R	aCa/aGa	rs108022100	-	1	-	MGI	-	-	-	1	P1	tolerated(0.55)	-	-	-	-	-	-	-	-
LMBc	1:85547820-85547820	1:85547820-85547820:G	G	missense_variant	MODERATE	Sp140	ENSMUSG00000070031	N	Y	1.99687e-08	0.119472	Transcript	ENSMUST00000080204.11	protein_coding	6/17	-	-	-	1003	546	182	I/M	atA/atG	rs244762664	-	1	-	MGI	-	-	-	1	P1	tolerated(1)	-	-	-	-	-	-	-	-
LMBc	1:85835286-85835286	1:85835286-85835286:C	C	missense_variant	MODERATE	Itm2c	ENSMUSG00000026223	N	Y	0.20853	0.452871	Transcript	ENSMUST00000027425.16	protein_coding	6/6	-	-	-	1120	737	246	G/A	gGc/gCc	rs3714563	-	1	-	MGI	-	-	-	1	P1	tolerated(1)	-	-	-	-	-	-	-	-
LMBc	1:85868634-85868634	1:85868634-85868634:G	G	missense_variant	MODERATE	Gpr55	ENSMUSG00000049608	N	Y	0.000388569	0.545544	Transcript	ENSMUST00000086975.7	protein_coding	2/2	-	-	-	1127	946	316	K/Q	Aag/Cag	rs49655984	-	-1	-	MGI	-	-	-	1	P1	tolerated(1)	-	-	-	-	-	-	-	-
LMBc	1:85869309-85869309	1:85869309-85869309:C	C	missense_variant	MODERATE	Gpr55	ENSMUSG00000049608	N	Y	0.000388569	0.545544	Transcript	ENSMUST00000086975.7	protein_coding	2/2	-	-	-	452	271	91	S/A	Tcc/Gcc	rs30671689	-	-1	-	MGI	-	-	-	1	P1	tolerated(0.88)	-	-	-	-	-	-	-	-
LMBc	1:85869314-85869314	1:85869314-85869314:G	G	missense_variant	MODERATE	Gpr55	ENSMUSG00000049608	N	Y	0.000388569	0.545544	Transcript	ENSMUST00000086975.7	protein_coding	2/2	-	-	-	447	266	89	L/S	tTg/tCg	rs31328275	-	-1	-	MGI	-	-	-	1	P1	tolerated(0.43)	-	-	-	-	-	-	-	-
LMBc	1:85869523-85869523	1:85869523-85869523:A	A	missense_variant	MODERATE	Gpr55	ENSMUSG00000049608	N	Y	0.000388569	0.545544	Transcript	ENSMUST00000086975.7	protein_coding	2/2	-	-	-	238	57	19	R/S	agA/agT	rs31420064	-	-1	-	MGI	-	-	-	1	P1	tolerated(0.16)	-	-	-	-	-	-	-	-
LMBc	1:86087810-86087810	1:86087810-86087810:T	T	missense_variant	MODERATE	Armc9	ENSMUSG00000062590	N	Y	1.03024e-08	0.437355	Transcript	ENSMUST00000027434.15	protein_coding	3/25	-	-	-	216	145	49	P/S	Cca/Tca	rs31719112	-	1	-	MGI	-	-	-	1	P3	tolerated(1)	-	-	-	-	-	-	-	-
LMBc	1:86185008-86185008	1:86185008-86185008:A	A	missense_variant,NMD_transcript_variant	MODERATE	Armc9	ENSMUSG00000062590	N	Y	1.03024e-08	0.437355	Transcript	ENSMUST00000126579.2	nonsense_mediated_decay	2/4	-	-	-	166	166	56	G/S	Ggc/Agc	rs33047076	-	1	cds_start_NF	MGI	-	-	-	5	-	tolerated_low_confidence(0.49)	-	-	-	-	-	-	-	-
LMBc	1:86233939-86233939	1:86233939-86233939:G	G	missense_variant	MODERATE	B3gnt7	ENSMUSG00000079445	N	Y	0.620845	2.25564	Transcript	ENSMUST00000113306.4	protein_coding	2/2	-	-	-	1494	1184	395	Q/R	cAg/cGg	rs31277682	-	1	-	MGI	-	-	-	1	P1	tolerated(0.09)	-	-	-	-	-	-	-	-
LMBc	1:86354424-86354424	1:86354424-86354424:T	T	missense_variant	MODERATE	Tex44	ENSMUSG00000036574	N	Y	#N/A	#N/A	Transcript	ENSMUST00000046004.6	protein_coding	1/1	-	-	-	374	332	111	A/V	gCg/gTg	rs30570951	-	1	-	MGI	-	-	-	-	P1	tolerated_low_confidence(1)	-	-	-	-	-	-	-	-
LMBc	1:86354427-86354427	1:86354427-86354427:C	C	missense_variant	MODERATE	Tex44	ENSMUSG00000036574	N	Y	#N/A	#N/A	Transcript	ENSMUST00000046004.6	protein_coding	1/1	-	-	-	377	335	112	Y/S	tAc/tCc	rs32222958	-	1	-	MGI	-	-	-	-	P1	tolerated_low_confidence(0.12)	-	-	-	-	-	-	-	-
LMBc	1:86354528-86354528	1:86354528-86354528:A	A	missense_variant	MODERATE	Tex44	ENSMUSG00000036574	N	Y	#N/A	#N/A	Transcript	ENSMUST00000046004.6	protein_coding	1/1	-	-	-	478	436	146	V/I	Gtc/Atc	rs241606970	-	1	-	MGI	-	-	-	-	P1	tolerated_low_confidence(0.19)	-	-	-	-	-	-	-	-
LMBc	1:86354529-86354529	1:86354529-86354529:C	C	missense_variant	MODERATE	Tex44	ENSMUSG00000036574	N	Y	#N/A	#N/A	Transcript	ENSMUST00000046004.6	protein_coding	1/1	-	-	-	479	437	146	V/A	gTc/gCc	rs252541682	-	1	-	MGI	-	-	-	-	P1	tolerated_low_confidence(0.53)	-	-	-	-	-	-	-	-
LMBc	1:86354558-86354558	1:86354558-86354558:C	C	missense_variant	MODERATE	Tex44	ENSMUSG00000036574	N	N	#N/A	#N/A	Transcript	ENSMUST00000046004.6	protein_coding	1/1	-	-	-	508	466	156	A/P	Gcc/Ccc	rs215544629	-	1	-	MGI	-	-	-	-	P1	deleterious_low_confidence(0.01)	-	-	-	-	-	-	-	-
LMBc	1:86354607-86354607	1:86354607-86354607:T	T	missense_variant	MODERATE	Tex44	ENSMUSG00000036574	N	Y	#N/A	#N/A	Transcript	ENSMUST00000046004.6	protein_coding	1/1	-	-	-	557	515	172	S/F	tCt/tTt	rs47397969	-	1	-	MGI	-	-	-	-	P1	deleterious_low_confidence(0)	-	-	-	-	-	-	-	-
LMBc	1:86354618-86354618	1:86354618-86354618:A	A	missense_variant	MODERATE	Tex44	ENSMUSG00000036574	N	Y	#N/A	#N/A	Transcript	ENSMUST00000046004.6	protein_coding	1/1	-	-	-	568	526	176	A/T	Gcc/Acc	rs51479541	-	1	-	MGI	-	-	-	-	P1	tolerated_low_confidence(0.64)	-	-	-	-	-	-	-	-
LMBc	1:86354988-86354988	1:86354988-86354988:C	C	missense_variant	MODERATE	Tex44	ENSMUSG00000036574	N	Y	#N/A	#N/A	Transcript	ENSMUST00000046004.6	protein_coding	1/1	-	-	-	938	896	299	N/T	aAc/aCc	rs31720259	-	1	-	MGI	-	-	-	-	P1	tolerated(0.54)	-	-	-	-	-	-	-	-
LMBc	1:86749041-86749041	1:86749041-86749041:C	C	missense_variant	MODERATE	Dis3l2	ENSMUSG00000053333	N	N	0.863517	0.501884	Transcript	ENSMUST00000065694.8	protein_coding	6/21	-	-	-	589	464	155	R/P	cGg/cCg	rs107996988	-	1	-	MGI	-	-	-	1	P3	tolerated(0.31)	-	-	-	-	-	-	-	-
LMBc	1:86887560-86887560	1:86887560-86887560:A	A	missense_variant	MODERATE	Dis3l2	ENSMUSG00000053333	N	N	0.863517	0.501884	Transcript	ENSMUST00000065694.8	protein_coding	11/21	-	-	-	1419	1294	432	V/I	Gtc/Atc	rs33069800	-	1	-	MGI	-	-	-	1	P3	deleterious(0)	-	-	-	-	-	-	-	-
LMBc	1:86917913-86917913	1:86917913-86917913:T	T	missense_variant	MODERATE	Dis3l2	ENSMUSG00000053333	N	N	0.863517	0.501884	Transcript	ENSMUST00000065694.8	protein_coding	13/21	-	-	-	1644	1519	507	P/S	Cct/Tct	rs33070184	-	1	-	MGI	-	-	-	1	P3	tolerated(1)	-	-	-	-	-	-	-	-
LMBc	1:87055389-87055389	1:87055389-87055389:A	A	missense_variant	MODERATE	Akp3	ENSMUSG00000036500	N	N	#N/A	#N/A	Transcript	ENSMUST00000044878.4	protein_coding	11/11	-	-	-	1435	1435	479	V/I	Gtc/Atc	rs1133198849	-	1	-	MGI	-	-	-	1	P1	deleterious(0.03)	-	-	-	-	-	-	-	-
LMBc	1:87080576-87080576	1:87080576-87080576:A	A	missense_variant	MODERATE	Ecel1	ENSMUSG00000026247	N	N	9.10967e-05	1.15728	Transcript	ENSMUST00000027463.11	protein_coding	5/17	-	-	-	1187	1149	383	Q/H	caG/caT	rs217441929	-	-1	-	MGI	-	-	-	1	P1	tolerated(0.24)	-	-	-	-	-	-	-	-
LMBc	1:87081106-87081106	1:87081106-87081106:C	C	missense_variant	MODERATE	Ecel1	ENSMUSG00000026247	N	N	9.10967e-05	1.15728	Transcript	ENSMUST00000027463.11	protein_coding	3/17	-	-	-	921	883	295	Q/E	Cag/Gag	rs225991715	-	-1	-	MGI	-	-	-	1	P1	tolerated(1)	-	-	-	-	-	-	-	-
LMBc	1:87082204-87082204	1:87082204-87082204:C	C	missense_variant	MODERATE	Ecel1	ENSMUSG00000026247	N	N	9.10967e-05	1.15728	Transcript	ENSMUST00000027463.11	protein_coding	1/17	-	-	-	546	508	170	T/A	Acc/Gcc	rs254734630	-	-1	-	MGI	-	-	-	1	P1	tolerated(0.6)	-	-	-	-	-	-	-	-
LMBc	1:87115852-87115852	1:87115852-87115852:C	C	missense_variant	MODERATE	Prss56	ENSMUSG00000036480	N	N	#N/A	#N/A	Transcript	ENSMUST00000044533.9	protein_coding	13/13	-	-	-	1905	1725	575	E/D	gaA/gaC	rs252475248	-	1	-	MGI	-	-	-	1	P1	tolerated_low_confidence(0.09)	-	-	-	-	-	-	-	-
LMBc	1:87133570-87133570	1:87133570-87133570:T	T	missense_variant	MODERATE	Chrng	ENSMUSG00000026253	N	Y	1.12926e-09	-0.319396	Transcript	ENSMUST00000027470.14	protein_coding	1/12	-	-	-	38	24	8	Q/H	caG/caT	rs3022826	-	1	-	MGI	-	-	-	1	P1	tolerated(0.51)	-	-	-	-	-	-	-	-
LMBc	1:87134030-87134030	1:87134030-87134030:G	G	missense_variant	MODERATE	Chrng	ENSMUSG00000026253	N	Y	1.12926e-09	-0.319396	Transcript	ENSMUST00000185763.7	protein_coding	2/6	-	-	-	282	271	91	R/G	Cgg/Ggg	rs31919778	-	1	cds_end_NF	MGI	-	-	-	1	-	deleterious(0)	-	-	-	-	-	-	-	-
LMBc	1:87135257-87135257	1:87135257-87135257:A	A	missense_variant	MODERATE	Chrng	ENSMUSG00000026253	N	Y	1.12926e-09	-0.319396	Transcript	ENSMUST00000027470.14	protein_coding	5/12	-	-	-	513	499	167	V/I	Gtc/Atc	rs33061203	-	1	-	MGI	-	-	-	1	P1	tolerated(0.39)	-	-	-	-	-	-	-	-
LMBc	1:87468430-87468430	1:87468430-87468430:A	A	missense_variant	MODERATE	Ngef	ENSMUSG00000026259	N	Y	0.949826	2.17673	Transcript	ENSMUST00000068681.12	protein_coding	3/15	-	-	-	584	328	110	P/S	Cct/Tct	rs31423852	-	-1	-	MGI	-	-	-	1	P4	tolerated_low_confidence(0.34)	-	-	-	-	-	-	-	-
LMBc	1:87913846-87913846	1:87913846-87913846:A	A	missense_variant	MODERATE	Usp40	ENSMUSG00000005501	N	Y	1.74475e-14	-1.94762	Transcript	ENSMUST00000040783.11	protein_coding	11/28	-	-	-	1379	1246	416	T/S	Acc/Tcc	rs30305914	-	-1	-	MGI	-	-	-	1	P3	tolerated(0.84)	-	-	-	-	-	-	-	-
LMBc	1:87925626-87925626	1:87925626-87925626:G	G	missense_variant	MODERATE	Usp40	ENSMUSG00000005501	N	Y	1.74475e-14	-1.94762	Transcript	ENSMUST00000040783.11	protein_coding	6/28	-	-	-	735	602	201	E/A	gAa/gCa	rs30309406	-	-1	-	MGI	-	-	-	1	P3	tolerated(1)	-	-	-	-	-	-	-	-
LMBc	1:87983280-87983280	1:87983280-87983280:A	A	missense_variant	MODERATE	Ugt1a10	ENSMUSG00000090165	N	Y	1.09144e-11	-1.86838	Transcript	ENSMUST00000113142.10	protein_coding	1/5	-	-	-	148	77	26	G/D	gGc/gAc	rs250799315	-	1	-	MGI	-	-	-	1	P1	tolerated(0.08)	-	-	-	-	-	-	-	-
LMBc	1:87983291-87983291	1:87983291-87983291:A	A	missense_variant	MODERATE	Ugt1a10	ENSMUSG00000090165	N	Y	1.09144e-11	-1.86838	Transcript	ENSMUST00000113142.10	protein_coding	1/5	-	-	-	159	88	30	V/M	Gtg/Atg	rs1135259004	-	1	-	MGI	-	-	-	1	P1	deleterious(0)	-	-	-	-	-	-	-	-
LMBc	1:87983304-87983304	1:87983304-87983304:G	G	missense_variant	MODERATE	Ugt1a10	ENSMUSG00000090165	N	Y	1.09144e-11	-1.86838	Transcript	ENSMUST00000113142.10	protein_coding	1/5	-	-	-	172	101	34	D/G	gAt/gGt	rs1133987277	-	1	-	MGI	-	-	-	1	P1	deleterious(0.01)	-	-	-	-	-	-	-	-
LMBc	1:87983336-87983336	1:87983336-87983336:A	A	missense_variant	MODERATE	Ugt1a10	ENSMUSG00000090165	N	Y	1.09144e-11	-1.86838	Transcript	ENSMUST00000113142.10	protein_coding	1/5	-	-	-	204	133	45	V/M	Gtg/Atg	rs1132392675	-	1	-	MGI	-	-	-	1	P1	deleterious(0.03)	-	-	-	-	-	-	-	-
LMBc	1:87983464-87983464	1:87983464-87983464:G	G	missense_variant	MODERATE	Ugt1a10	ENSMUSG00000090165	N	Y	1.09144e-11	-1.86838	Transcript	ENSMUST00000113142.10	protein_coding	1/5	-	-	-	332	261	87	D/E	gaC/gaG	rs1132790120	-	1	-	MGI	-	-	-	1	P1	tolerated(0.78)	-	-	-	-	-	-	-	-
LMBc	1:87983574-87983574	1:87983574-87983574:G	G	missense_variant	MODERATE	Ugt1a10	ENSMUSG00000090165	N	Y	1.09144e-11	-1.86838	Transcript	ENSMUST00000113142.10	protein_coding	1/5	-	-	-	442	371	124	S/C	tCt/tGt	rs107708133	-	1	-	MGI	-	-	-	1	P1	tolerated(1)	-	-	-	-	-	-	-	-
LMBc	1:87983964-87983964	1:87983964-87983964:A	A	missense_variant	MODERATE	Ugt1a10	ENSMUSG00000090165	N	Y	1.09144e-11	-1.86838	Transcript	ENSMUST00000113142.10	protein_coding	1/5	-	-	-	832	761	254	R/H	cGc/cAc	rs1134707283	-	1	-	MGI	-	-	-	1	P1	deleterious(0.02)	-	-	-	-	-	-	-	-
LMBc	1:87984030-87984030	1:87984030-87984030:G	G	missense_variant	MODERATE	Ugt1a10	ENSMUSG00000090165	N	Y	1.09144e-11	-1.86838	Transcript	ENSMUST00000113142.10	protein_coding	1/5	-	-	-	898	827	276	N/S	aAc/aGc	rs1135112192	-	1	-	MGI	-	-	-	1	P1	deleterious(0.04)	-	-	-	-	-	-	-	-
LMBc	1:87998967-87998967	1:87998967-87998967:C	C	missense_variant	MODERATE	Ugt1a9	ENSMUSG00000090175	N	Y	1.32216e-08	-1.24115	Transcript	ENSMUST00000073772.5	protein_coding	1/5	-	-	-	446	416	139	F/S	tTt/tCt	rs30306418	-	1	-	MGI	-	-	-	1	P1	tolerated(0.89)	-	-	-	-	-	-	-	-
LMBc	1:87999087-87999087	1:87999087-87999087:G	G	missense_variant	MODERATE	Ugt1a9	ENSMUSG00000090175	N	Y	1.32216e-08	-1.24115	Transcript	ENSMUST00000073772.5	protein_coding	1/5	-	-	-	566	536	179	A/G	gCc/gGc	rs13468242	-	1	-	MGI	-	-	-	1	P1	tolerated(0.36)	-	-	-	-	-	-	-	-
LMBc	1:87999306-87999306	1:87999306-87999306:A	A	missense_variant	MODERATE	Ugt1a9	ENSMUSG00000090175	N	Y	1.32216e-08	-1.24115	Transcript	ENSMUST00000073772.5	protein_coding	1/5	-	-	-	785	755	252	R/H	cGc/cAc	rs1134122593	-	1	-	MGI	-	-	-	1	P1	deleterious(0.02)	-	-	-	-	-	-	-	-
LMBc	1:88015718-88015718	1:88015718-88015718:G	G	missense_variant	MODERATE	Ugt1a8	ENSMUSG00000089675	N	Y	6.95565e-05	-0.427879	Transcript	ENSMUST00000113139.2	protein_coding	1/5	-	-	-	184	130	44	I/V	Att/Gtt	rs30310537	-	1	-	MGI	-	-	-	5	P1	tolerated(1)	-	-	-	-	-	-	-	-
LMBc	1:88022879-88022879	1:88022879-88022879:C	C	missense_variant	MODERATE	Ugt1a7c	ENSMUSG00000090124	N	Y	#N/A	#N/A	Transcript	ENSMUST00000058237.14	protein_coding	1/5	-	-	-	94	37	13	C/R	Tgt/Cgt	rs48770997	-	1	-	MGI	-	-	-	1	P3	tolerated(0.06)	-	-	-	-	-	-	-	-
LMBc	1:88022987-88022987	1:88022987-88022987:A	A	missense_variant	MODERATE	Ugt1a7c	ENSMUSG00000090124	N	Y	#N/A	#N/A	Transcript	ENSMUST00000058237.14	protein_coding	1/5	-	-	-	202	145	49	L/I	Ctt/Att	rs30307130	-	1	-	MGI	-	-	-	1	P3	tolerated(0.49)	-	-	-	-	-	-	-	-
LMBc	1:88022994-88022994	1:88022994-88022994:G	G	missense_variant	MODERATE	Ugt1a7c	ENSMUSG00000090124	N	Y	#N/A	#N/A	Transcript	ENSMUST00000058237.14	protein_coding	1/5	-	-	-	209	152	51	K/R	aAa/aGa	rs49040182	-	1	-	MGI	-	-	-	1	P3	tolerated(1)	-	-	-	-	-	-	-	-
LMBc	1:88023042-88023042	1:88023042-88023042:G	G	missense_variant	MODERATE	Ugt1a7c	ENSMUSG00000090124	N	Y	#N/A	#N/A	Transcript	ENSMUST00000058237.14	protein_coding	1/5	-	-	-	257	200	67	T/R	aCg/aGg	rs30307129	-	1	-	MGI	-	-	-	1	P3	tolerated(0.29)	-	-	-	-	-	-	-	-
LMBc	1:88023264-88023264	1:88023264-88023264:G	G	missense_variant	MODERATE	Ugt1a7c	ENSMUSG00000090124	N	Y	#N/A	#N/A	Transcript	ENSMUST00000058237.14	protein_coding	1/5	-	-	-	479	422	141	T/S	aCt/aGt	rs30307126	-	1	-	MGI	-	-	-	1	P3	tolerated(1)	-	-	-	-	-	-	-	-
LMBc	1:88023528-88023528	1:88023528-88023528:T	T	missense_variant	MODERATE	Ugt1a7c	ENSMUSG00000090124	N	Y	#N/A	#N/A	Transcript	ENSMUST00000058237.14	protein_coding	1/5	-	-	-	743	686	229	A/V	gCa/gTa	rs225284139	-	1	-	MGI	-	-	-	1	P3	tolerated(0.14)	-	-	-	-	-	-	-	-
LMBc	1:88023532-88023532	1:88023532-88023532:A	A	missense_variant	MODERATE	Ugt1a7c	ENSMUSG00000090124	N	Y	#N/A	#N/A	Transcript	ENSMUST00000058237.14	protein_coding	1/5	-	-	-	747	690	230	D/E	gaT/gaA	rs264623382	-	1	-	MGI	-	-	-	1	P3	tolerated(1)	-	-	-	-	-	-	-	-
LMBc	1:88023618-88023618	1:88023618-88023618:C	C	missense_variant	MODERATE	Ugt1a7c	ENSMUSG00000090124	N	Y	#N/A	#N/A	Transcript	ENSMUST00000058237.14	protein_coding	1/5	-	-	-	833	776	259	V/A	gTc/gCc	rs49554061	-	1	-	MGI	-	-	-	1	P3	tolerated(0.11)	-	-	-	-	-	-	-	-
LMBc	1:88035361-88035361	1:88035361-88035361:C	C	missense_variant	MODERATE	Ugt1a6b	ENSMUSG00000090145	N	Y	#N/A	#N/A	Transcript	ENSMUST00000113137.2	protein_coding	1/5	-	-	-	778	698	233	V/A	gTc/gCc	rs107845431	-	1	-	MGI	-	-	-	3	P1	tolerated(1)	-	-	-	-	-	-	-	-
LMBc	1:88035363-88035363	1:88035363-88035363:T	T	missense_variant	MODERATE	Ugt1a6b	ENSMUSG00000090145	N	Y	#N/A	#N/A	Transcript	ENSMUST00000113137.2	protein_coding	1/5	-	-	-	780	700	234	T/S	Aca/Tca	rs48789292	-	1	-	MGI	-	-	-	3	P1	tolerated(1)	-	-	-	-	-	-	-	-
LMBc	1:88035459-88035459	1:88035459-88035459:G	G	missense_variant	MODERATE	Ugt1a6b	ENSMUSG00000090145	N	Y	#N/A	#N/A	Transcript	ENSMUST00000113137.2	protein_coding	1/5	-	-	-	876	796	266	I/V	Atc/Gtc	rs30308485	-	1	-	MGI	-	-	-	3	P1	tolerated(1)	-	-	-	-	-	-	-	-
LMBc	1:88066499-88066499	1:88066499-88066499:A	A	missense_variant	MODERATE	Ugt1a6a	ENSMUSG00000054545	N	Y	#N/A	#N/A	Transcript	ENSMUST00000014263.6	protein_coding	1/5	-	-	-	400	304	102	G/S	Ggt/Agt	rs49344081	-	1	-	MGI	-	-	-	1	P1	tolerated(0.75)	-	-	-	-	-	-	-	-
LMBc	1:88066505-88066505	1:88066505-88066505:G	G	missense_variant	MODERATE	Ugt1a6a	ENSMUSG00000054545	N	Y	#N/A	#N/A	Transcript	ENSMUST00000014263.6	protein_coding	1/5	-	-	-	406	310	104	S/A	Tcc/Gcc	rs49929593	-	1	-	MGI	-	-	-	1	P1	tolerated(0.7)	-	-	-	-	-	-	-	-
LMBc	1:88066513-88066513	1:88066513-88066513:T	T	missense_variant	MODERATE	Ugt1a6a	ENSMUSG00000054545	N	Y	#N/A	#N/A	Transcript	ENSMUST00000014263.6	protein_coding	1/5	-	-	-	414	318	106	M/I	atG/atT	rs50094880	-	1	-	MGI	-	-	-	1	P1	tolerated(0.29)	-	-	-	-	-	-	-	-
LMBc	1:88066560-88066560	1:88066560-88066560:G	G	missense_variant	MODERATE	Ugt1a6a	ENSMUSG00000054545	N	Y	#N/A	#N/A	Transcript	ENSMUST00000014263.6	protein_coding	1/5	-	-	-	461	365	122	F/C	tTc/tGc	rs46750829	-	1	-	MGI	-	-	-	1	P1	tolerated(0.12)	-	-	-	-	-	-	-	-
LMBc	1:88066566-88066566	1:88066566-88066566:T	T	missense_variant	MODERATE	Ugt1a6a	ENSMUSG00000054545	N	Y	#N/A	#N/A	Transcript	ENSMUST00000014263.6	protein_coding	1/5	-	-	-	467	371	124	S/F	tCc/tTc	rs47225230	-	1	-	MGI	-	-	-	1	P1	tolerated(0.07)	-	-	-	-	-	-	-	-
LMBc	1:88066569-88066569	1:88066569-88066569:G	G	missense_variant	MODERATE	Ugt1a6a	ENSMUSG00000054545	N	Y	#N/A	#N/A	Transcript	ENSMUST00000014263.6	protein_coding	1/5	-	-	-	470	374	125	N/S	aAc/aGc	rs51266348	-	1	-	MGI	-	-	-	1	P1	tolerated(0.92)	-	-	-	-	-	-	-	-
LMBc	1:88093786-88093786	1:88093786-88093786:G	G	missense_variant	MODERATE	Ugt1a5	ENSMUSG00000089943	N	Y	0.000100215	0.000741954	Transcript	ENSMUST00000097659.5	protein_coding	1/5	-	-	-	53	13	5	M/V	Atg/Gtg	rs30307998	-	1	-	MGI	-	-	-	1	P1	tolerated(0.65)	-	-	-	-	-	-	-	-
LMBc	1:88139815-88139815	1:88139815-88139815:A	A	missense_variant	MODERATE	Ugt1a1	ENSMUSG00000089960	N	Y	2.93632e-09	-1.90535	Transcript	ENSMUST00000073049.7	protein_coding	1/5	-	-	-	135	92	31	R/K	aGg/aAg	rs47888099	-	1	-	MGI	-	-	-	1	P1	tolerated(1)	-	-	-	-	-	-	-	-
LMBc	1:88139863-88139863	1:88139863-88139863:T	T	missense_variant	MODERATE	Ugt1a1	ENSMUSG00000089960	N	Y	2.93632e-09	-1.90535	Transcript	ENSMUST00000073049.7	protein_coding	1/5	-	-	-	183	140	47	G/V	gGa/gTa	rs49882561	-	1	-	MGI	-	-	-	1	P1	tolerated(0.28)	-	-	-	-	-	-	-	-
LMBc	1:88139962-88139962	1:88139962-88139962:T	T	missense_variant	MODERATE	Ugt1a1	ENSMUSG00000089960	N	Y	2.93632e-09	-1.90535	Transcript	ENSMUST00000073049.7	protein_coding	1/5	-	-	-	282	239	80	K/M	aAg/aTg	rs1132996362	-	1	-	MGI	-	-	-	1	P1	tolerated(0.08)	-	-	-	-	-	-	-	-
LMBc	1:88140039-88140039	1:88140039-88140039:C	C	missense_variant	MODERATE	Ugt1a1	ENSMUSG00000089960	N	Y	2.93632e-09	-1.90535	Transcript	ENSMUST00000073049.7	protein_coding	1/5	-	-	-	359	316	106	S/P	Tct/Cct	rs49282812	-	1	-	MGI	-	-	-	1	P1	tolerated(1)	-	-	-	-	-	-	-	-
LMBc	1:88140103-88140103	1:88140103-88140103:T	T	missense_variant	MODERATE	Ugt1a1	ENSMUSG00000089960	N	Y	2.93632e-09	-1.90535	Transcript	ENSMUST00000073049.7	protein_coding	1/5	-	-	-	423	380	127	A/V	gCt/gTt	rs51468298	-	1	-	MGI	-	-	-	1	P1	tolerated(0.2)	-	-	-	-	-	-	-	-
LMBc	1:88140114-88140114	1:88140114-88140114:T	T	missense_variant	MODERATE	Ugt1a1	ENSMUSG00000089960	N	Y	2.93632e-09	-1.90535	Transcript	ENSMUST00000073049.7	protein_coding	1/5	-	-	-	434	391	131	H/Y	Cac/Tac	rs46698966	-	1	-	MGI	-	-	-	1	P1	tolerated(0.06)	-	-	-	-	-	-	-	-
LMBc	1:88140187-88140187	1:88140187-88140187:C	C	missense_variant	MODERATE	Ugt1a1	ENSMUSG00000089960	N	Y	2.93632e-09	-1.90535	Transcript	ENSMUST00000073049.7	protein_coding	1/5	-	-	-	507	464	155	F/S	tTc/tCc	rs50344159	-	1	-	MGI	-	-	-	1	P1	deleterious(0.03)	-	-	-	-	-	-	-	-
LMBc	1:88140250-88140250	1:88140250-88140250:C	C	missense_variant	MODERATE	Ugt1a1	ENSMUSG00000089960	N	Y	2.93632e-09	-1.90535	Transcript	ENSMUST00000073049.7	protein_coding	1/5	-	-	-	570	527	176	K/T	aAa/aCa	rs30305269	-	1	-	MGI	-	-	-	1	P1	deleterious(0.02)	-	-	-	-	-	-	-	-
LMBc	1:88140258-88140258	1:88140258-88140258:C	C	missense_variant	MODERATE	Ugt1a1	ENSMUSG00000089960	N	Y	2.93632e-09	-1.90535	Transcript	ENSMUST00000073049.7	protein_coding	1/5	-	-	-	578	535	179	C/R	Tgc/Cgc	rs48083912	-	1	-	MGI	-	-	-	1	P1	deleterious(0)	-	-	-	-	-	-	-	-
LMBc	1:88140271-88140271	1:88140271-88140271:T	T	missense_variant	MODERATE	Ugt1a1	ENSMUSG00000089960	N	Y	2.93632e-09	-1.90535	Transcript	ENSMUST00000073049.7	protein_coding	1/5	-	-	-	591	548	183	S/L	tCa/tTa	rs52038456	-	1	-	MGI	-	-	-	1	P1	tolerated(0.63)	-	-	-	-	-	-	-	-
LMBc	1:88140418-88140418	1:88140418-88140418:T	T	missense_variant	MODERATE	Ugt1a1	ENSMUSG00000089960	N	Y	2.93632e-09	-1.90535	Transcript	ENSMUST00000073049.7	protein_coding	1/5	-	-	-	738	695	232	Y/F	tAt/tTt	rs49839149	-	1	-	MGI	-	-	-	1	P1	tolerated(0.67)	-	-	-	-	-	-	-	-
LMBc	1:88140462-88140462	1:88140462-88140462:A	A	missense_variant	MODERATE	Ugt1a1	ENSMUSG00000089960	N	Y	2.93632e-09	-1.90535	Transcript	ENSMUST00000073049.7	protein_coding	1/5	-	-	-	782	739	247	Q/K	Cag/Aag	rs47467070	-	1	-	MGI	-	-	-	1	P1	tolerated(0.96)	-	-	-	-	-	-	-	-
LMBc	1:88140468-88140468	1:88140468-88140468:T	T	missense_variant	MODERATE	Ugt1a1	ENSMUSG00000089960	N	Y	2.93632e-09	-1.90535	Transcript	ENSMUST00000073049.7	protein_coding	1/5	-	-	-	788	745	249	L/F	Ctt/Ttt	rs45901627	-	1	-	MGI	-	-	-	1	P1	deleterious(0)	-	-	-	-	-	-	-	-
LMBc	1:88142776-88142776	1:88142776-88142776:T	T	missense_variant	MODERATE	Ugt1a6a	ENSMUSG00000054545	N	Y	#N/A	#N/A	Transcript	ENSMUST00000014263.6	protein_coding	2/5	-	-	-	965	869	290	A/V	gCc/gTc	-	-	1	-	MGI	-	-	-	1	P1	tolerated(0.05)	-	-	-	-	-	-	-	-
LMBc	1:88142845-88142845	1:88142845-88142845:T	T	missense_variant	MODERATE	Ugt1a6a	ENSMUSG00000054545	N	Y	#N/A	#N/A	Transcript	ENSMUST00000014263.6	protein_coding	2/5	-	-	-	1034	938	313	P/L	cCg/cTg	-	-	1	-	MGI	-	-	-	1	P1	deleterious(0)	-	-	-	-	-	-	-	-
LMBc	1:88142896-88142896	1:88142896-88142896:T	T	missense_variant,splice_region_variant	MODERATE	Ugt1a6a	ENSMUSG00000054545	N	Y	#N/A	#N/A	Transcript	ENSMUST00000014263.6	protein_coding	2/5	-	-	-	1085	989	330	T/M	aCg/aTg	rs47208592	-	1	-	MGI	-	-	-	1	P1	deleterious(0.02)	-	-	-	-	-	-	-	-
LMBc	1:88143901-88143901	1:88143901-88143901:T	T	missense_variant	MODERATE	Ugt1a6a	ENSMUSG00000054545	N	Y	#N/A	#N/A	Transcript	ENSMUST00000014263.6	protein_coding	4/5	-	-	-	1216	1120	374	H/Y	Cat/Tat	rs46352019	-	1	-	MGI	-	-	-	1	P1	deleterious(0)	-	-	-	-	-	-	-	-
LMBc	1:88143935-88143935	1:88143935-88143935:T	T	missense_variant	MODERATE	Ugt1a6a	ENSMUSG00000054545	N	Y	#N/A	#N/A	Transcript	ENSMUST00000014263.6	protein_coding	4/5	-	-	-	1250	1154	385	P/L	cCg/cTg	rs49604602	-	1	-	MGI	-	-	-	1	P1	deleterious(0)	-	-	-	-	-	-	-	-
LMBc	1:88143976-88143976	1:88143976-88143976:A	A	missense_variant	MODERATE	Ugt1a6a	ENSMUSG00000054545	N	Y	#N/A	#N/A	Transcript	ENSMUST00000014263.6	protein_coding	4/5	-	-	-	1291	1195	399	A/T	Gcc/Acc	rs48308731	-	1	-	MGI	-	-	-	1	P1	deleterious(0)	-	-	-	-	-	-	-	-
LMBc	1:88143983-88143983	1:88143983-88143983:A	A	missense_variant	MODERATE	Ugt1a6a	ENSMUSG00000054545	N	Y	#N/A	#N/A	Transcript	ENSMUST00000014263.6	protein_coding	4/5	-	-	-	1298	1202	401	R/H	cGc/cAc	rs49274850	-	1	-	MGI	-	-	-	1	P1	tolerated(0.1)	-	-	-	-	-	-	-	-
LMBc	1:88145868-88145868	1:88145868-88145868:A	A	missense_variant	MODERATE	Ugt1a6a	ENSMUSG00000054545	N	Y	#N/A	#N/A	Transcript	ENSMUST00000014263.6	protein_coding	5/5	-	-	-	1414	1318	440	R/S	Cgc/Agc	rs47490282	-	1	-	MGI	-	-	-	1	P1	deleterious(0)	-	-	-	-	-	-	-	-
LMBc	1:88145971-88145971	1:88145971-88145971:T	T	missense_variant	MODERATE	Ugt1a6a	ENSMUSG00000054545	N	Y	#N/A	#N/A	Transcript	ENSMUST00000014263.6	protein_coding	5/5	-	-	-	1517	1421	474	P/L	cCg/cTg	rs49527860	-	1	-	MGI	-	-	-	1	P1	deleterious(0)	-	-	-	-	-	-	-	-
LMBc	1:88145976-88145976	1:88145976-88145976:A	A	missense_variant	MODERATE	Ugt1a6a	ENSMUSG00000054545	N	Y	#N/A	#N/A	Transcript	ENSMUST00000014263.6	protein_coding	5/5	-	-	-	1522	1426	476	A/T	Gcc/Acc	rs49572031	-	1	-	MGI	-	-	-	1	P1	deleterious(0)	-	-	-	-	-	-	-	-
LMBc	1:88146112-88146112	1:88146112-88146112:A	A	missense_variant	MODERATE	Ugt1a6a	ENSMUSG00000054545	N	Y	#N/A	#N/A	Transcript	ENSMUST00000014263.6	protein_coding	5/5	-	-	-	1658	1562	521	R/Q	cGa/cAa	rs50202345	-	1	-	MGI	-	-	-	1	P1	tolerated(0.08)	-	-	-	-	-	-	-	-
LMBc	1:88156065-88156065	1:88156065-88156065:A	A	missense_variant	MODERATE	Mroh2a	ENSMUSG00000079429	N	Y	0.314233	-3.71682	Transcript	ENSMUST00000061013.13	protein_coding	3/43	-	-	-	419	196	66	E/K	Gag/Aag	rs49785943	-	1	-	MGI	-	-	-	5	A2	deleterious_low_confidence(0.01)	-	-	-	-	-	-	-	-
LMBc	1:88156102-88156102	1:88156102-88156102:A	A	missense_variant	MODERATE	Mroh2a	ENSMUSG00000079429	N	Y	0.314233	-3.71682	Transcript	ENSMUST00000061013.13	protein_coding	3/43	-	-	-	456	233	78	A/E	gCg/gAg	rs48164227	-	1	-	MGI	-	-	-	5	A2	deleterious_low_confidence(0.01)	-	-	-	-	-	-	-	-
LMBc	1:88158366-88158366	1:88158366-88158366:A	A	missense_variant	MODERATE	Mroh2a	ENSMUSG00000079429	N	Y	0.314233	-3.71682	Transcript	ENSMUST00000061013.13	protein_coding	5/43	-	-	-	635	412	138	A/T	Gcc/Acc	rs107689057	-	1	-	MGI	-	-	-	5	A2	tolerated(0.15)	-	-	-	-	-	-	-	-
LMBc	1:88158372-88158372	1:88158372-88158372:A	A	missense_variant	MODERATE	Mroh2a	ENSMUSG00000079429	N	Y	0.314233	-3.71682	Transcript	ENSMUST00000061013.13	protein_coding	5/43	-	-	-	641	418	140	V/M	Gtg/Atg	rs46220231	-	1	-	MGI	-	-	-	5	A2	deleterious(0.02)	-	-	-	-	-	-	-	-
LMBc	1:88158468-88158468	1:88158468-88158468:A	A	missense_variant	MODERATE	Mroh2a	ENSMUSG00000079429	N	Y	0.314233	-3.71682	Transcript	ENSMUST00000061013.13	protein_coding	5/43	-	-	-	737	514	172	E/K	Gag/Aag	rs108141835	-	1	-	MGI	-	-	-	5	A2	deleterious(0)	-	-	-	-	-	-	-	-
LMBc	1:88160046-88160046	1:88160046-88160046:T	T	missense_variant	MODERATE	Mroh2a	ENSMUSG00000079429	N	Y	0.314233	-3.71682	Transcript	ENSMUST00000061013.13	protein_coding	6/43	-	-	-	860	637	213	R/C	Cgc/Tgc	rs49941474	-	1	-	MGI	-	-	-	5	A2	deleterious(0.02)	-	-	-	-	-	-	-	-
LMBc	1:88161062-88161062	1:88161062-88161062:A	A	missense_variant	MODERATE	Mroh2a	ENSMUSG00000079429	N	Y	0.314233	-3.71682	Transcript	ENSMUST00000061013.13	protein_coding	7/43	-	-	-	902	679	227	V/M	Gtg/Atg	rs51945100	-	1	-	MGI	-	-	-	5	A2	deleterious(0.02)	-	-	-	-	-	-	-	-
LMBc	1:88161150-88161150	1:88161150-88161150:A	A	missense_variant	MODERATE	Mroh2a	ENSMUSG00000079429	N	Y	0.314233	-3.71682	Transcript	ENSMUST00000061013.13	protein_coding	7/43	-	-	-	990	767	256	R/Q	cGa/cAa	rs47598429	-	1	-	MGI	-	-	-	5	A2	tolerated(0.13)	-	-	-	-	-	-	-	-
LMBc	1:88162775-88162775	1:88162775-88162775:T	T	missense_variant	MODERATE	Mroh2a	ENSMUSG00000079429	N	Y	0.314233	-3.71682	Transcript	ENSMUST00000061013.13	protein_coding	10/43	-	-	-	1267	1044	348	L/F	ttG/ttT	rs45961031	-	1	-	MGI	-	-	-	5	A2	deleterious(0.01)	-	-	-	-	-	-	-	-
LMBc	1:88162938-88162938	1:88162938-88162938:T	T	missense_variant	MODERATE	Mroh2a	ENSMUSG00000079429	N	Y	0.314233	-3.71682	Transcript	ENSMUST00000061013.13	protein_coding	11/43	-	-	-	1303	1080	360	Q/H	caG/caT	rs49866437	-	1	-	MGI	-	-	-	5	A2	tolerated(0.79)	-	-	-	-	-	-	-	-
LMBc	1:88162952-88162952	1:88162952-88162952:T	T	missense_variant	MODERATE	Mroh2a	ENSMUSG00000079429	N	Y	0.314233	-3.71682	Transcript	ENSMUST00000061013.13	protein_coding	11/43	-	-	-	1317	1094	365	Q/L	cAg/cTg	rs49842477	-	1	-	MGI	-	-	-	5	A2	deleterious(0)	-	-	-	-	-	-	-	-
LMBc	1:88162962-88162962	1:88162962-88162962:T	T	missense_variant	MODERATE	Mroh2a	ENSMUSG00000079429	N	Y	0.314233	-3.71682	Transcript	ENSMUST00000061013.13	protein_coding	11/43	-	-	-	1327	1104	368	M/I	atG/atT	rs49727104	-	1	-	MGI	-	-	-	5	A2	tolerated(1)	-	-	-	-	-	-	-	-
LMBc	1:88162976-88162976	1:88162976-88162976:A	A	missense_variant	MODERATE	Mroh2a	ENSMUSG00000079429	N	Y	0.314233	-3.71682	Transcript	ENSMUST00000061013.13	protein_coding	11/43	-	-	-	1341	1118	373	C/Y	tGc/tAc	rs47868953	-	1	-	MGI	-	-	-	5	A2	deleterious(0)	-	-	-	-	-	-	-	-
LMBc	1:88163164-88163164	1:88163164-88163164:A	A	missense_variant	MODERATE	Mroh2a	ENSMUSG00000079429	N	Y	0.314233	-3.71682	Transcript	ENSMUST00000061013.13	protein_coding	12/43	-	-	-	1425	1202	401	R/H	cGt/cAt	rs51702482	-	1	-	MGI	-	-	-	5	A2	deleterious(0.03)	-	-	-	-	-	-	-	-
LMBc	1:88164387-88164387	1:88164387-88164387:G	G	missense_variant	MODERATE	Mroh2a	ENSMUSG00000079429	N	Y	0.314233	-3.71682	Transcript	ENSMUST00000061013.13	protein_coding	13/43	-	-	-	1480	1257	419	I/M	atT/atG	rs47887801	-	1	-	MGI	-	-	-	5	A2	tolerated(1)	-	-	-	-	-	-	-	-
LMBc	1:88165574-88165574	1:88165574-88165574:T	T	missense_variant	MODERATE	Mroh2a	ENSMUSG00000079429	N	Y	0.314233	-3.71682	Transcript	ENSMUST00000061013.13	protein_coding	15/43	-	-	-	1674	1451	484	R/L	cGa/cTa	rs45936507	-	1	-	MGI	-	-	-	5	A2	tolerated(0.67)	-	-	-	-	-	-	-	-
LMBc	1:88165666-88165666	1:88165666-88165666:A	A	missense_variant	MODERATE	Mroh2a	ENSMUSG00000079429	N	Y	0.314233	-3.71682	Transcript	ENSMUST00000061013.13	protein_coding	15/43	-	-	-	1766	1543	515	G/S	Ggc/Agc	rs51161324	-	1	-	MGI	-	-	-	5	A2	deleterious(0)	-	-	-	-	-	-	-	-
LMBc	1:88167871-88167871	1:88167871-88167871:T	T	missense_variant	MODERATE	Mroh2a	ENSMUSG00000079429	N	Y	0.314233	-3.71682	Transcript	ENSMUST00000061013.13	protein_coding	17/43	-	-	-	1956	1733	578	A/V	gCc/gTc	rs48472294	-	1	-	MGI	-	-	-	5	A2	deleterious(0)	-	-	-	-	-	-	-	-
LMBc	1:88173711-88173711	1:88173711-88173711:C	C	missense_variant,splice_region_variant	MODERATE	Mroh2a	ENSMUSG00000079429	N	Y	0.314233	-3.71682	Transcript	ENSMUST00000061013.13	protein_coding	25/43	-	-	-	2790	2567	856	V/A	gTg/gCg	rs48134977	-	1	-	MGI	-	-	-	5	A2	tolerated(0.54)	-	-	-	-	-	-	-	-
LMBc	1:88174862-88174862	1:88174862-88174862:C	C	missense_variant	MODERATE	Mroh2a	ENSMUSG00000079429	N	Y	0.314233	-3.71682	Transcript	ENSMUST00000061013.13	protein_coding	26/43	-	-	-	2873	2650	884	M/L	Atg/Ctg	rs30304848	-	1	-	MGI	-	-	-	5	A2	tolerated(1)	-	-	-	-	-	-	-	-
LMBc	1:88174959-88174959	1:88174959-88174959:T	T	missense_variant	MODERATE	Mroh2a	ENSMUSG00000079429	N	Y	0.314233	-3.71682	Transcript	ENSMUST00000061013.13	protein_coding	26/43	-	-	-	2970	2747	916	S/F	tCt/tTt	rs46834053	-	1	-	MGI	-	-	-	5	A2	tolerated(0.11)	-	-	-	-	-	-	-	-
LMBc	1:88175485-88175485	1:88175485-88175485:G	G	missense_variant	MODERATE	Mroh2a	ENSMUSG00000079429	N	Y	0.314233	-3.71682	Transcript	ENSMUST00000061013.13	protein_coding	27/43	-	-	-	2993	2770	924	T/A	Acc/Gcc	rs51677514	-	1	-	MGI	-	-	-	5	A2	tolerated(0.95)	-	-	-	-	-	-	-	-
LMBc	1:88176343-88176343	1:88176343-88176343:T	T	missense_variant	MODERATE	Mroh2a	ENSMUSG00000079429	N	Y	0.314233	-3.71682	Transcript	ENSMUST00000061013.13	protein_coding	28/43	-	-	-	3143	2920	974	L/F	Ctc/Ttc	rs50937237	-	1	-	MGI	-	-	-	5	A2	deleterious(0.03)	-	-	-	-	-	-	-	-
LMBc	1:88177462-88177462	1:88177462-88177462:A	A	missense_variant	MODERATE	Mroh2a	ENSMUSG00000079429	N	Y	0.314233	-3.71682	Transcript	ENSMUST00000061013.13	protein_coding	29/43	-	-	-	3216	2993	998	G/E	gGa/gAa	rs49827527	-	1	-	MGI	-	-	-	5	A2	deleterious(0)	-	-	-	-	-	-	-	-
LMBc	1:88178989-88178989	1:88178989-88178989:T	T	missense_variant	MODERATE	Mroh2a	ENSMUSG00000079429	N	Y	0.314233	-3.71682	Transcript	ENSMUST00000061013.13	protein_coding	31/43	-	-	-	3444	3221	1074	C/F	tGc/tTc	rs50826619	-	1	-	MGI	-	-	-	5	A2	tolerated(0.07)	-	-	-	-	-	-	-	-
LMBc	1:88179107-88179107	1:88179107-88179107:T	T	missense_variant	MODERATE	Mroh2a	ENSMUSG00000079429	N	Y	0.314233	-3.71682	Transcript	ENSMUST00000061013.13	protein_coding	31/43	-	-	-	3562	3339	1113	E/D	gaG/gaT	rs48746447	-	1	-	MGI	-	-	-	5	A2	tolerated(0.25)	-	-	-	-	-	-	-	-
LMBc	1:88180179-88180179	1:88180179-88180179:T	T	missense_variant	MODERATE	Mroh2a	ENSMUSG00000079429	N	Y	0.314233	-3.71682	Transcript	ENSMUST00000061013.13	protein_coding	32/43	-	-	-	3696	3473	1158	T/I	aCa/aTa	-	-	1	-	MGI	-	-	-	5	A2	deleterious(0.01)	-	-	-	-	-	-	-	-
LMBc	1:88182657-88182657	1:88182657-88182657:T	T	missense_variant	MODERATE	Mroh2a	ENSMUSG00000079429	N	Y	0.314233	-3.71682	Transcript	ENSMUST00000061013.13	protein_coding	33/43	-	-	-	3807	3584	1195	R/L	cGg/cTg	rs51526303	-	1	-	MGI	-	-	-	5	A2	tolerated(0.06)	-	-	-	-	-	-	-	-
LMBc	1:88183261-88183261	1:88183261-88183261:A	A	missense_variant,splice_region_variant	MODERATE	Mroh2a	ENSMUSG00000079429	N	Y	0.314233	-3.71682	Transcript	ENSMUST00000061013.13	protein_coding	35/43	-	-	-	4095	3872	1291	S/Y	tCc/tAc	rs49874282	-	1	-	MGI	-	-	-	5	A2	deleterious(0.01)	-	-	-	-	-	-	-	-
LMBc	1:88183287-88183287	1:88183287-88183287:A	A	missense_variant	MODERATE	Mroh2a	ENSMUSG00000079429	N	Y	0.314233	-3.71682	Transcript	ENSMUST00000061013.13	protein_coding	35/43	-	-	-	4121	3898	1300	L/I	Ctt/Att	rs47896724	-	1	-	MGI	-	-	-	5	A2	tolerated(0.14)	-	-	-	-	-	-	-	-
LMBc	1:88183377-88183377	1:88183377-88183377:G	G	missense_variant	MODERATE	Mroh2a	ENSMUSG00000079429	N	Y	0.314233	-3.71682	Transcript	ENSMUST00000061013.13	protein_coding	35/43	-	-	-	4211	3988	1330	L/V	Ctt/Gtt	rs48435916	-	1	-	MGI	-	-	-	5	A2	tolerated(0.25)	-	-	-	-	-	-	-	-
LMBc	1:88183877-88183877	1:88183877-88183877:T	T	missense_variant	MODERATE	Mroh2a	ENSMUSG00000079429	N	Y	0.314233	-3.71682	Transcript	ENSMUST00000061013.13	protein_coding	36/43	-	-	-	4335	4112	1371	T/M	aCg/aTg	rs108483986	-	1	-	MGI	-	-	-	5	A2	deleterious(0.01)	-	-	-	-	-	-	-	-
LMBc	1:88184135-88184135	1:88184135-88184135:T	T	missense_variant	MODERATE	Mroh2a	ENSMUSG00000079429	N	Y	0.314233	-3.71682	Transcript	ENSMUST00000061013.13	protein_coding	37/43	-	-	-	4365	4142	1381	P/L	cCa/cTa	rs47621380	-	1	-	MGI	-	-	-	5	A2	deleterious(0.04)	-	-	-	-	-	-	-	-
LMBc	1:88184520-88184520	1:88184520-88184520:A	A	missense_variant	MODERATE	Mroh2a	ENSMUSG00000079429	N	Y	0.314233	-3.71682	Transcript	ENSMUST00000061013.13	protein_coding	38/43	-	-	-	4649	4426	1476	A/T	Gcc/Acc	rs30303026	-	1	-	MGI	-	-	-	5	A2	tolerated(0.6)	-	-	-	-	-	-	-	-
LMBc	1:88185524-88185524	1:88185524-88185524:C	C	missense_variant	MODERATE	Mroh2a	ENSMUSG00000079429	N	Y	0.314233	-3.71682	Transcript	ENSMUST00000061013.13	protein_coding	39/43	-	-	-	4777	4554	1518	E/D	gaG/gaC	rs46766240	-	1	-	MGI	-	-	-	5	A2	deleterious(0)	-	-	-	-	-	-	-	-
LMBc	1:88186431-88186431	1:88186431-88186431:A	A	missense_variant	MODERATE	Mroh2a	ENSMUSG00000079429	N	Y	0.314233	-3.71682	Transcript	ENSMUST00000061013.13	protein_coding	40/43	-	-	-	4967	4744	1582	V/I	Gtc/Atc	rs51814166	-	1	-	MGI	-	-	-	5	A2	tolerated(0.77)	-	-	-	-	-	-	-	-
LMBc	1:88187311-88187311	1:88187311-88187311:T	T	missense_variant	MODERATE	Mroh2a	ENSMUSG00000079429	N	Y	0.314233	-3.71682	Transcript	ENSMUST00000061013.13	protein_coding	42/43	-	-	-	5135	4912	1638	R/C	Cgc/Tgc	-	-	1	-	MGI	-	-	-	5	A2	deleterious(0.04)	-	-	-	-	-	-	-	-
LMBc	1:88192932-88192932	1:88192932-88192932:T	T	missense_variant	MODERATE	Hjurp	ENSMUSG00000044783	N	Y	1.26222e-05	-1.06543	Transcript	ENSMUST00000054674.15	protein_coding	8/8	-	-	-	2139	1975	659	D/N	Gat/Aat	rs45726911	-	-1	-	MGI	-	-	-	1	P2	tolerated(0.21)	-	-	-	-	-	-	-	-
LMBc	1:88192937-88192937	1:88192937-88192937:G	G	missense_variant	MODERATE	Hjurp	ENSMUSG00000044783	N	Y	1.26222e-05	-1.06543	Transcript	ENSMUST00000054674.15	protein_coding	8/8	-	-	-	2134	1970	657	F/S	tTt/tCt	rs222555958	-	-1	-	MGI	-	-	-	1	P2	tolerated(1)	-	-	-	-	-	-	-	-
LMBc	1:88192980-88192980	1:88192980-88192980:G	G	missense_variant	MODERATE	Hjurp	ENSMUSG00000044783	N	Y	1.26222e-05	-1.06543	Transcript	ENSMUST00000054674.15	protein_coding	8/8	-	-	-	2091	1927	643	C/R	Tgc/Cgc	rs13472325	-	-1	-	MGI	-	-	-	1	P2	tolerated(1)	-	-	-	-	-	-	-	-
LMBc	1:88193001-88193001	1:88193001-88193001:G	G	missense_variant	MODERATE	Hjurp	ENSMUSG00000044783	N	Y	1.26222e-05	-1.06543	Transcript	ENSMUST00000054674.15	protein_coding	8/8	-	-	-	2070	1906	636	S/P	Tct/Cct	rs49279202	-	-1	-	MGI	-	-	-	1	P2	tolerated(0.32)	-	-	-	-	-	-	-	-
LMBc	1:88193002-88193002	1:88193002-88193002:C	C	missense_variant	MODERATE	Hjurp	ENSMUSG00000044783	N	Y	1.26222e-05	-1.06543	Transcript	ENSMUST00000054674.15	protein_coding	8/8	-	-	-	2069	1905	635	D/E	gaC/gaG	rs51036182	-	-1	-	MGI	-	-	-	1	P2	tolerated(0.15)	-	-	-	-	-	-	-	-
LMBc	1:88193031-88193031	1:88193031-88193031:G	G	missense_variant	MODERATE	Hjurp	ENSMUSG00000044783	N	Y	1.26222e-05	-1.06543	Transcript	ENSMUST00000054674.15	protein_coding	8/8	-	-	-	2040	1876	626	A/P	Gca/Cca	rs50378893	-	-1	-	MGI	-	-	-	1	P2	tolerated(0.12)	-	-	-	-	-	-	-	-
LMBc	1:88193166-88193166	1:88193166-88193166:C	C	missense_variant	MODERATE	Hjurp	ENSMUSG00000044783	N	Y	1.26222e-05	-1.06543	Transcript	ENSMUST00000054674.15	protein_coding	8/8	-	-	-	1905	1741	581	P/A	Cca/Gca	rs108848196	-	-1	-	MGI	-	-	-	1	P2	tolerated(0.2)	-	-	-	-	-	-	-	-
LMBc	1:88193292-88193292	1:88193292-88193292:A	A	missense_variant	MODERATE	Hjurp	ENSMUSG00000044783	N	Y	1.26222e-05	-1.06543	Transcript	ENSMUST00000054674.15	protein_coding	8/8	-	-	-	1779	1615	539	S/C	Agc/Tgc	rs30301544	-	-1	-	MGI	-	-	-	1	P2	tolerated(0.08)	-	-	-	-	-	-	-	-
LMBc	1:88193382-88193382	1:88193382-88193382:C	C	missense_variant	MODERATE	Hjurp	ENSMUSG00000044783	N	Y	1.26222e-05	-1.06543	Transcript	ENSMUST00000054674.15	protein_coding	8/8	-	-	-	1689	1525	509	S/G	Agc/Ggc	rs1134898949	-	-1	-	MGI	-	-	-	1	P2	tolerated(1)	-	-	-	-	-	-	-	-
LMBc	1:88193396-88193396	1:88193396-88193396:C	C	missense_variant	MODERATE	Hjurp	ENSMUSG00000044783	N	Y	1.26222e-05	-1.06543	Transcript	ENSMUST00000054674.15	protein_coding	8/8	-	-	-	1675	1511	504	P/R	cCg/cGg	rs1133718538	-	-1	-	MGI	-	-	-	1	P2	deleterious(0)	-	-	-	-	-	-	-	-
LMBc	1:88193541-88193541	1:88193541-88193541:T	T	missense_variant	MODERATE	Hjurp	ENSMUSG00000044783	N	Y	1.26222e-05	-1.06543	Transcript	ENSMUST00000054674.15	protein_coding	8/8	-	-	-	1530	1366	456	V/I	Gta/Ata	rs1134072413	-	-1	-	MGI	-	-	-	1	P2	tolerated(0.23)	-	-	-	-	-	-	-	-
LMBc	1:88193546-88193546	1:88193546-88193546:C	C	missense_variant	MODERATE	Hjurp	ENSMUSG00000044783	N	Y	1.26222e-05	-1.06543	Transcript	ENSMUST00000054674.15	protein_coding	8/8	-	-	-	1525	1361	454	Q/R	cAg/cGg	rs215779318	-	-1	-	MGI	-	-	-	1	P2	tolerated(0.6)	-	-	-	-	-	-	-	-
LMBc	1:88193609-88193609	1:88193609-88193609:C	C	missense_variant	MODERATE	Hjurp	ENSMUSG00000044783	N	Y	1.26222e-05	-1.06543	Transcript	ENSMUST00000054674.15	protein_coding	8/8	-	-	-	1462	1298	433	D/G	gAc/gGc	rs211817232	-	-1	-	MGI	-	-	-	1	P2	tolerated(0.63)	-	-	-	-	-	-	-	-
LMBc	1:88193618-88193618	1:88193618-88193618:T	T	missense_variant	MODERATE	Hjurp	ENSMUSG00000044783	N	Y	1.26222e-05	-1.06543	Transcript	ENSMUST00000054674.15	protein_coding	8/8	-	-	-	1453	1289	430	R/H	cGc/cAc	rs235160171	-	-1	-	MGI	-	-	-	1	P2	tolerated(0.61)	-	-	-	-	-	-	-	-
LMBc	1:88193768-88193768	1:88193768-88193768:C	C	missense_variant	MODERATE	Hjurp	ENSMUSG00000044783	N	Y	1.26222e-05	-1.06543	Transcript	ENSMUST00000054674.15	protein_coding	8/8	-	-	-	1303	1139	380	V/G	gTg/gGg	rs52036859	-	-1	-	MGI	-	-	-	1	P2	tolerated(0.05)	-	-	-	-	-	-	-	-
LMBc	1:88193774-88193774	1:88193774-88193774:C	C	missense_variant	MODERATE	Hjurp	ENSMUSG00000044783	N	Y	1.26222e-05	-1.06543	Transcript	ENSMUST00000054674.15	protein_coding	8/8	-	-	-	1297	1133	378	N/S	aAt/aGt	rs108763620	-	-1	-	MGI	-	-	-	1	P2	tolerated(0.08)	-	-	-	-	-	-	-	-
LMBc	1:88193843-88193843	1:88193843-88193843:A	A	missense_variant	MODERATE	Hjurp	ENSMUSG00000044783	N	Y	1.26222e-05	-1.06543	Transcript	ENSMUST00000054674.15	protein_coding	8/8	-	-	-	1228	1064	355	S/F	tCc/tTc	rs50172767	-	-1	-	MGI	-	-	-	1	P2	tolerated(0.43)	-	-	-	-	-	-	-	-
LMBc	1:88193931-88193931	1:88193931-88193931:T	T	missense_variant	MODERATE	Hjurp	ENSMUSG00000044783	N	Y	1.26222e-05	-1.06543	Transcript	ENSMUST00000054674.15	protein_coding	8/8	-	-	-	1140	976	326	G/R	Ggg/Agg	rs108144558	-	-1	-	MGI	-	-	-	1	P2	tolerated(0.25)	-	-	-	-	-	-	-	-
LMBc	1:88193954-88193954	1:88193954-88193954:C	C	missense_variant	MODERATE	Hjurp	ENSMUSG00000044783	N	Y	1.26222e-05	-1.06543	Transcript	ENSMUST00000054674.15	protein_coding	8/8	-	-	-	1117	953	318	E/G	gAg/gGg	rs107915962	-	-1	-	MGI	-	-	-	1	P2	tolerated(0.05)	-	-	-	-	-	-	-	-
LMBc	1:88193963-88193963	1:88193963-88193963:T	T	missense_variant	MODERATE	Hjurp	ENSMUSG00000044783	N	Y	1.26222e-05	-1.06543	Transcript	ENSMUST00000054674.15	protein_coding	8/8	-	-	-	1108	944	315	P/H	cCc/cAc	rs46434295	-	-1	-	MGI	-	-	-	1	P2	deleterious(0.02)	-	-	-	-	-	-	-	-
LMBc	1:88193976-88193976	1:88193976-88193976:G	G	missense_variant	MODERATE	Hjurp	ENSMUSG00000044783	N	Y	1.26222e-05	-1.06543	Transcript	ENSMUST00000054674.15	protein_coding	8/8	-	-	-	1095	931	311	S/P	Tcc/Ccc	rs108752318	-	-1	-	MGI	-	-	-	1	P2	tolerated(1)	-	-	-	-	-	-	-	-
LMBc	1:88194122-88194122	1:88194122-88194122:A	A	missense_variant	MODERATE	Hjurp	ENSMUSG00000044783	N	Y	1.26222e-05	-1.06543	Transcript	ENSMUST00000054674.15	protein_coding	8/8	-	-	-	949	785	262	P/L	cCa/cTa	rs51262126	-	-1	-	MGI	-	-	-	1	P2	deleterious(0.02)	-	-	-	-	-	-	-	-
LMBc	1:88194174-88194174	1:88194174-88194174:T	T	missense_variant	MODERATE	Hjurp	ENSMUSG00000044783	N	Y	1.26222e-05	-1.06543	Transcript	ENSMUST00000054674.15	protein_coding	8/8	-	-	-	897	733	245	D/N	Gat/Aat	rs50358895	-	-1	-	MGI	-	-	-	1	P2	deleterious(0.03)	-	-	-	-	-	-	-	-
LMBc	1:88194283-88194283	1:88194283-88194283:G	G	missense_variant	MODERATE	Hjurp	ENSMUSG00000044783	N	Y	1.26222e-05	-1.06543	Transcript	ENSMUST00000127446.2	protein_coding	2/2	-	-	-	170	170	57	I/T	aTa/aCa	rs49401992	-	-1	cds_start_NF	MGI	-	-	-	1	-	-	-	-	-	-	-	-	-	-
LMBc	1:88194338-88194338	1:88194338-88194338:C	C	missense_variant	MODERATE	Hjurp	ENSMUSG00000044783	N	Y	1.26222e-05	-1.06543	Transcript	ENSMUST00000054674.15	protein_coding	8/8	-	-	-	733	569	190	E/G	gAa/gGa	rs45826452	-	-1	-	MGI	-	-	-	1	P2	tolerated(0.45)	-	-	-	-	-	-	-	-
LMBc	1:88197123-88197123	1:88197123-88197123:T	T	missense_variant	MODERATE	Hjurp	ENSMUSG00000044783	N	Y	1.26222e-05	-1.06543	Transcript	ENSMUST00000054674.15	protein_coding	6/8	-	-	-	531	367	123	G/R	Gga/Aga	rs45645229	-	-1	-	MGI	-	-	-	1	P2	tolerated(0.91)	-	-	-	-	-	-	-	-
LMBc	1:88198003-88198003	1:88198003-88198003:A	A	missense_variant	MODERATE	Hjurp	ENSMUSG00000044783	N	Y	1.26222e-05	-1.06543	Transcript	ENSMUST00000054674.15	protein_coding	5/8	-	-	-	439	275	92	A/V	gCg/gTg	rs1134728595	-	-1	-	MGI	-	-	-	1	P2	tolerated(0.68)	-	-	-	-	-	-	-	-
LMBc	1:88200486-88200486	1:88200486-88200486:G	G	missense_variant,splice_region_variant	MODERATE	Hjurp	ENSMUSG00000044783	N	Y	1.26222e-05	-1.06543	Transcript	ENSMUST00000054674.15	protein_coding	4/8	-	-	-	385	221	74	V/A	gTg/gCg	rs1132500540	-	-1	-	MGI	-	-	-	1	P2	tolerated(0.77)	-	-	-	-	-	-	-	-
LMBc	1:88204953-88204953	1:88204953-88204953:G	G	missense_variant	MODERATE	Hjurp	ENSMUSG00000044783	N	Y	1.26222e-05	-1.06543	Transcript	ENSMUST00000054674.15	protein_coding	2/8	-	-	-	315	151	51	E/Q	Gag/Cag	rs47242786	-	-1	-	MGI	-	-	-	1	P2	tolerated(0.15)	-	-	-	-	-	-	-	-
LMBc	1:88204967-88204967	1:88204967-88204967:G	G	missense_variant	MODERATE	Hjurp	ENSMUSG00000044783	N	Y	1.26222e-05	-1.06543	Transcript	ENSMUST00000054674.15	protein_coding	2/8	-	-	-	301	137	46	R/T	aGg/aCg	rs48189621	-	-1	-	MGI	-	-	-	1	P2	tolerated(0.1)	-	-	-	-	-	-	-	-
LMBc	1:88205100-88205100	1:88205100-88205100:T	T	missense_variant	MODERATE	Hjurp	ENSMUSG00000044783	N	Y	1.26222e-05	-1.06543	Transcript	ENSMUST00000054674.15	protein_coding	1/8	-	-	-	256	92	31	A/E	gCg/gAg	rs30298180	-	-1	-	MGI	-	-	-	1	P2	tolerated(1)	-	-	-	-	-	-	-	-
LMBc	1:88205135-88205135	1:88205135-88205135:C	C	missense_variant	MODERATE	Hjurp	ENSMUSG00000044783	N	Y	1.26222e-05	-1.06543	Transcript	ENSMUST00000054674.15	protein_coding	1/8	-	-	-	221	57	19	S/R	agT/agG	-	-	-1	-	MGI	-	-	-	1	P2	tolerated(1)	-	-	-	-	-	-	-	-
LMBc	1:88205144-88205144	1:88205144-88205144:A	A	missense_variant	MODERATE	Hjurp	ENSMUSG00000044783	N	Y	1.26222e-05	-1.06543	Transcript	ENSMUST00000054674.15	protein_coding	1/8	-	-	-	212	48	16	K/N	aaG/aaT	rs30298179	-	-1	-	MGI	-	-	-	1	P2	tolerated(0.06)	-	-	-	-	-	-	-	-
LMBc	1:88205156-88205156	1:88205156-88205156:C	C	missense_variant	MODERATE	Hjurp	ENSMUSG00000044783	N	Y	1.26222e-05	-1.06543	Transcript	ENSMUST00000054674.15	protein_coding	1/8	-	-	-	200	36	12	H/Q	caT/caG	rs49556247	-	-1	-	MGI	-	-	-	1	P2	tolerated(0.11)	-	-	-	-	-	-	-	-
LMBc	1:88205164-88205164	1:88205164-88205164:A	A	missense_variant	MODERATE	Hjurp	ENSMUSG00000044783	N	Y	1.26222e-05	-1.06543	Transcript	ENSMUST00000054674.15	protein_coding	1/8	-	-	-	192	28	10	R/W	Agg/Tgg	rs47146764	-	-1	-	MGI	-	-	-	1	P2	deleterious(0.02)	-	-	-	-	-	-	-	-
LMBc	1:88431125-88431125	1:88431125-88431125:C	C	missense_variant	MODERATE	Glrp1	ENSMUSG00000062310	N	N	#N/A	#N/A	Transcript	ENSMUST00000067625.9	protein_coding	2/3	-	-	-	424	244	82	H/D	Cac/Gac	rs582900034	-	-1	-	MGI	-	-	-	1	P1	-	-	-	-	-	-	-	-	-
LMBc	1:88431179-88431179	1:88431179-88431179:C	C	missense_variant	MODERATE	Glrp1	ENSMUSG00000062310	N	N	#N/A	#N/A	Transcript	ENSMUST00000067625.9	protein_coding	2/3	-	-	-	370	190	64	H/D	Cac/Gac	-	-	-1	-	MGI	-	-	-	1	P1	-	-	-	-	-	-	-	-	-
LMBc	1:88431186-88431186	1:88431186-88431186:C	C	missense_variant	MODERATE	Glrp1	ENSMUSG00000062310	N	N	#N/A	#N/A	Transcript	ENSMUST00000067625.9	protein_coding	2/3	-	-	-	363	183	61	H/Q	caC/caG	-	-	-1	-	MGI	-	-	-	1	P1	-	-	-	-	-	-	-	-	-
LMBc	1:89071968-89071968	1:89071968-89071968:C	C	missense_variant	MODERATE	Sh3bp4	ENSMUSG00000036206	N	N	0.0809644	0.959797	Transcript	ENSMUST00000066279.11	protein_coding	4/6	-	-	-	1204	815	272	V/A	gTc/gCc	rs237536046	-	1	-	MGI	-	-	-	1	P1	tolerated(0.84)	-	-	-	-	-	-	-	-
LMBc	1:89072738-89072738	1:89072738-89072738:G	G	missense_variant	MODERATE	Sh3bp4	ENSMUSG00000036206	N	N	0.0809644	0.959797	Transcript	ENSMUST00000066279.11	protein_coding	4/6	-	-	-	1974	1585	529	I/V	Att/Gtt	rs36264761	-	1	-	MGI	-	-	-	1	P1	tolerated(0.93)	-	-	-	-	-	-	-	-
LMBc	1:89924039-89924039	1:89924039-89924039:A	A	missense_variant	MODERATE	Asb18	ENSMUSG00000067081	N	N	0.00457337	0.814525	Transcript	ENSMUST00000086882.8	protein_coding	2/6	-	-	-	223	223	75	R/W	Cgg/Tgg	-	-	-1	-	MGI	-	-	-	1	P1	deleterious(0)	-	-	-	-	-	-	-	-
LMBc	1:90861127-90861127	1:90861127-90861127:G	G	missense_variant	MODERATE	Mlph	ENSMUSG00000026303	N	Y	0.00125355	-0.571449	Transcript	ENSMUST00000027528.7	protein_coding	7/16	-	-	-	954	761	254	H/R	cAt/cGt	rs13475978	-	1	-	MGI	-	-	-	1	P1	tolerated(0.08)	-	-	-	-	-	-	-	-
LMBc	1:90869422-90869422	1:90869422-90869422:G	G	missense_variant	MODERATE	Mlph	ENSMUSG00000026303	N	Y	0.00125355	-0.571449	Transcript	ENSMUST00000027528.7	protein_coding	12/16	-	-	-	1616	1423	475	Q/E	Cag/Gag	rs31038249	-	1	-	MGI	-	-	-	1	P1	tolerated(1)	-	-	-	-	-	-	-	-
LMBc	1:90891968-90891968	1:90891968-90891968:G	G	missense_variant	MODERATE	Rab17	ENSMUSG00000026304	N	N	0.00739028	-0.545179	Transcript	ENSMUST00000027529.12	protein_coding	2/6	-	-	-	490	55	19	V/L	Gtg/Ctg	rs235416424	-	-1	-	MGI	-	-	-	1	P1	tolerated(0.09)	-	-	-	-	-	-	-	-
LMBc	1:91016413-91016413	1:91016413-91016413:C	C	missense_variant	MODERATE	Lrrfip1	ENSMUSG00000026305	N	N	0.365512	-1.08032	Transcript	ENSMUST00000068167.13	protein_coding	8/23	-	-	-	647	433	145	S/P	Tct/Cct	rs49365698	-	1	-	MGI	-	-	-	5	-	tolerated(0.13)	-	-	-	-	-	-	-	-
LMBc	1:91042908-91042908	1:91042908-91042908:A	A	missense_variant	MODERATE	Lrrfip1	ENSMUSG00000026305	N	N	0.365512	-1.08032	Transcript	ENSMUST00000097649.10	protein_coding	8/8	-	-	-	1516	1312	438	E/K	Gag/Aag	rs30758374	-	1	-	MGI	-	-	-	1	-	deleterious(0.05)	-	-	-	-	-	-	-	-
LMBc	1:91042969-91042969	1:91042969-91042969:A	A	missense_variant	MODERATE	Lrrfip1	ENSMUSG00000026305	N	N	0.365512	-1.08032	Transcript	ENSMUST00000097649.10	protein_coding	8/8	-	-	-	1577	1373	458	T/N	aCc/aAc	rs47617347	-	1	-	MGI	-	-	-	1	-	tolerated(0.12)	-	-	-	-	-	-	-	-
LMBc	1:91043074-91043074	1:91043074-91043074:T	T	missense_variant	MODERATE	Lrrfip1	ENSMUSG00000026305	N	N	0.365512	-1.08032	Transcript	ENSMUST00000097649.10	protein_coding	8/8	-	-	-	1682	1478	493	P/L	cCc/cTc	rs13468217	-	1	-	MGI	-	-	-	1	-	deleterious(0.05)	-	-	-	-	-	-	-	-
LMBc	1:91043088-91043088	1:91043088-91043088:A	A	missense_variant	MODERATE	Lrrfip1	ENSMUSG00000026305	N	N	0.365512	-1.08032	Transcript	ENSMUST00000097649.10	protein_coding	8/8	-	-	-	1696	1492	498	A/T	Gcc/Acc	rs13468220	-	1	-	MGI	-	-	-	1	-	tolerated(0.1)	-	-	-	-	-	-	-	-
LMBc	1:91043100-91043100	1:91043100-91043100:G	G	missense_variant	MODERATE	Lrrfip1	ENSMUSG00000026305	N	N	0.365512	-1.08032	Transcript	ENSMUST00000097649.10	protein_coding	8/8	-	-	-	1708	1504	502	P/A	Cct/Gct	rs13468216	-	1	-	MGI	-	-	-	1	-	tolerated(0.05)	-	-	-	-	-	-	-	-
LMBc	1:91043124-91043124	1:91043124-91043124:A	A	missense_variant	MODERATE	Lrrfip1	ENSMUSG00000026305	N	N	0.365512	-1.08032	Transcript	ENSMUST00000097649.10	protein_coding	8/8	-	-	-	1732	1528	510	G/S	Ggc/Agc	rs13468219	-	1	-	MGI	-	-	-	1	-	tolerated(1)	-	-	-	-	-	-	-	-
LMBc	1:91043601-91043601	1:91043601-91043601:G	G	missense_variant	MODERATE	Lrrfip1	ENSMUSG00000026305	N	N	0.365512	-1.08032	Transcript	ENSMUST00000097649.10	protein_coding	8/8	-	-	-	2209	2005	669	T/A	Acc/Gcc	rs50325821	-	1	-	MGI	-	-	-	1	-	tolerated(1)	-	-	-	-	-	-	-	-
LMBc	1:91043622-91043622	1:91043622-91043622:C	C	missense_variant	MODERATE	Lrrfip1	ENSMUSG00000026305	N	N	0.365512	-1.08032	Transcript	ENSMUST00000097649.10	protein_coding	8/8	-	-	-	2230	2026	676	E/Q	Gag/Cag	rs50809069	-	1	-	MGI	-	-	-	1	-	deleterious(0)	-	-	-	-	-	-	-	-
LMBc	1:91043642-91043642	1:91043642-91043642:T	T	missense_variant	MODERATE	Lrrfip1	ENSMUSG00000026305	N	N	0.365512	-1.08032	Transcript	ENSMUST00000097649.10	protein_coding	8/8	-	-	-	2250	2046	682	Q/H	caA/caT	rs240300165	-	1	-	MGI	-	-	-	1	-	deleterious(0)	-	-	-	-	-	-	-	-
LMBc	1:91043656-91043656	1:91043656-91043656:A	A	missense_variant	MODERATE	Lrrfip1	ENSMUSG00000026305	N	N	0.365512	-1.08032	Transcript	ENSMUST00000097649.10	protein_coding	8/8	-	-	-	2264	2060	687	A/E	gCa/gAa	rs48118798	-	1	-	MGI	-	-	-	1	-	deleterious_low_confidence(0.02)	-	-	-	-	-	-	-	-
LMBc	1:91080837-91080837	1:91080837-91080837:G	G	missense_variant	MODERATE	Rbm44	ENSMUSG00000070732	N	Y	0.0141499	-2.32957	Transcript	ENSMUST00000094698.2	protein_coding	3/16	-	-	-	1109	1024	342	R/G	Cga/Gga	rs47700383	-	1	-	MGI	-	-	-	1	P1	tolerated(0.07)	-	-	-	-	-	-	-	-
LMBc	1:91081107-91081107	1:91081107-91081107:C	C	missense_variant	MODERATE	Rbm44	ENSMUSG00000070732	N	N	0.0141499	-2.32957	Transcript	ENSMUST00000094698.2	protein_coding	3/16	-	-	-	1379	1294	432	A/P	Gca/Cca	rs51878992	-	1	-	MGI	-	-	-	1	P1	deleterious(0.02)	-	-	-	-	-	-	-	-
LMBc	1:91081116-91081116	1:91081116-91081116:G	G	missense_variant	MODERATE	Rbm44	ENSMUSG00000070732	N	Y	0.0141499	-2.32957	Transcript	ENSMUST00000094698.2	protein_coding	3/16	-	-	-	1388	1303	435	I/V	Ata/Gta	rs47706177	-	1	-	MGI	-	-	-	1	P1	tolerated(0.7)	-	-	-	-	-	-	-	-
LMBc	1:91081153-91081153	1:91081153-91081153:C	C	missense_variant	MODERATE	Rbm44	ENSMUSG00000070732	N	Y	0.0141499	-2.32957	Transcript	ENSMUST00000094698.2	protein_coding	3/16	-	-	-	1425	1340	447	R/T	aGa/aCa	rs50588442	-	1	-	MGI	-	-	-	1	P1	tolerated(0.3)	-	-	-	-	-	-	-	-
LMBc	1:91081156-91081156	1:91081156-91081156:C	C	missense_variant	MODERATE	Rbm44	ENSMUSG00000070732	N	Y	0.0141499	-2.32957	Transcript	ENSMUST00000094698.2	protein_coding	3/16	-	-	-	1428	1343	448	V/A	gTg/gCg	rs48217541	-	1	-	MGI	-	-	-	1	P1	tolerated(0.5)	-	-	-	-	-	-	-	-
LMBc	1:91081173-91081173	1:91081173-91081173:G	G	missense_variant	MODERATE	Rbm44	ENSMUSG00000070732	N	Y	0.0141499	-2.32957	Transcript	ENSMUST00000094698.2	protein_coding	3/16	-	-	-	1445	1360	454	I/V	Ata/Gta	rs48599597	-	1	-	MGI	-	-	-	1	P1	tolerated(1)	-	-	-	-	-	-	-	-
LMBc	1:91081195-91081195	1:91081195-91081195:T	T	missense_variant	MODERATE	Rbm44	ENSMUSG00000070732	N	Y	0.0141499	-2.32957	Transcript	ENSMUST00000094698.2	protein_coding	3/16	-	-	-	1467	1382	461	T/I	aCa/aTa	rs48720285	-	1	-	MGI	-	-	-	1	P1	deleterious(0)	-	-	-	-	-	-	-	-
LMBc	1:91081224-91081224	1:91081224-91081224:C	C	missense_variant	MODERATE	Rbm44	ENSMUSG00000070732	N	N	0.0141499	-2.32957	Transcript	ENSMUST00000094698.2	protein_coding	3/16	-	-	-	1496	1411	471	A/P	Gct/Cct	rs48967935	-	1	-	MGI	-	-	-	1	P1	tolerated(1)	-	-	-	-	-	-	-	-
LMBc	1:91081646-91081646	1:91081646-91081646:G	G	missense_variant	MODERATE	Rbm44	ENSMUSG00000070732	N	N	0.0141499	-2.32957	Transcript	ENSMUST00000094698.2	protein_coding	4/16	-	-	-	1685	1600	534	T/A	Acc/Gcc	rs49837653	-	1	-	MGI	-	-	-	1	P1	tolerated(0.49)	-	-	-	-	-	-	-	-
LMBc	1:91081667-91081667	1:91081667-91081667:C	C	missense_variant	MODERATE	Rbm44	ENSMUSG00000070732	N	N	0.0141499	-2.32957	Transcript	ENSMUST00000094698.2	protein_coding	4/16	-	-	-	1706	1621	541	C/R	Tgt/Cgt	rs46612420	-	1	-	MGI	-	-	-	1	P1	deleterious(0.01)	-	-	-	-	-	-	-	-
LMBc	1:91083153-91083153	1:91083153-91083153:G	G	missense_variant	MODERATE	Rbm44	ENSMUSG00000070732	N	Y	0.0141499	-2.32957	Transcript	ENSMUST00000094698.2	protein_coding	5/16	-	-	-	1760	1675	559	Q/E	Cag/Gag	rs46458210	-	1	-	MGI	-	-	-	1	P1	tolerated(0.35)	-	-	-	-	-	-	-	-
LMBc	1:91083174-91083174	1:91083174-91083174:G	G	missense_variant	MODERATE	Rbm44	ENSMUSG00000070732	N	Y	0.0141499	-2.32957	Transcript	ENSMUST00000094698.2	protein_coding	5/16	-	-	-	1781	1696	566	I/V	Ata/Gta	rs49185661	-	1	-	MGI	-	-	-	1	P1	tolerated(0.6)	-	-	-	-	-	-	-	-
LMBc	1:91083176-91083176	1:91083176-91083176:G	G	missense_variant	MODERATE	Rbm44	ENSMUSG00000070732	N	Y	0.0141499	-2.32957	Transcript	ENSMUST00000094698.2	protein_coding	5/16	-	-	-	1783	1698	566	I/M	atA/atG	rs49615515	-	1	-	MGI	-	-	-	1	P1	tolerated(0.14)	-	-	-	-	-	-	-	-
LMBc	1:91090122-91090122	1:91090122-91090122:C	C	missense_variant	MODERATE	Rbm44	ENSMUSG00000070732	N	N	0.0141499	-2.32957	Transcript	ENSMUST00000094698.2	protein_coding	9/16	-	-	-	2219	2134	712	S/P	Tca/Cca	rs31367651	-	1	-	MGI	-	-	-	1	P1	tolerated(0.06)	-	-	-	-	-	-	-	-
LMBc	1:91090134-91090134	1:91090134-91090134:A	A	missense_variant	MODERATE	Rbm44	ENSMUSG00000070732	N	Y	0.0141499	-2.32957	Transcript	ENSMUST00000094698.2	protein_coding	9/16	-	-	-	2231	2146	716	D/N	Gat/Aat	rs31292689	-	1	-	MGI	-	-	-	1	P1	tolerated(0.1)	-	-	-	-	-	-	-	-
LMBc	1:91090159-91090159	1:91090159-91090159:G	G	missense_variant	MODERATE	Rbm44	ENSMUSG00000070732	N	N	0.0141499	-2.32957	Transcript	ENSMUST00000094698.2	protein_coding	9/16	-	-	-	2256	2171	724	D/G	gAc/gGc	rs31473297	-	1	-	MGI	-	-	-	1	P1	deleterious(0.03)	-	-	-	-	-	-	-	-
LMBc	1:91092651-91092651	1:91092651-91092651:G	G	missense_variant	MODERATE	Rbm44	ENSMUSG00000070732	N	N	0.0141499	-2.32957	Transcript	ENSMUST00000094698.2	protein_coding	11/16	-	-	-	2436	2351	784	E/G	gAa/gGa	rs51150674	-	1	-	MGI	-	-	-	1	P1	deleterious(0.02)	-	-	-	-	-	-	-	-
LMBc	1:91094733-91094733	1:91094733-91094733:C	C	missense_variant	MODERATE	Rbm44	ENSMUSG00000070732	N	N	0.0141499	-2.32957	Transcript	ENSMUST00000094698.2	protein_coding	13/16	-	-	-	2784	2699	900	I/T	aTt/aCt	rs32157891	-	1	-	MGI	-	-	-	1	P1	tolerated(0.31)	-	-	-	-	-	-	-	-
LMBc	1:91237609-91237609	1:91237609-91237609:C	C	missense_variant	MODERATE	Scly	ENSMUSG00000026307	N	Y	1.52191e-06	-0.788534	Transcript	ENSMUST00000027532.13	protein_coding	7/12	-	-	-	890	832	278	W/R	Tgg/Cgg	rs32567822	-	1	-	MGI	-	-	-	1	P1	tolerated(1)	-	-	-	-	-	-	-	-
LMBc	1:91273483-91273483	1:91273483-91273483:A	A	missense_variant	MODERATE	Espnl	ENSMUSG00000049515	N	N	3.87785e-10	-0.537931	Transcript	ENSMUST00000088904.10	protein_coding	9/9	-	-	-	2900	2842	948	G/R	Ggg/Agg	rs50216142	-	1	-	MGI	-	-	-	1	P1	tolerated(0.9)	-	-	-	-	-	-	-	-
LMBc	1:91373272-91373272	1:91373272-91373272:G	G	missense_variant	MODERATE	Per2	ENSMUSG00000055866	N	N	0.933005	0.656853	Transcript	ENSMUST00000069620.10	protein_coding	5/23	-	-	-	685	515	172	S/T	aGc/aCc	rs32164384	-	-1	-	MGI	-	-	-	1	P1	tolerated(1)	-	-	-	-	-	-	-	-
LMBc	1:91433170-91433170	1:91433170-91433170:A	A	missense_variant	MODERATE	Traf3ip1	ENSMUSG00000034292	N	N	0.000159262	-0.204385	Transcript	ENSMUST00000047242.9	protein_coding	6/15	-	-	-	1010	938	313	R/K	aGa/aAa	rs48526274	-	1	-	MGI	-	-	-	1	P2	tolerated(0.97)	-	-	-	-	-	-	-	-
LMBc	1:93212166-93212166	1:93212166-93212166:A	A	missense_variant	MODERATE	Sned1	ENSMUSG00000047793	N	Y	0.983763	2.58884	Transcript	ENSMUST00000062202.14	protein_coding	24/31	-	-	-	3515	3367	1123	V/I	Gtc/Atc	rs32599301	-	1	-	MGI	-	-	-	1	P1	tolerated(0.16)	-	-	-	-	-	-	-	-
LMBc	1:93213658-93213658	1:93213658-93213658:C	C	missense_variant	MODERATE	Sned1	ENSMUSG00000047793	N	Y	0.983763	2.58884	Transcript	ENSMUST00000062202.14	protein_coding	25/31	-	-	-	3878	3730	1244	S/P	Tcc/Ccc	rs50200207	-	1	-	MGI	-	-	-	1	P1	tolerated(1)	-	-	-	-	-	-	-	-
LMBc	1:93232383-93232383	1:93232383-93232383:T	T	missense_variant	MODERATE	Mterf4	ENSMUSG00000026273	N	Y	#N/A	#N/A	Transcript	ENSMUST00000027492.14	protein_coding	2/4	-	-	-	537	467	156	S/N	aGc/aAc	rs30380642	-	-1	-	MGI	-	-	-	1	P1	tolerated(0.42)	-	-	-	-	-	-	-	-
LMBc	1:93232662-93232662	1:93232662-93232662:C	C	missense_variant	MODERATE	Mterf4	ENSMUSG00000026273	N	Y	#N/A	#N/A	Transcript	ENSMUST00000027492.14	protein_coding	2/4	-	-	-	258	188	63	Y/C	tAc/tGc	rs13461144	-	-1	-	MGI	-	-	-	1	P1	tolerated(0.19)	-	-	-	-	-	-	-	-
LMBc	1:93248904-93248904	1:93248904-93248904:A	A	missense_variant	MODERATE	Pask	ENSMUSG00000026274	N	Y	9.06472e-20	0.176781	Transcript	ENSMUST00000027493.4	protein_coding	10/18	-	-	-	2808	2495	832	A/V	gCg/gTg	rs30383435	-	-1	-	MGI	-	-	-	1	P1	tolerated(0.06)	-	-	-	-	-	-	-	-
LMBc	1:93279094-93279094	1:93279094-93279094:T	T	missense_variant,NMD_transcript_variant	MODERATE	Ppp1r7	ENSMUSG00000026275	N	N	0.840144	2.05005	Transcript	ENSMUST00000127141.2	nonsense_mediated_decay	5/6	-	-	-	306	308	103	P/L	cCg/cTg	rs30384277	-	1	cds_start_NF	MGI	-	-	-	5	-	-	-	-	-	-	-	-	-	-
LMBc	1:93545305-93545305	1:93545305-93545305:T	T	missense_variant	MODERATE	Farp2	ENSMUSG00000034066	N	Y	1.97537e-20	-1.6759	Transcript	ENSMUST00000120301.8	protein_coding	22/27	-	-	-	2596	2462	821	P/L	cCt/cTt	rs13475988	-	1	-	MGI	-	-	-	1	P1	deleterious(0.03)	-	-	-	-	-	-	-	-
LMBc	1:93678351-93678351	1:93678351-93678351:A	A	missense_variant,NMD_transcript_variant	MODERATE	Thap4	ENSMUSG00000026279	N	Y	0.116841	2.0416	Transcript	ENSMUST00000112905.4	nonsense_mediated_decay	2/6	-	-	-	765	434	145	P/L	cCa/cTa	rs32038373	-	-1	-	MGI	-	-	-	1	-	tolerated(1)	-	-	-	-	-	-	-	-
LMBc	1:93708470-93708470	1:93708470-93708470:C	C	missense_variant	MODERATE	Atg4b	ENSMUSG00000026280	N	Y	0.988496	1.34893	Transcript	ENSMUST00000027502.16	protein_coding	8/13	-	-	-	709	569	190	V/A	gTt/gCt	rs13475030	-	1	-	MGI	-	-	-	1	P1	tolerated(1)	-	-	-	-	-	-	-	-
LMBc	1:93713648-93713648	1:93713648-93713648:A	A	missense_variant	MODERATE	Atg4b	ENSMUSG00000026280	N	Y	0.988496	1.34893	Transcript	ENSMUST00000027502.16	protein_coding	11/13	-	-	-	1114	974	325	T/K	aCg/aAg	rs50388194	-	1	-	MGI	-	-	-	1	P1	deleterious(0.01)	-	-	-	-	-	-	-	-
LMBc	1:93802428-93802428	1:93802428-93802428:T	T	missense_variant	MODERATE	Gal3st2	ENSMUSG00000094651	N	Y	4.4153e-05	1.64843	Transcript	ENSMUST00000094663.4	protein_coding	4/4	-	-	-	1056	808	270	R/C	Cgt/Tgt	rs230327594	-	1	-	MGI	-	-	-	1	P1	deleterious(0)	-	-	-	-	-	-	-	-
LMBc	1:93937120-93937120	1:93937120-93937120:A	A	missense_variant	MODERATE	Gal3st2c	ENSMUSG00000073608	N	Y	#N/A	#N/A	Transcript	ENSMUST00000097632.5	protein_coding	8/8	-	-	-	1918	1064	355	G/D	gGt/gAt	rs49198646	-	1	-	MGI	-	-	-	1	P1	tolerated(0.39)	-	-	-	-	-	-	-	-
LMBc	1:93937159-93937159	1:93937159-93937159:T	T	missense_variant	MODERATE	Gal3st2c	ENSMUSG00000073608	N	Y	#N/A	#N/A	Transcript	ENSMUST00000097632.5	protein_coding	8/8	-	-	-	1957	1103	368	A/V	gCg/gTg	rs48015635	-	1	-	MGI	-	-	-	1	P1	tolerated(1)	-	-	-	-	-	-	-	-
LMBc	1:105481587-105481587	1:105481587-105481587:T	T	missense_variant	MODERATE	Pign	ENSMUSG00000056536	N	Y	9.0206e-16	-2.00273	Transcript	ENSMUST00000187537.7	protein_coding	26/26	-	-	-	2774	2408	803	G/D	gGc/gAc	rs31396253	-	-1	-	MGI	-	-	-	5	-	tolerated_low_confidence(0.11)	-	-	-	-	-	-	-	-
LMBc	1:105481593-105481593	1:105481593-105481593:A	A	missense_variant	MODERATE	Pign	ENSMUSG00000056536	N	Y	9.0206e-16	-2.00273	Transcript	ENSMUST00000187537.7	protein_coding	26/26	-	-	-	2768	2402	801	P/L	cCa/cTa	rs32645125	-	-1	-	MGI	-	-	-	5	-	tolerated_low_confidence(0.11)	-	-	-	-	-	-	-	-
LMBc	1:105584500-105584500	1:105584500-105584500:A	A	missense_variant	MODERATE	Pign	ENSMUSG00000056536	N	Y	9.0206e-16	-2.00273	Transcript	ENSMUST00000070699.15	protein_coding	3/29	-	-	-	384	234	78	M/I	atG/atT	rs32328023	-	-1	-	MGI	-	-	-	5	P1	tolerated(0.07)	-	-	-	-	-	-	-	-
LMBc	1:105592077-105592077	1:105592077-105592077:T	T	missense_variant	MODERATE	Relch	ENSMUSG00000026319	N	Y	#N/A	#N/A	Transcript	ENSMUST00000039173.13	protein_coding	1/29	-	-	-	470	245	82	P/L	cCg/cTg	rs261467648	-	1	-	MGI	-	-	-	1	P3	tolerated_low_confidence(0.35)	-	-	-	-	-	-	-	-
LMBc	1:106975295-106975295	1:106975295-106975295:G	G	missense_variant	MODERATE	Serpinb3a	ENSMUSG00000044594	N	Y	#N/A	#N/A	Transcript	ENSMUST00000027567.14	protein_coding	5/7	-	-	-	538	511	171	M/L	Atg/Ctg	rs31524838	-	-1	-	MGI	-	-	-	1	P1	tolerated(1)	-	-	-	-	-	-	-	-
LMBc	1:107006267-107006267	1:107006267-107006267:A	A	missense_variant	MODERATE	Serpinb3d	ENSMUSG00000058017	N	Y	#N/A	#N/A	Transcript	ENSMUST00000023861.5	protein_coding	7/7	-	-	-	846	820	274	M/L	Atg/Ttg	rs32171992	-	-1	-	MGI	-	-	-	1	P1	tolerated(0.19)	-	-	-	-	-	-	-	-
LMBc	1:107082109-107082109	1:107082109-107082109:G	G	missense_variant	MODERATE	Serpinb3b	ENSMUSG00000073602	N	Y	#N/A	#N/A	Transcript	ENSMUST00000086694.11	protein_coding	8/8	-	-	-	1214	1154	385	C/S	tGc/tCc	rs212976042	-	-1	-	MGI	-	-	-	1	P1	tolerated(1)	-	-	-	-	-	-	-	-
LMBc	1:107083616-107083616	1:107083616-107083616:C	C	missense_variant	MODERATE	Serpinb3b	ENSMUSG00000073602	N	Y	#N/A	#N/A	Transcript	ENSMUST00000086694.11	protein_coding	6/8	-	-	-	622	562	188	N/D	Aat/Gat	rs31196697	-	-1	-	MGI	-	-	-	1	P1	tolerated(0.48)	-	-	-	-	-	-	-	-
LMBc	1:107086771-107086771	1:107086771-107086771:T	T	missense_variant	MODERATE	Serpinb3b	ENSMUSG00000073602	N	Y	#N/A	#N/A	Transcript	ENSMUST00000086694.11	protein_coding	3/8	-	-	-	259	199	67	E/K	Gaa/Aaa	rs33185410	-	-1	-	MGI	-	-	-	1	P1	tolerated(0.73)	-	-	-	-	-	-	-	-
LMBc	1:107200519-107200519	1:107200519-107200519:A	A	missense_variant	MODERATE	Serpinb3c	ENSMUSG00000073601	N	N	#N/A	#N/A	Transcript	ENSMUST00000027565.5	protein_coding	7/8	-	-	-	693	623	208	P/L	cCg/cTg	rs30475211	-	-1	-	MGI	-	-	-	1	P1	tolerated(0.16)	-	-	-	-	-	-	-	-
LMBc	1:107200901-107200901	1:107200901-107200901:G	G	missense_variant	MODERATE	Serpinb3c	ENSMUSG00000073601	N	N	#N/A	#N/A	Transcript	ENSMUST00000027565.5	protein_coding	6/8	-	-	-	585	515	172	V/A	gTt/gCt	rs32071665	-	-1	-	MGI	-	-	-	1	P1	deleterious(0.04)	-	-	-	-	-	-	-	-
LMBc	1:107202723-107202723	1:107202723-107202723:C	C	missense_variant	MODERATE	Serpinb3c	ENSMUSG00000073601	N	N	#N/A	#N/A	Transcript	ENSMUST00000027565.5	protein_coding	4/8	-	-	-	354	284	95	D/G	gAt/gGt	rs46952499	-	-1	-	MGI	-	-	-	1	P1	tolerated(0.43)	-	-	-	-	-	-	-	-
LMBc	1:109993465-109993465	1:109993465-109993465:G	G	missense_variant	MODERATE	Cdh7	ENSMUSG00000026312	N	Y	0.763007	1.48531	Transcript	ENSMUST00000027542.13	protein_coding	5/11	-	-	-	1117	919	307	L/V	Ctg/Gtg	rs30553060	-	1	-	MGI	-	-	-	1	P1	tolerated(0.43)	-	-	-	-	-	-	-	-
LMBc	1:110821114-110821114	1:110821114-110821114:A	A	missense_variant	MODERATE	Cdh19	ENSMUSG00000047216	N	Y	1.92476e-09	-1.76789	Transcript	ENSMUST00000094626.5	protein_coding	11/12	-	-	-	1852	1623	541	E/D	gaG/gaT	rs48733475	-	-1	-	MGI	-	-	-	1	P1	deleterious(0.03)	-	-	-	-	-	-	-	-
LMBc	1:118795817-118795817	1:118795817-118795817:T	T	missense_variant	MODERATE	Gli2	ENSMUSG00000048402	N	Y	0.99894	2.16862	Transcript	ENSMUST00000062483.15	protein_coding	4/14	-	-	-	686	337	113	A/T	Gcc/Acc	rs30812533	-	-1	-	MGI	-	-	-	1	P1	tolerated(0.13)	-	-	-	-	-	-	-	-
LMBc	1:118929774-118929774	1:118929774-118929774:T	T	missense_variant	MODERATE	Gli2	ENSMUSG00000048402	N	Y	0.99894	2.16862	Transcript	ENSMUST00000062483.15	protein_coding	2/14	-	-	-	481	132	44	H/Q	caC/caA	rs30698944	-	-1	-	MGI	-	-	-	1	P1	tolerated(0.73)	-	-	-	-	-	-	-	-
LMBc	1:119959386-119959386	1:119959386-119959386:C	C	missense_variant	MODERATE	Sctr	ENSMUSG00000026387	N	Y	1.95522e-09	-0.562668	Transcript	ENSMUST00000072886.11	protein_coding	4/14	-	-	-	691	328	110	F/L	Ttc/Ctc	rs45739681	-	1	-	MGI	-	-	-	2	P3	tolerated(0.85)	-	-	-	-	-	-	-	-
LMBc	1:119990976-119990976	1:119990976-119990976:T	T	missense_variant	MODERATE	Sctr	ENSMUSG00000026387	N	Y	1.95522e-09	-0.562668	Transcript	ENSMUST00000072886.11	protein_coding	14/14	-	-	-	1722	1359	453	E/D	gaG/gaT	rs31178208	-	1	-	MGI	-	-	-	2	P3	tolerated(0.52)	-	-	-	-	-	-	-	-
LMBc	1:119990987-119990987	1:119990987-119990987:A	A	missense_variant	MODERATE	Sctr	ENSMUSG00000026387	N	Y	1.95522e-09	-0.562668	Transcript	ENSMUST00000072886.11	protein_coding	14/14	-	-	-	1733	1370	457	S/N	aGc/aAc	rs31842162	-	1	-	MGI	-	-	-	2	P3	tolerated(0.22)	-	-	-	-	-	-	-	-
LMBc	1:120047546-120047546	1:120047546-120047546:C	C	missense_variant,NMD_transcript_variant	MODERATE	Dbi	ENSMUSG00000026385	N	Y	0.00016426	0.656678	Transcript	ENSMUST00000132118.2	nonsense_mediated_decay	2/4	-	-	-	270	206	69	Q/R	cAg/cGg	rs48805252	-	-1	-	MGI	-	-	-	5	-	tolerated(0.37)	-	-	-	-	-	-	-	-
LMBc	1:120047601-120047601	1:120047601-120047601:A	A	missense_variant,NMD_transcript_variant	MODERATE	Dbi	ENSMUSG00000026385	N	Y	0.00016426	0.656678	Transcript	ENSMUST00000132118.2	nonsense_mediated_decay	2/4	-	-	-	215	151	51	R/W	Cgg/Tgg	rs50626956	-	-1	-	MGI	-	-	-	5	-	deleterious(0)	-	-	-	-	-	-	-	-
LMBc	1:120155480-120155480	1:120155480-120155480:C	C	missense_variant	MODERATE	Steap3	ENSMUSG00000026389	N	Y	3.93788e-07	-0.0705201	Transcript	ENSMUST00000112639.8	protein_coding	5/5	-	-	-	1813	1364	455	N/S	aAc/aGc	rs30773456	-	-1	-	MGI	-	-	-	1	P2	tolerated(0.61)	-	-	-	-	-	-	-	-
LMBc	1:120162108-120162108	1:120162108-120162108:A	A	missense_variant	MODERATE	Steap3	ENSMUSG00000026389	N	Y	3.93788e-07	-0.0705201	Transcript	ENSMUST00000112639.8	protein_coding	4/5	-	-	-	1498	1049	350	A/V	gCt/gTt	rs30771292	-	-1	-	MGI	-	-	-	1	P2	tolerated(0.72)	-	-	-	-	-	-	-	-
LMBc	1:120531350-120531350	1:120531350-120531350:G	G	missense_variant	MODERATE	En1	ENSMUSG00000058665	N	Y	0.751932	3.41079	Transcript	ENSMUST00000079721.9	protein_coding	1/2	-	-	-	1204	589	197	S/G	Agc/Ggc	rs52089593	-	1	-	MGI	-	-	-	1	P1	tolerated_low_confidence(0.76)	-	-	-	-	-	-	-	-
LMBc	1:121383855-121383855	1:121383855-121383855:T	T	missense_variant	MODERATE	Ccdc93	ENSMUSG00000026339	N	Y	0.0643753	0.822805	Transcript	ENSMUST00000036025.16	protein_coding	7/24	-	-	-	742	575	192	P/L	cCa/cTa	rs50709676	-	1	-	MGI	-	-	-	1	P4	tolerated(0.38)	-	-	-	-	-	-	-	-
LMBc	1:121389668-121389668	1:121389668-121389668:C	C	missense_variant	MODERATE	Ccdc93	ENSMUSG00000026339	N	Y	0.0643753	0.822805	Transcript	ENSMUST00000036025.16	protein_coding	9/24	-	-	-	877	710	237	V/A	gTg/gCg	rs13476083	-	1	-	MGI	-	-	-	1	P4	tolerated(1)	-	-	-	-	-	-	-	-
LMBc	1:123326305-123326305	1:123326305-123326305:A	A	missense_variant	MODERATE	Dpp10	ENSMUSG00000036815	N	Y	0.999989	-0.00125322	Transcript	ENSMUST00000112603.4	protein_coding	13/26	-	-	-	1145	1145	382	P/L	cCt/cTt	rs3691057	-	-1	-	MGI	-	-	-	5	A2	deleterious(0)	-	-	-	-	-	-	-	-
LMBc	1:125800589-125800589	1:125800589-125800589:A	A	missense_variant	MODERATE	Gpr39	ENSMUSG00000026343	N	N	1.54608e-12	1.13066	Transcript	ENSMUST00000027581.7	protein_coding	2/2	-	-	-	1681	1339	447	P/T	Cca/Aca	rs32450176	-	1	-	MGI	-	-	-	1	P1	tolerated_low_confidence(0.75)	-	-	-	-	-	-	-	-
LMBc	1:128255505-128255505	1:128255505-128255505:C	C	missense_variant	MODERATE	Lct	ENSMUSG00000026354	N	Y	0.064255	3.97775	Transcript	ENSMUST00000073490.7	protein_coding	1/17	-	-	-	551	536	179	K/R	aAa/aGa	rs31469127	-	-1	-	MGI	-	-	-	2	P1	tolerated(0.47)	-	-	-	-	-	-	-	-
LMBc	1:128344945-128344945	1:128344945-128344945:C	C	missense_variant	MODERATE	Dars	ENSMUSG00000026356	N	Y	0.000611999	0.0549915	Transcript	ENSMUST00000027602.15	protein_coding	1/16	-	-	-	152	10	4	T/A	Acc/Gcc	rs13469851	-	-1	-	MGI	-	-	-	1	P1	tolerated_low_confidence(0.77)	-	-	-	-	-	-	-	-
LMBc	1:128517014-128517014	1:128517014-128517014:T	T	missense_variant	MODERATE	Cxcr4	ENSMUSG00000045382	N	Y	0.427451	1.80859	Transcript	ENSMUST00000052172.7	protein_coding	2/2	-	-	-	727	646	216	V/I	Gtc/Atc	rs8256191	-	-1	-	MGI	-	-	-	1	P1	tolerated(0.57)	-	-	-	-	-	-	-	-
LMBc	1:129556628-129556628	1:129556628-129556628:T	T	missense_variant	MODERATE	Thsd7b	ENSMUSG00000042581	N	N	5.65285e-06	-0.316479	Transcript	ENSMUST00000040311.14	protein_coding	5/16	-	-	-	1386	1214	405	T/I	aCc/aTc	rs48693075	-	1	-	MGI	-	-	-	1	-	deleterious(0)	-	-	-	-	-	-	-	-
LMBc	1:129595674-129595674	1:129595674-129595674:A	A	missense_variant	MODERATE	Thsd7b	ENSMUSG00000042581	N	N	5.65285e-06	-0.316479	Transcript	ENSMUST00000040311.14	protein_coding	6/16	-	-	-	1665	1493	498	F/Y	tTt/tAt	rs48927521	-	1	-	MGI	-	-	-	1	-	tolerated(1)	-	-	-	-	-	-	-	-
LMBc	1:129605920-129605920	1:129605920-129605920:C	C	missense_variant	MODERATE	Thsd7b	ENSMUSG00000042581	N	N	5.65285e-06	-0.316479	Transcript	ENSMUST00000040311.14	protein_coding	7/16	-	-	-	1832	1660	554	A/P	Gct/Cct	rs48596706	-	1	-	MGI	-	-	-	1	-	tolerated(1)	-	-	-	-	-	-	-	-
LMBc	1:130044368-130044368	1:130044368-130044368:C	C	missense_variant	MODERATE	Thsd7b	ENSMUSG00000042581	N	N	5.65285e-06	-0.316479	Transcript	ENSMUST00000073527.13	protein_coding	17/28	-	-	-	3638	3347	1116	Q/P	cAa/cCa	rs244737104	-	1	-	MGI	-	-	-	1	P1	tolerated(0.31)	-	-	-	-	-	-	-	-
LMBc	1:130087345-130087345	1:130087345-130087345:A	A	missense_variant	MODERATE	Thsd7b	ENSMUSG00000042581	N	N	5.65285e-06	-0.316479	Transcript	ENSMUST00000073527.13	protein_coding	18/28	-	-	-	3752	3461	1154	R/Q	cGg/cAg	rs264931691	-	1	-	MGI	-	-	-	1	P1	deleterious(0.03)	-	-	-	-	-	-	-	-
LMBc	1:130339133-130339133	1:130339133-130339133:A	A	missense_variant	MODERATE	Cd55b	ENSMUSG00000026401	N	N	#N/A	#N/A	Transcript	ENSMUST00000112488.9	protein_coding	7/10	-	-	-	1045	994	332	P/S	Cca/Tca	rs215327204	-	-1	-	MGI	-	-	-	1	P1	tolerated(0.3)	-	-	-	-	-	-	-	-
LMBc	1:130341794-130341794	1:130341794-130341794:C	C	missense_variant	MODERATE	Cd55b	ENSMUSG00000026401	N	N	#N/A	#N/A	Transcript	ENSMUST00000112488.9	protein_coding	6/10	-	-	-	893	842	281	Q/R	cAg/cGg	-	-	-1	-	MGI	-	-	-	1	P1	tolerated(0.15)	-	-	-	-	-	-	-	-
LMBc	1:130341921-130341921	1:130341921-130341921:T	T	missense_variant	MODERATE	Cd55b	ENSMUSG00000026401	N	N	#N/A	#N/A	Transcript	ENSMUST00000112488.9	protein_coding	6/10	-	-	-	766	715	239	D/N	Gat/Aat	rs243745252	-	-1	-	MGI	-	-	-	1	P1	tolerated(0.23)	-	-	-	-	-	-	-	-
LMBc	1:130341952-130341952	1:130341952-130341952:A	A	missense_variant	MODERATE	Cd55b	ENSMUSG00000026401	N	N	#N/A	#N/A	Transcript	ENSMUST00000112488.9	protein_coding	6/10	-	-	-	735	684	228	K/N	aaA/aaT	rs30832144	-	-1	-	MGI	-	-	-	1	P1	tolerated(0.12)	-	-	-	-	-	-	-	-
LMBc	1:130347476-130347476	1:130347476-130347476:G	G	missense_variant	MODERATE	Cd55b	ENSMUSG00000026401	N	N	#N/A	#N/A	Transcript	ENSMUST00000112488.9	protein_coding	3/10	-	-	-	385	334	112	F/L	Ttc/Ctc	rs230402902	-	-1	-	MGI	-	-	-	1	P1	tolerated(0.74)	-	-	-	-	-	-	-	-
LMBc	1:130375298-130375298	1:130375298-130375298:G	G	missense_variant	MODERATE	Cd55	ENSMUSG00000026399	N	N	2.49092e-07	-0.30189	Transcript	ENSMUST00000140400.2	protein_coding	4/4	-	-	-	340	341	114	L/P	cTa/cCa	rs30830339	-	-1	cds_start_NF	MGI	-	-	-	2	-	tolerated(0.98)	-	-	-	-	-	-	-	-
LMBc	1:130376068-130376068	1:130376068-130376068:A	A	missense_variant	MODERATE	Cd55	ENSMUSG00000026399	N	N	2.49092e-07	-0.30189	Transcript	ENSMUST00000027650.13	protein_coding	8/10	-	-	-	1156	1081	361	T/S	Aca/Tca	-	-	-1	-	MGI	-	-	-	1	P1	tolerated(1)	-	-	-	-	-	-	-	-
LMBc	1:130376074-130376074	1:130376074-130376074:A	A	missense_variant	MODERATE	Cd55	ENSMUSG00000026399	N	N	2.49092e-07	-0.30189	Transcript	ENSMUST00000027650.13	protein_coding	8/10	-	-	-	1150	1075	359	P/S	Cct/Tct	-	-	-1	-	MGI	-	-	-	1	P1	tolerated(0.44)	-	-	-	-	-	-	-	-
LMBc	1:130387370-130387370	1:130387370-130387370:A	A	missense_variant	MODERATE	Cd55	ENSMUSG00000026399	N	N	2.49092e-07	-0.30189	Transcript	ENSMUST00000027650.13	protein_coding	3/10	-	-	-	502	427	143	A/S	Gca/Tca	rs30832104	-	-1	-	MGI	-	-	-	1	P1	tolerated(0.31)	-	-	-	-	-	-	-	-
LMBc	1:130524551-130524551	1:130524551-130524551:G	G	missense_variant	MODERATE	Zp3r	ENSMUSG00000042554	N	N	#N/A	#N/A	Transcript	ENSMUST00000039862.11	protein_coding	7/12	-	-	-	782	686	229	L/P	cTg/cCg	rs215134864	-	-1	-	MGI	-	-	-	1	P1	tolerated(1)	-	-	-	-	-	-	-	-
LMBc	1:130547151-130547151	1:130547151-130547151:A	A	missense_variant	MODERATE	Zp3r	ENSMUSG00000042554	N	N	#N/A	#N/A	Transcript	ENSMUST00000039862.11	protein_coding	2/12	-	-	-	120	24	8	E/D	gaG/gaT	rs30824888	-	-1	-	MGI	-	-	-	1	P1	tolerated(0.2)	-	-	-	-	-	-	-	-
LMBc	1:130576177-130576177	1:130576177-130576177:A	A	missense_variant	MODERATE	C4bp	ENSMUSG00000026405	N	N	#N/A	#N/A	Transcript	ENSMUST00000027657.14	protein_coding	5/10	-	-	-	678	476	159	S/F	tCt/tTt	rs30824091	-	-1	-	MGI	-	-	-	1	P1	tolerated(0.32)	-	-	-	-	-	-	-	-
LMBc	1:130583668-130583668	1:130583668-130583668:G	G	missense_variant	MODERATE	C4bp	ENSMUSG00000026405	N	N	#N/A	#N/A	Transcript	ENSMUST00000027657.14	protein_coding	3/10	-	-	-	501	299	100	M/T	aTg/aCg	rs30823333	-	-1	-	MGI	-	-	-	1	P1	tolerated(0.42)	-	-	-	-	-	-	-	-
LMBc	1:130645290-130645290	1:130645290-130645290:G	G	missense_variant	MODERATE	Yod1	ENSMUSG00000046404	N	N	0.543401	1.29915	Transcript	ENSMUST00000049813.6	protein_coding	1/2	-	-	-	227	70	24	S/A	Tct/Gct	rs236029556	-	1	-	MGI	-	-	-	1	P1	tolerated_low_confidence(0.89)	-	-	-	-	-	-	-	-
LMBc	1:130645350-130645350	1:130645350-130645350:C	C	missense_variant	MODERATE	Yod1	ENSMUSG00000046404	N	N	0.543401	1.29915	Transcript	ENSMUST00000049813.6	protein_coding	1/2	-	-	-	287	130	44	V/L	Gtc/Ctc	rs254814533	-	1	-	MGI	-	-	-	1	P1	tolerated(1)	-	-	-	-	-	-	-	-
LMBc	1:130670423-130670423	1:130670423-130670423:G	G	missense_variant	MODERATE	AA986860	ENSMUSG00000042510	N	N	#N/A	#N/A	Transcript	ENSMUST00000039323.8	protein_coding	4/4	-	-	-	973	644	215	E/G	gAa/gGa	rs246678323	-	1	-	MGI	-	-	-	1	P1	tolerated(0.07)	-	-	-	-	-	-	-	-
LMBc	1:130670570-130670570	1:130670570-130670570:C	C	missense_variant	MODERATE	AA986860	ENSMUSG00000042510	N	N	#N/A	#N/A	Transcript	ENSMUST00000039323.8	protein_coding	4/4	-	-	-	1120	791	264	L/P	cTg/cCg	rs239801761	-	1	-	MGI	-	-	-	1	P1	tolerated(1)	-	-	-	-	-	-	-	-
LMBc	1:130670575-130670575	1:130670575-130670575:G	G	missense_variant	MODERATE	AA986860	ENSMUSG00000042510	N	N	#N/A	#N/A	Transcript	ENSMUST00000039323.8	protein_coding	4/4	-	-	-	1125	796	266	Q/E	Caa/Gaa	rs259282971	-	1	-	MGI	-	-	-	1	P1	tolerated(0.1)	-	-	-	-	-	-	-	-
LMBc	1:130670654-130670654	1:130670654-130670654:A	A	missense_variant	MODERATE	AA986860	ENSMUSG00000042510	N	N	#N/A	#N/A	Transcript	ENSMUST00000039323.8	protein_coding	4/4	-	-	-	1204	875	292	S/N	aGc/aAc	rs30825215	-	1	-	MGI	-	-	-	1	P1	tolerated(1)	-	-	-	-	-	-	-	-
LMBc	1:130670920-130670920	1:130670920-130670920:A	A	missense_variant	MODERATE	AA986860	ENSMUSG00000042510	N	N	#N/A	#N/A	Transcript	ENSMUST00000039323.8	protein_coding	4/4	-	-	-	1470	1141	381	A/T	Gct/Act	rs252258854	-	1	-	MGI	-	-	-	1	P1	tolerated(1)	-	-	-	-	-	-	-	-
LMBc	1:130671020-130671020	1:130671020-130671020:T	T	missense_variant	MODERATE	AA986860	ENSMUSG00000042510	N	N	#N/A	#N/A	Transcript	ENSMUST00000039323.8	protein_coding	4/4	-	-	-	1570	1241	414	K/M	aAg/aTg	rs30824302	-	1	-	MGI	-	-	-	1	P1	tolerated(0.12)	-	-	-	-	-	-	-	-
LMBc	1:130671050-130671050	1:130671050-130671050:A	A	missense_variant	MODERATE	AA986860	ENSMUSG00000042510	N	N	#N/A	#N/A	Transcript	ENSMUST00000039323.8	protein_coding	4/4	-	-	-	1600	1271	424	S/N	aGc/aAc	rs263970336	-	1	-	MGI	-	-	-	1	P1	deleterious(0.03)	-	-	-	-	-	-	-	-
LMBc	1:130671134-130671134	1:130671134-130671134:C	C	missense_variant	MODERATE	AA986860	ENSMUSG00000042510	N	N	#N/A	#N/A	Transcript	ENSMUST00000039323.8	protein_coding	4/4	-	-	-	1684	1355	452	L/S	tTa/tCa	rs30824301	-	1	-	MGI	-	-	-	1	P1	tolerated(0.72)	-	-	-	-	-	-	-	-
LMBc	1:130671152-130671152	1:130671152-130671152:A	A	missense_variant	MODERATE	AA986860	ENSMUSG00000042510	N	N	#N/A	#N/A	Transcript	ENSMUST00000039323.8	protein_coding	4/4	-	-	-	1702	1373	458	R/Q	cGg/cAg	rs248429154	-	1	-	MGI	-	-	-	1	P1	tolerated(0.09)	-	-	-	-	-	-	-	-
LMBc	1:130671253-130671253	1:130671253-130671253:A	A	missense_variant	MODERATE	AA986860	ENSMUSG00000042510	N	N	#N/A	#N/A	Transcript	ENSMUST00000039323.8	protein_coding	4/4	-	-	-	1803	1474	492	V/I	Gta/Ata	rs238149612	-	1	-	MGI	-	-	-	1	P1	tolerated(0.1)	-	-	-	-	-	-	-	-
LMBc	1:130671328-130671328	1:130671328-130671328:G	G	missense_variant	MODERATE	AA986860	ENSMUSG00000042510	N	N	#N/A	#N/A	Transcript	ENSMUST00000039323.8	protein_coding	4/4	-	-	-	1878	1549	517	S/G	Agc/Ggc	rs253745668	-	1	-	MGI	-	-	-	1	P1	tolerated(0.53)	-	-	-	-	-	-	-	-
LMBc	1:130732306-130732306	1:130732306-130732306:G	G	missense_variant	MODERATE	Fcamr	ENSMUSG00000026415	N	N	8.00343e-06	-0.072103	Transcript	ENSMUST00000027670.4	protein_coding	3/7	-	-	-	172	124	42	R/G	Agg/Ggg	rs249607985	-	1	-	MGI	-	-	-	1	P3	tolerated(0.2)	-	-	-	-	-	-	-	-
LMBc	1:130732364-130732364	1:130732364-130732364:C	C	missense_variant	MODERATE	Fcamr	ENSMUSG00000026415	N	N	8.00343e-06	-0.072103	Transcript	ENSMUST00000027670.4	protein_coding	3/7	-	-	-	230	182	61	N/T	aAt/aCt	rs30822858	-	1	-	MGI	-	-	-	1	P3	tolerated(0.53)	-	-	-	-	-	-	-	-
LMBc	1:130739317-130739317	1:130739317-130739317:G	G	missense_variant	MODERATE	Fcamr	ENSMUSG00000026415	N	N	8.00343e-06	-0.072103	Transcript	ENSMUST00000027670.4	protein_coding	4/7	-	-	-	496	448	150	I/V	Att/Gtt	rs16785839	-	1	-	MGI	-	-	-	1	P3	deleterious(0.04)	-	-	-	-	-	-	-	-
LMBc	1:130740366-130740366	1:130740366-130740366:A	A	missense_variant	MODERATE	Fcamr	ENSMUSG00000026415	N	N	8.00343e-06	-0.072103	Transcript	ENSMUST00000027670.4	protein_coding	5/7	-	-	-	664	616	206	G/S	Ggt/Agt	rs30825276	-	1	-	MGI	-	-	-	1	P3	tolerated(0.19)	-	-	-	-	-	-	-	-
LMBc	1:130740429-130740429	1:130740429-130740429:G	G	missense_variant	MODERATE	Fcamr	ENSMUSG00000026415	N	N	8.00343e-06	-0.072103	Transcript	ENSMUST00000027670.4	protein_coding	5/7	-	-	-	727	679	227	I/V	Atc/Gtc	rs16799764	-	1	-	MGI	-	-	-	1	P3	tolerated(0.16)	-	-	-	-	-	-	-	-
LMBc	1:130740475-130740475	1:130740475-130740475:C	C	missense_variant	MODERATE	Fcamr	ENSMUSG00000026415	N	N	8.00343e-06	-0.072103	Transcript	ENSMUST00000027670.4	protein_coding	5/7	-	-	-	773	725	242	V/A	gTt/gCt	rs16799766	-	1	-	MGI	-	-	-	1	P3	tolerated(1)	-	-	-	-	-	-	-	-
LMBc	1:130740546-130740546	1:130740546-130740546:G	G	missense_variant	MODERATE	Fcamr	ENSMUSG00000026415	N	N	8.00343e-06	-0.072103	Transcript	ENSMUST00000027670.4	protein_coding	5/7	-	-	-	844	796	266	M/V	Atg/Gtg	rs16799767	-	1	-	MGI	-	-	-	1	P3	tolerated(1)	-	-	-	-	-	-	-	-
LMBc	1:130740553-130740553	1:130740553-130740553:T	T	missense_variant	MODERATE	Fcamr	ENSMUSG00000026415	N	N	8.00343e-06	-0.072103	Transcript	ENSMUST00000027670.4	protein_coding	5/7	-	-	-	851	803	268	P/L	cCg/cTg	rs16799769	-	1	-	MGI	-	-	-	1	P3	tolerated(0.21)	-	-	-	-	-	-	-	-
LMBc	1:130742334-130742334	1:130742334-130742334:G	G	missense_variant	MODERATE	Fcamr	ENSMUSG00000026415	N	N	8.00343e-06	-0.072103	Transcript	ENSMUST00000027670.4	protein_coding	7/7	-	-	-	1600	1552	518	N/D	Aac/Gac	rs16787222	-	1	-	MGI	-	-	-	1	P3	tolerated(1)	-	-	-	-	-	-	-	-
LMBc	1:130772259-130772259	1:130772259-130772259:T	T	missense_variant	MODERATE	Pigr	ENSMUSG00000026417	N	N	0.650096	1.18695	Transcript	ENSMUST00000027675.14	protein_coding	4/11	-	-	-	656	476	159	A/V	gCt/gTt	rs30822103	-	1	-	MGI	-	-	-	1	P1	tolerated(0.27)	-	-	-	-	-	-	-	-
LMBc	1:131197560-131197560	1:131197560-131197560:C	C	missense_variant	MODERATE	Ikbke	ENSMUSG00000042349	N	Y	0.804392	1.96032	Transcript	ENSMUST00000062108.10	protein_coding	13/22	-	-	-	1800	1411	471	S/G	Agc/Ggc	rs33467259	-	-1	-	MGI	-	-	-	1	P1	tolerated(0.24)	-	-	-	-	-	-	-	-
LMBc	1:131799848-131799848	1:131799848-131799848:G	G	missense_variant	MODERATE	Rab29	ENSMUSG00000026433	N	Y	#N/A	#N/A	Transcript	ENSMUST00000027693.8	protein_coding	5/6	-	-	-	726	422	141	Q/R	cAg/cGg	rs31526131	-	1	-	MGI	-	-	-	1	P1	tolerated(0.48)	-	-	-	-	-	-	-	-
LMBc	1:131945713-131945713	1:131945713-131945713:T	T	missense_variant	MODERATE	Elk4	ENSMUSG00000026436	N	Y	0.0845887	-0.185002	Transcript	ENSMUST00000027696.10	protein_coding	4/6	-	-	-	873	590	197	P/L	cCg/cTg	-	-	1	-	MGI	-	-	-	1	P1	tolerated(0.17)	-	-	-	-	-	-	-	-
LMBc	1:131974148-131974148	1:131974148-131974148:C	C	missense_variant	MODERATE	Mfsd4a	ENSMUSG00000059149	N	Y	#N/A	#N/A	Transcript	ENSMUST00000046658.10	protein_coding	4/7	-	-	-	766	725	242	Y/C	tAc/tGc	-	-	-1	-	MGI	-	-	-	1	-	tolerated(0.08)	-	-	-	-	-	-	-	-
LMBc	1:132527751-132527751	1:132527751-132527751:A	A	missense_variant	MODERATE	Nfasc	ENSMUSG00000026442	N	Y	0.998763	2.26144	Transcript	ENSMUST00000188307.2	protein_coding	20/20	-	-	-	2871	2654	885	G/V	gGg/gTg	rs227486391	-	-1	-	MGI	-	-	-	1	-	tolerated_low_confidence(0.19)	-	-	-	-	-	-	-	-
LMBc	1:132919440-132919440	1:132919440-132919440:A	A	missense_variant	MODERATE	Mdm4	ENSMUSG00000054387	N	Y	0.99857	1.15663	Transcript	ENSMUST00000067398.13	protein_coding	11/11	-	-	-	1566	1427	476	A/V	gCt/gTt	rs223796411	-	-1	-	MGI	-	-	-	1	A1	tolerated(1)	-	-	-	-	-	-	-	-
LMBc	1:132936883-132936883	1:132936883-132936883:T	T	missense_variant	MODERATE	Mdm4	ENSMUSG00000054387	N	Y	0.99857	1.15663	Transcript	ENSMUST00000067398.13	protein_coding	5/11	-	-	-	477	338	113	I/N	aTt/aAt	rs6192152	-	-1	-	MGI	-	-	-	1	A1	tolerated(0.33)	-	-	-	-	-	-	-	-
LMBc	1:132994348-132994348	1:132994348-132994348:T	T	missense_variant	MODERATE	Pik3c2b	ENSMUSG00000026447	N	Y	0.976238	1.71517	Transcript	ENSMUST00000077730.7	protein_coding	2/33	-	-	-	811	311	104	N/I	aAc/aTc	rs214236996	-	1	-	MGI	-	-	-	5	P1	deleterious_low_confidence(0.01)	-	-	-	-	-	-	-	-
LMBc	1:133215584-133215584	1:133215584-133215584:G	G	missense_variant	MODERATE	Plekha6	ENSMUSG00000041757	N	Y	0.981969	-0.735557	Transcript	ENSMUST00000038295.15	protein_coding	21/27	-	-	-	2878	2747	916	T/S	aCc/aGc	rs3164254	-	1	-	MGI	-	-	-	1	P2	tolerated(1)	-	-	-	-	-	-	-	-
LMBc	1:133278516-133278516	1:133278516-133278516:G	G	missense_variant	MODERATE	Ren1	ENSMUSG00000070645	N	Y	#N/A	#N/A	Transcript	ENSMUST00000094556.3	protein_coding	1/9	-	-	-	269	73	25	R/G	Cgc/Ggc	rs1133798437	-	1	-	MGI	-	-	-	1	P1	tolerated(0.15)	-	-	-	-	-	-	-	-
LMBc	1:133281944-133281944	1:133281944-133281944:A	A	missense_variant	MODERATE	Ren1	ENSMUSG00000070645	N	Y	#N/A	#N/A	Transcript	ENSMUST00000094556.3	protein_coding	2/9	-	-	-	368	172	58	W/R	Tgg/Agg	rs107802402	-	1	-	MGI	-	-	-	1	P1	tolerated(0.33)	-	-	-	-	-	-	-	-
LMBc	1:133281948-133281948	1:133281948-133281948:A	A	missense_variant	MODERATE	Ren1	ENSMUSG00000070645	N	Y	#N/A	#N/A	Transcript	ENSMUST00000094556.3	protein_coding	2/9	-	-	-	372	176	59	G/D	gGc/gAc	rs1134543867	-	1	-	MGI	-	-	-	1	P1	tolerated(0.21)	-	-	-	-	-	-	-	-
LMBc	1:133281965-133281965	1:133281965-133281965:T	T	missense_variant	MODERATE	Ren1	ENSMUSG00000070645	N	Y	#N/A	#N/A	Transcript	ENSMUST00000094556.3	protein_coding	2/9	-	-	-	389	193	65	P/S	Cct/Tct	rs1132448167	-	1	-	MGI	-	-	-	1	P1	tolerated(0.76)	-	-	-	-	-	-	-	-
LMBc	1:133281975-133281975	1:133281975-133281975:T	T	missense_variant	MODERATE	Ren1	ENSMUSG00000070645	N	Y	#N/A	#N/A	Transcript	ENSMUST00000094556.3	protein_coding	2/9	-	-	-	399	203	68	T/I	aCc/aTc	rs108102082	-	1	-	MGI	-	-	-	1	P1	tolerated(0.45)	-	-	-	-	-	-	-	-
LMBc	1:133281977-133281977	1:133281977-133281977:G	G	missense_variant	MODERATE	Ren1	ENSMUSG00000070645	N	Y	#N/A	#N/A	Transcript	ENSMUST00000094556.3	protein_coding	2/9	-	-	-	401	205	69	N/D	Aat/Gat	rs1133885699	-	1	-	MGI	-	-	-	1	P1	tolerated(0.15)	-	-	-	-	-	-	-	-
LMBc	1:133281984-133281984	1:133281984-133281984:T	T	missense_variant	MODERATE	Ren1	ENSMUSG00000070645	N	Y	#N/A	#N/A	Transcript	ENSMUST00000094556.3	protein_coding	2/9	-	-	-	408	212	71	T/I	aCc/aTc	rs220429640	-	1	-	MGI	-	-	-	1	P1	tolerated(0.17)	-	-	-	-	-	-	-	-
LMBc	1:133282541-133282541	1:133282541-133282541:G	G	missense_variant,splice_region_variant	MODERATE	Ren1	ENSMUSG00000070645	N	Y	#N/A	#N/A	Transcript	ENSMUST00000094556.3	protein_coding	3/9	-	-	-	441	245	82	T/S	aCc/aGc	rs107864959	-	1	-	MGI	-	-	-	1	P1	tolerated(0.08)	-	-	-	-	-	-	-	-
LMBc	1:133283286-133283286	1:133283286-133283286:G	G	missense_variant	MODERATE	Ren1	ENSMUSG00000070645	N	Y	#N/A	#N/A	Transcript	ENSMUST00000094556.3	protein_coding	4/9	-	-	-	617	421	141	S/A	Tcc/Gcc	rs1132908945	-	1	-	MGI	-	-	-	1	P1	deleterious(0.05)	-	-	-	-	-	-	-	-
LMBc	1:133283287-133283287	1:133283287-133283287:A	A	missense_variant	MODERATE	Ren1	ENSMUSG00000070645	N	Y	#N/A	#N/A	Transcript	ENSMUST00000094556.3	protein_coding	4/9	-	-	-	618	422	141	S/Y	tCc/tAc	rs1132112545	-	1	-	MGI	-	-	-	1	P1	deleterious(0)	-	-	-	-	-	-	-	-
LMBc	1:133283343-133283343	1:133283343-133283343:G	G	missense_variant	MODERATE	Ren1	ENSMUSG00000070645	N	N	#N/A	#N/A	Transcript	ENSMUST00000094556.3	protein_coding	4/9	-	-	-	674	478	160	S/A	Tcg/Gcg	rs108611142	-	1	-	MGI	-	-	-	1	P1	tolerated(0.14)	-	-	-	-	-	-	-	-
LMBc	1:133283344-133283344	1:133283344-133283344:T	T	missense_variant	MODERATE	Ren1	ENSMUSG00000070645	N	N	#N/A	#N/A	Transcript	ENSMUST00000094556.3	protein_coding	4/9	-	-	-	675	479	160	S/L	tCg/tTg	rs108831415	-	1	-	MGI	-	-	-	1	P1	tolerated(0.3)	-	-	-	-	-	-	-	-
LMBc	1:133284195-133284195	1:133284195-133284195:C	C	missense_variant	MODERATE	Ren1	ENSMUSG00000070645	N	Y	#N/A	#N/A	Transcript	ENSMUST00000094556.3	protein_coding	5/9	-	-	-	755	559	187	K/Q	Aag/Cag	rs1133793707	-	1	-	MGI	-	-	-	1	P1	tolerated(0.06)	-	-	-	-	-	-	-	-
LMBc	1:133284294-133284294	1:133284294-133284294:A	A	missense_variant	MODERATE	Ren1	ENSMUSG00000070645	N	Y	#N/A	#N/A	Transcript	ENSMUST00000094556.3	protein_coding	5/9	-	-	-	854	658	220	E/K	Gaa/Aaa	rs1133142258	-	1	-	MGI	-	-	-	1	P1	tolerated(0.11)	-	-	-	-	-	-	-	-
LMBc	1:133286146-133286146	1:133286146-133286146:C	C	missense_variant	MODERATE	Ren1	ENSMUSG00000070645	N	Y	#N/A	#N/A	Transcript	ENSMUST00000094556.3	protein_coding	6/9	-	-	-	884	688	230	S/P	Tcc/Ccc	rs1133659406	-	1	-	MGI	-	-	-	1	P1	tolerated(0.45)	-	-	-	-	-	-	-	-
LMBc	1:133286191-133286191	1:133286191-133286191:G	G	missense_variant	MODERATE	Ren1	ENSMUSG00000070645	N	Y	#N/A	#N/A	Transcript	ENSMUST00000094556.3	protein_coding	6/9	-	-	-	929	733	245	Q/E	Cag/Gag	rs1133654558	-	1	-	MGI	-	-	-	1	P1	tolerated(0.17)	-	-	-	-	-	-	-	-
LMBc	1:133286206-133286206	1:133286206-133286206:G	G	missense_variant	MODERATE	Ren1	ENSMUSG00000070645	N	Y	#N/A	#N/A	Transcript	ENSMUST00000094556.3	protein_coding	6/9	-	-	-	944	748	250	N/D	Aat/Gat	rs1133318563	-	1	-	MGI	-	-	-	1	P1	tolerated(1)	-	-	-	-	-	-	-	-
LMBc	1:133286224-133286224	1:133286224-133286224:C	C	missense_variant	MODERATE	Ren1	ENSMUSG00000070645	N	Y	#N/A	#N/A	Transcript	ENSMUST00000094556.3	protein_coding	6/9	-	-	-	962	766	256	I/L	Atc/Ctc	rs1132519928	-	1	-	MGI	-	-	-	1	P1	tolerated(0.18)	-	-	-	-	-	-	-	-
LMBc	1:133286720-133286720	1:133286720-133286720:A	A	missense_variant	MODERATE	Ren1	ENSMUSG00000070645	N	Y	#N/A	#N/A	Transcript	ENSMUST00000094556.3	protein_coding	7/9	-	-	-	1044	848	283	A/E	gCg/gAg	rs387510810	-	1	-	MGI	-	-	-	1	P1	tolerated(1)	-	-	-	-	-	-	-	-
LMBc	1:133286812-133286812	1:133286812-133286812:C	C	missense_variant	MODERATE	Ren1	ENSMUSG00000070645	N	Y	#N/A	#N/A	Transcript	ENSMUST00000094556.3	protein_coding	7/9	-	-	-	1136	940	314	I/L	Ata/Cta	rs1132703423	-	1	-	MGI	-	-	-	1	P1	tolerated(0.22)	-	-	-	-	-	-	-	-
LMBc	1:133286815-133286815	1:133286815-133286815:C	C	missense_variant	MODERATE	Ren1	ENSMUSG00000070645	N	Y	#N/A	#N/A	Transcript	ENSMUST00000094556.3	protein_coding	7/9	-	-	-	1139	943	315	E/Q	Gaa/Caa	rs1131896803	-	1	-	MGI	-	-	-	1	P1	deleterious(0.04)	-	-	-	-	-	-	-	-
LMBc	1:133286817-133286817	1:133286817-133286817:T	T	missense_variant	MODERATE	Ren1	ENSMUSG00000070645	N	Y	#N/A	#N/A	Transcript	ENSMUST00000094556.3	protein_coding	7/9	-	-	-	1141	945	315	E/D	gaA/gaT	rs3166350	-	1	-	MGI	-	-	-	1	P1	tolerated(0.14)	-	-	-	-	-	-	-	-
LMBc	1:133287082-133287082	1:133287082-133287082:G	G	missense_variant	MODERATE	Ren1	ENSMUSG00000070645	N	Y	#N/A	#N/A	Transcript	ENSMUST00000094556.3	protein_coding	8/9	-	-	-	1155	959	320	N/S	aAc/aGc	rs1133994847	-	1	-	MGI	-	-	-	1	P1	tolerated(0.27)	-	-	-	-	-	-	-	-
LMBc	1:133287120-133287120	1:133287120-133287120:A	A	missense_variant	MODERATE	Ren1	ENSMUSG00000070645	N	Y	#N/A	#N/A	Transcript	ENSMUST00000094556.3	protein_coding	8/9	-	-	-	1193	997	333	D/N	Gac/Aac	rs1132528680	-	1	-	MGI	-	-	-	1	P1	tolerated(0.55)	-	-	-	-	-	-	-	-
LMBc	1:133287721-133287721	1:133287721-133287721:T	T	missense_variant	MODERATE	Ren1	ENSMUSG00000070645	N	Y	#N/A	#N/A	Transcript	ENSMUST00000094556.3	protein_coding	9/9	-	-	-	1250	1054	352	N/Y	Aac/Tac	rs1134079730	-	1	-	MGI	-	-	-	1	P1	tolerated(0.18)	-	-	-	-	-	-	-	-
LMBc	1:133287745-133287745	1:133287745-133287745:G	G	missense_variant	MODERATE	Ren1	ENSMUSG00000070645	N	Y	#N/A	#N/A	Transcript	ENSMUST00000094556.3	protein_coding	9/9	-	-	-	1274	1078	360	L/V	Ctg/Gtg	rs1134647268	-	1	-	MGI	-	-	-	1	P1	tolerated(1)	-	-	-	-	-	-	-	-
LMBc	1:133291514-133291514	1:133291514-133291514:A	A	missense_variant	MODERATE	Etnk2	ENSMUSG00000070644	N	Y	0.00711885	0.589151	Transcript	ENSMUST00000135222.9	protein_coding	1/8	-	-	-	205	13	5	P/T	Cct/Act	rs1132086970	-	1	-	MGI	-	-	-	1	P1	deleterious_low_confidence(0.01)	-	-	-	-	-	-	-	-
LMBc	1:133291628-133291628	1:133291628-133291628:T	T	missense_variant	MODERATE	Etnk2	ENSMUSG00000070644	N	Y	0.00711885	0.589151	Transcript	ENSMUST00000135222.9	protein_coding	1/8	-	-	-	319	127	43	P/S	Cca/Tca	rs3164390	-	1	-	MGI	-	-	-	1	P1	tolerated(0.08)	-	-	-	-	-	-	-	-
LMBc	1:133291661-133291661	1:133291661-133291661:G	G	missense_variant	MODERATE	Etnk2	ENSMUSG00000070644	N	Y	0.00711885	0.589151	Transcript	ENSMUST00000135222.9	protein_coding	1/8	-	-	-	352	160	54	S/G	Agc/Ggc	rs33551174	-	1	-	MGI	-	-	-	1	P1	tolerated(0.7)	-	-	-	-	-	-	-	-
LMBc	1:133293325-133293325	1:133293325-133293325:A	A	missense_variant	MODERATE	Etnk2	ENSMUSG00000070644	N	Y	0.00711885	0.589151	Transcript	ENSMUST00000135222.9	protein_coding	2/8	-	-	-	459	267	89	D/E	gaC/gaA	rs3166222	-	1	-	MGI	-	-	-	1	P1	tolerated(0.18)	-	-	-	-	-	-	-	-
LMBc	1:133293555-133293555	1:133293555-133293555:A	A	missense_variant	MODERATE	Etnk2	ENSMUSG00000070644	N	Y	0.00711885	0.589151	Transcript	ENSMUST00000129213.2	protein_coding	1/7	-	-	-	486	188	63	R/Q	cGa/cAa	rs3166353	-	1	-	MGI	-	-	-	2	-	tolerated(0.26)	-	-	-	-	-	-	-	-
LMBc	1:133304653-133304653	1:133304653-133304653:A	A	missense_variant	MODERATE	Etnk2	ENSMUSG00000070644	N	Y	0.00711885	0.589151	Transcript	ENSMUST00000129213.2	protein_coding	5/7	-	-	-	864	566	189	V/E	gTg/gAg	rs33549639	-	1	-	MGI	-	-	-	2	-	tolerated(1)	-	-	-	-	-	-	-	-
LMBc	1:133304784-133304784	1:133304784-133304784:T	T	missense_variant	MODERATE	Etnk2	ENSMUSG00000070644	N	Y	0.00711885	0.589151	Transcript	ENSMUST00000129213.2	protein_coding	5/7	-	-	-	995	697	233	A/S	Gct/Tct	rs33557119	-	1	-	MGI	-	-	-	2	-	tolerated(0.42)	-	-	-	-	-	-	-	-
LMBc	1:133549892-133549892	1:133549892-133549892:A	A	missense_variant	MODERATE	Zc3h11a	ENSMUSG00000116275	N	Y	0.997152	0.624117	Transcript	ENSMUST00000027736.13	protein_coding	16/17	-	-	-	2427	2083	695	P/S	Ccc/Tcc	rs31371115	-	-1	-	MGI	-	-	-	1	P1	tolerated(0.67)	-	-	-	-	-	-	-	-
LMBc	1:133552359-133552359	1:133552359-133552359:T	T	missense_variant	MODERATE	Zc3h11a	ENSMUSG00000116275	N	Y	0.997152	0.624117	Transcript	ENSMUST00000027736.13	protein_coding	14/17	-	-	-	2091	1747	583	V/I	Gta/Ata	rs32342388	-	-1	-	MGI	-	-	-	1	P1	tolerated(0.09)	-	-	-	-	-	-	-	-
LMBc	1:133607716-133607716	1:133607716-133607716:C	C	missense_variant	MODERATE	Lax1	ENSMUSG00000051998	N	Y	4.68313e-07	-0.465471	Transcript	ENSMUST00000169295.8	protein_coding	6/6	-	-	-	1422	1024	342	R/G	Aga/Gga	rs13472481	-	-1	-	MGI	-	-	-	1	P1	tolerated(1)	-	-	-	-	-	-	-	-
LMBc	1:133608307-133608307	1:133608307-133608307:C	C	missense_variant	MODERATE	Lax1	ENSMUSG00000051998	N	Y	4.68313e-07	-0.465471	Transcript	ENSMUST00000169295.8	protein_coding	6/6	-	-	-	831	433	145	N/D	Aac/Gac	rs32239291	-	-1	-	MGI	-	-	-	1	P1	tolerated(0.11)	-	-	-	-	-	-	-	-
LMBc	1:133611372-133611372	1:133611372-133611372:A	A	missense_variant	MODERATE	Lax1	ENSMUSG00000051998	N	Y	4.68313e-07	-0.465471	Transcript	ENSMUST00000169295.8	protein_coding	4/6	-	-	-	597	199	67	P/S	Cct/Tct	rs32582773	-	-1	-	MGI	-	-	-	1	P1	tolerated(0.08)	-	-	-	-	-	-	-	-
LMBc	1:134116267-134116267	1:134116267-134116267:T	T	missense_variant	MODERATE	Chil1	ENSMUSG00000064246	N	Y	#N/A	#N/A	Transcript	ENSMUST00000082060.10	protein_coding	8/10	-	-	-	873	773	258	A/V	gCc/gTc	rs30876553	-	1	-	MGI	-	-	-	1	P2	tolerated(0.21)	-	-	-	-	-	-	-	-
LMBc	1:134122411-134122411	1:134122411-134122411:T	T	missense_variant	MODERATE	Mybph	ENSMUSG00000042451	N	Y	3.2243e-11	-0.270026	Transcript	ENSMUST00000038445.13	protein_coding	3/11	-	-	-	511	455	152	T/I	aCt/aTt	rs226094062	-	1	-	MGI	-	-	-	1	P1	tolerated(0.32)	-	-	-	-	-	-	-	-
LMBc	1:134899905-134899905	1:134899905-134899905:T	T	missense_variant	MODERATE	Ube2t	ENSMUSG00000026429	N	Y	0.000369195	-0.0422332	Transcript	ENSMUST00000027687.8	protein_coding	6/7	-	-	-	731	446	149	A/V	gCt/gTt	rs46095918	-	1	-	MGI	-	-	-	1	P1	deleterious(0)	-	-	-	-	-	-	-	-
LMBc	1:134914826-134914826	1:134914826-134914826:T	T	missense_variant	MODERATE	Lgr6	ENSMUSG00000042793	N	Y	4.08846e-05	0.981937	Transcript	ENSMUST00000044828.14	protein_coding	18/18	-	-	-	2888	2752	918	V/I	Gta/Ata	rs3661512	-	-1	-	MGI	-	-	-	1	P1	tolerated_low_confidence(0.2)	-	-	-	-	-	-	-	-
LMBc	1:134915747-134915747	1:134915747-134915747:T	T	missense_variant	MODERATE	Lgr6	ENSMUSG00000042793	N	Y	4.08846e-05	0.981937	Transcript	ENSMUST00000044828.14	protein_coding	18/18	-	-	-	1967	1831	611	S/T	Tcg/Acg	rs30920584	-	-1	-	MGI	-	-	-	1	P1	tolerated(1)	-	-	-	-	-	-	-	-
LMBc	1:134918373-134918373	1:134918373-134918373:T	T	missense_variant	MODERATE	Lgr6	ENSMUSG00000042793	N	Y	4.08846e-05	0.981937	Transcript	ENSMUST00000044828.14	protein_coding	17/18	-	-	-	1754	1618	540	H/N	Cac/Aac	rs50910866	-	-1	-	MGI	-	-	-	1	P1	tolerated(0.13)	-	-	-	-	-	-	-	-
LMBc	1:134931214-134931214	1:134931214-134931214:T	T	missense_variant	MODERATE	Lgr6	ENSMUSG00000042793	N	Y	4.08846e-05	0.981937	Transcript	ENSMUST00000044828.14	protein_coding	8/18	-	-	-	975	839	280	S/N	aGc/aAc	rs30840049	-	-1	-	MGI	-	-	-	1	P1	tolerated(1)	-	-	-	-	-	-	-	-
LMBc	1:135032814-135032814	1:135032814-135032814:C	C	missense_variant	MODERATE	Lgr6	ENSMUSG00000042793	N	Y	4.08846e-05	0.981937	Transcript	ENSMUST00000044828.14	protein_coding	1/18	-	-	-	201	65	22	A/G	gCg/gGg	rs50577640	-	-1	-	MGI	-	-	-	1	P1	tolerated(0.39)	-	-	-	-	-	-	-	-
LMBc	1:135036773-135036773	1:135036773-135036773:T	T	missense_variant	MODERATE	Ptprv	ENSMUSG00000097993	N	Y	#N/A	#N/A	Transcript	ENSMUST00000183317.8	polymorphic_pseudogene	36/37	-	-	-	5794	4930	1644	G/S	Ggc/Agc	rs51027693	-	-1	-	MGI	-	-	-	1	P5	deleterious(0.03)	-	-	-	-	-	-	-	-
LMBc	1:135036782-135036782	1:135036782-135036782:T	T	missense_variant	MODERATE	Ptprv	ENSMUSG00000097993	N	Y	#N/A	#N/A	Transcript	ENSMUST00000183317.8	polymorphic_pseudogene	36/37	-	-	-	5785	4921	1641	Y/N	Tac/Aac	rs49112393	-	-1	-	MGI	-	-	-	1	P5	tolerated(0.5)	-	-	-	-	-	-	-	-
LMBc	1:135037136-135037136	1:135037136-135037136:C	C	missense_variant	MODERATE	Ptprv	ENSMUSG00000097993	N	Y	#N/A	#N/A	Transcript	ENSMUST00000183317.8	polymorphic_pseudogene	35/37	-	-	-	5662	4798	1600	Q/E	Cag/Gag	rs45683311	-	-1	-	MGI	-	-	-	1	P5	tolerated(1)	-	-	-	-	-	-	-	-
LMBc	1:135039178-135039178	1:135039178-135039178:C	C	missense_variant	MODERATE	Ptprv	ENSMUSG00000097993	N	Y	#N/A	#N/A	Transcript	ENSMUST00000086432.7	protein_coding	2/3	-	-	-	140	140	47	H/R	cAc/cGc	rs249955784	-	-1	-	MGI	-	-	-	5	A2	tolerated(0.73)	-	-	-	-	-	-	-	-
LMBc	1:135042371-135042371	1:135042371-135042371:C	C	missense_variant,splice_region_variant	MODERATE	Ptprv	ENSMUSG00000097993	N	Y	#N/A	#N/A	Transcript	ENSMUST00000183317.8	polymorphic_pseudogene	22/37	-	-	-	4238	3374	1125	P/R	cCg/cGg	rs47516732	-	-1	-	MGI	-	-	-	1	P5	tolerated(1)	-	-	-	-	-	-	-	-
LMBc	1:135047436-135047436	1:135047436-135047436:G	G	missense_variant	MODERATE	Ptprv	ENSMUSG00000097993	N	Y	#N/A	#N/A	Transcript	ENSMUST00000183317.8	polymorphic_pseudogene	16/37	-	-	-	3608	2744	915	V/A	gTg/gCg	rs30834254	-	-1	-	MGI	-	-	-	1	P5	tolerated(1)	-	-	-	-	-	-	-	-
LMBc	1:135048010-135048010	1:135048010-135048010:G	G	missense_variant	MODERATE	Ptprv	ENSMUSG00000097993	N	Y	#N/A	#N/A	Transcript	ENSMUST00000183317.8	polymorphic_pseudogene	15/37	-	-	-	3343	2479	827	V/L	Gtg/Ctg	rs47752571	-	-1	-	MGI	-	-	-	1	P5	tolerated(0.58)	-	-	-	-	-	-	-	-
LMBc	1:135048078-135048078	1:135048078-135048078:A	A	missense_variant	MODERATE	Ptprv	ENSMUSG00000097993	N	Y	#N/A	#N/A	Transcript	ENSMUST00000183317.8	polymorphic_pseudogene	15/37	-	-	-	3275	2411	804	T/I	aCa/aTa	rs32163068	-	-1	-	MGI	-	-	-	1	P5	tolerated(0.54)	-	-	-	-	-	-	-	-
LMBc	1:135051483-135051483	1:135051483-135051483:G	G	missense_variant	MODERATE	Ptprv	ENSMUSG00000097993	N	Y	#N/A	#N/A	Transcript	ENSMUST00000183317.8	polymorphic_pseudogene	12/37	-	-	-	2348	1484	495	V/A	gTt/gCt	rs30833331	-	-1	-	MGI	-	-	-	1	P5	tolerated(1)	-	-	-	-	-	-	-	-
LMBc	1:135051490-135051490	1:135051490-135051490:C	C	missense_variant	MODERATE	Ptprv	ENSMUSG00000097993	N	Y	#N/A	#N/A	Transcript	ENSMUST00000183317.8	polymorphic_pseudogene	12/37	-	-	-	2341	1477	493	S/G	Agt/Ggt	rs31336463	-	-1	-	MGI	-	-	-	1	P5	tolerated(1)	-	-	-	-	-	-	-	-
LMBc	1:135051832-135051832	1:135051832-135051832:A	A	missense_variant	MODERATE	Ptprv	ENSMUSG00000097993	N	Y	#N/A	#N/A	Transcript	ENSMUST00000183317.8	polymorphic_pseudogene	11/37	-	-	-	2132	1268	423	A/V	gCg/gTg	rs16797586	-	-1	-	MGI	-	-	-	1	P5	tolerated(0.27)	-	-	-	-	-	-	-	-
LMBc	1:135052195-135052195	1:135052195-135052195:C	C	missense_variant	MODERATE	Ptprv	ENSMUSG00000097993	N	Y	#N/A	#N/A	Transcript	ENSMUST00000183317.8	polymorphic_pseudogene	10/37	-	-	-	1870	1006	336	I/V	Ata/Gta	rs32050402	-	-1	-	MGI	-	-	-	1	P5	tolerated(0.32)	-	-	-	-	-	-	-	-
LMBc	1:135053083-135053083	1:135053083-135053083:G	G	missense_variant	MODERATE	Ptprv	ENSMUSG00000097993	N	Y	#N/A	#N/A	Transcript	ENSMUST00000183317.8	polymorphic_pseudogene	9/37	-	-	-	1675	811	271	Y/H	Tac/Cac	rs31629804	-	-1	-	MGI	-	-	-	1	P5	tolerated(0.9)	-	-	-	-	-	-	-	-
LMBc	1:135053092-135053092	1:135053092-135053092:T	T	missense_variant	MODERATE	Ptprv	ENSMUSG00000097993	N	Y	#N/A	#N/A	Transcript	ENSMUST00000183317.8	polymorphic_pseudogene	9/37	-	-	-	1666	802	268	V/I	Gtc/Atc	rs47978058	-	-1	-	MGI	-	-	-	1	P5	tolerated(0.28)	-	-	-	-	-	-	-	-
LMBc	1:135054036-135054036	1:135054036-135054036:T	T	missense_variant	MODERATE	Ptprv	ENSMUSG00000097993	N	Y	#N/A	#N/A	Transcript	ENSMUST00000183317.8	polymorphic_pseudogene	7/37	-	-	-	1081	217	73	V/M	Gtg/Atg	rs30791899	-	-1	-	MGI	-	-	-	1	P5	tolerated(0.05)	-	-	-	-	-	-	-	-
LMBc	1:135054317-135054317	1:135054317-135054317:C	C	missense_variant,splice_region_variant	MODERATE	Ptprv	ENSMUSG00000097993	N	Y	#N/A	#N/A	Transcript	ENSMUST00000183317.8	polymorphic_pseudogene	6/37	-	-	-	968	104	35	E/G	gAa/gGa	rs33860307	-	-1	-	MGI	-	-	-	1	P5	tolerated(1)	-	-	-	-	-	-	-	-
LMBc	1:135062213-135062213	1:135062213-135062213:G	G	missense_variant	MODERATE	Ptpn7	ENSMUSG00000031506	N	Y	2.56582e-07	-0.0514506	Transcript	ENSMUST00000049449.11	protein_coding	3/10	-	-	-	276	158	53	Q/R	cAg/cGg	rs107631253	-	1	-	MGI	-	-	-	1	P1	tolerated(0.53)	-	-	-	-	-	-	-	-
LMBc	1:135070980-135070980	1:135070980-135070980:T	T	missense_variant	MODERATE	Ptpn7	ENSMUSG00000031506	N	Y	2.56582e-07	-0.0514506	Transcript	ENSMUST00000049449.11	protein_coding	10/10	-	-	-	1186	1068	356	E/D	gaG/gaT	rs48605910	-	1	-	MGI	-	-	-	1	P1	deleterious(0.04)	-	-	-	-	-	-	-	-
LMBc	1:135183821-135183821	1:135183821-135183821:T	T	missense_variant	MODERATE	Elf3	ENSMUSG00000003051	N	Y	0.986667	1.70882	Transcript	ENSMUST00000003135.14	protein_coding	7/9	-	-	-	985	757	253	P/T	Cct/Act	rs31447184	-	-1	-	MGI	-	-	-	1	-	tolerated(0.54)	-	-	-	-	-	-	-	-
LMBc	1:135183826-135183826	1:135183826-135183826:T	T	missense_variant	MODERATE	Elf3	ENSMUSG00000003051	N	Y	0.986667	1.70882	Transcript	ENSMUST00000003135.14	protein_coding	7/9	-	-	-	980	752	251	G/D	gGc/gAc	rs31347024	-	-1	-	MGI	-	-	-	1	-	tolerated(0.52)	-	-	-	-	-	-	-	-
LMBc	1:135211367-135211367	1:135211367-135211367:G	G	missense_variant	MODERATE	Rnpep	ENSMUSG00000041926	N	Y	4.80666e-11	-0.0574525	Transcript	ENSMUST00000074357.8	protein_coding	1/10	-	-	-	456	380	127	R/P	cGg/cCg	rs32740521	-	-1	-	MGI	-	-	-	1	-	tolerated(1)	-	-	-	-	-	-	-	-
LMBc	1:135211715-135211715	1:135211715-135211715:C	C	missense_variant	MODERATE	Rnpep	ENSMUSG00000041926	N	Y	4.80666e-11	-0.0574525	Transcript	ENSMUST00000074357.8	protein_coding	1/10	-	-	-	108	32	11	A/G	gCg/gGg	rs37563888	-	-1	-	MGI	-	-	-	1	-	tolerated_low_confidence(1)	-	-	-	-	-	-	-	-
LMBc	1:135291741-135291741	1:135291741-135291741:G	G	missense_variant	MODERATE	Lmod1	ENSMUSG00000048096	N	Y	0.790873	0.751298	Transcript	ENSMUST00000059352.3	protein_coding	2/3	-	-	-	798	595	199	L/V	Ctg/Gtg	rs36402482	-	1	-	MGI	-	-	-	1	P1	tolerated(0.51)	-	-	-	-	-	-	-	-
LMBc	1:135329988-135329988	1:135329988-135329988:G	G	missense_variant	MODERATE	Ipo9	ENSMUSG00000041879	N	Y	0.999992	3.10706	Transcript	ENSMUST00000041023.14	protein_coding	13/24	-	-	-	1520	1451	484	V/A	gTa/gCa	rs32645804	-	-1	-	MGI	-	-	-	1	P1	tolerated(1)	-	-	-	-	-	-	-	-
LMBc	1:135397436-135397436	1:135397436-135397436:A	A	missense_variant	MODERATE	Nav1	ENSMUSG00000009418	N	Y	1	4.84195	Transcript	ENSMUST00000040599.15	protein_coding	7/30	-	-	-	2767	2732	911	A/V	gCc/gTc	rs236095252	-	-1	-	MGI	-	-	-	5	A2	tolerated(0.18)	-	-	-	-	-	-	-	-
LMBc	1:135534939-135534939	1:135534939-135534939:T	T	missense_variant	MODERATE	Nav1	ENSMUSG00000009418	N	Y	1	4.84195	Transcript	ENSMUST00000190298.8	protein_coding	2/31	-	-	-	891	671	224	S/N	aGt/aAt	rs47745971	-	-1	-	MGI	-	-	-	1	A2	-	-	-	-	-	-	-	-	-
LMBc	1:135535077-135535077	1:135535077-135535077:T	T	missense_variant	MODERATE	Nav1	ENSMUSG00000009418	N	Y	1	4.84195	Transcript	ENSMUST00000190298.8	protein_coding	2/31	-	-	-	753	533	178	I/N	aTc/aAc	rs32645440	-	-1	-	MGI	-	-	-	1	A2	-	-	-	-	-	-	-	-	-
LMBc	1:150247854-150247854	1:150247854-150247854:T	T	missense_variant	MODERATE	Odr4	ENSMUSG00000006010	N	N	#N/A	#N/A	Transcript	ENSMUST00000006167.13	protein_coding	11/13	-	-	-	1166	1028	343	R/K	aGa/aAa	-	-	-1	-	MGI	-	-	-	5	-	tolerated(0.95)	-	-	-	-	-	-	-	-
LMBc	1:150269239-150269239	1:150269239-150269239:C	C	missense_variant	MODERATE	Tpr	ENSMUSG00000006005	N	Y	1	2.35255	Transcript	ENSMUST00000124973.9	protein_coding	2/52	-	-	-	309	203	68	V/A	gTt/gCt	rs31166708	-	1	-	MGI	-	-	-	1	P2	tolerated_low_confidence(1)	-	-	-	-	-	-	-	-
LMBc	1:150330409-150330409	1:150330409-150330409:T	T	missense_variant	MODERATE	Prg4	ENSMUSG00000006014	N	N	0.46928	-2.35692	Transcript	ENSMUST00000111901.9	protein_coding	5/11	-	-	-	1520	1495	499	E/K	Gag/Aag	-	-	-1	-	MGI	-	-	-	5	-	tolerated(0.49)	-	-	-	-	-	-	-	-
LMBc	1:150330414-150330414	1:150330414-150330414:G	G	missense_variant	MODERATE	Prg4	ENSMUSG00000006014	N	N	0.46928	-2.35692	Transcript	ENSMUST00000111901.9	protein_coding	5/11	-	-	-	1515	1490	497	R/P	cGc/cCc	rs587549666	-	-1	-	MGI	-	-	-	5	-	tolerated(0.37)	-	-	-	-	-	-	-	-
LMBc	1:150330433-150330433	1:150330433-150330433:T	T	missense_variant	MODERATE	Prg4	ENSMUSG00000006014	N	N	0.46928	-2.35692	Transcript	ENSMUST00000111901.9	protein_coding	5/11	-	-	-	1496	1471	491	E/K	Gag/Aag	rs585004597	-	-1	-	MGI	-	-	-	5	-	tolerated(0.53)	-	-	-	-	-	-	-	-
LMBc	1:150330481-150330481	1:150330481-150330481:T	T	missense_variant	MODERATE	Prg4	ENSMUSG00000006014	N	N	0.46928	-2.35692	Transcript	ENSMUST00000111901.9	protein_coding	5/11	-	-	-	1448	1423	475	E/K	Gag/Aag	rs582673035	-	-1	-	MGI	-	-	-	5	-	tolerated(0.27)	-	-	-	-	-	-	-	-
LMBc	1:150330918-150330918	1:150330918-150330918:G	G	missense_variant	MODERATE	Prg4	ENSMUSG00000006014	N	N	0.46928	-2.35692	Transcript	ENSMUST00000161611.8	protein_coding	7/13	-	-	-	1794	1754	585	L/P	cTc/cCc	rs580985914	-	-1	-	MGI	-	-	-	5	P1	tolerated(0.27)	-	-	-	-	-	-	-	-
LMBc	1:150330937-150330937	1:150330937-150330937:T	T	missense_variant	MODERATE	Prg4	ENSMUSG00000006014	N	N	0.46928	-2.35692	Transcript	ENSMUST00000161611.8	protein_coding	7/13	-	-	-	1775	1735	579	E/K	Gag/Aag	-	-	-1	-	MGI	-	-	-	5	P1	tolerated(0.4)	-	-	-	-	-	-	-	-
LMBc	1:150331105-150331105	1:150331105-150331105:T	T	missense_variant	MODERATE	Prg4	ENSMUSG00000006014	N	N	0.46928	-2.35692	Transcript	ENSMUST00000161611.8	protein_coding	7/13	-	-	-	1607	1567	523	E/K	Gag/Aag	-	-	-1	-	MGI	-	-	-	5	P1	tolerated(0.49)	-	-	-	-	-	-	-	-
LMBc	1:150331110-150331110	1:150331110-150331110:C	C	missense_variant	MODERATE	Prg4	ENSMUSG00000006014	N	N	0.46928	-2.35692	Transcript	ENSMUST00000161611.8	protein_coding	7/13	-	-	-	1602	1562	521	P/R	cCc/cGc	-	-	-1	-	MGI	-	-	-	5	P1	deleterious(0.01)	-	-	-	-	-	-	-	-
LMBc	1:150331153-150331153	1:150331153-150331153:T	T	missense_variant	MODERATE	Prg4	ENSMUSG00000006014	N	N	0.46928	-2.35692	Transcript	ENSMUST00000161611.8	protein_coding	7/13	-	-	-	1559	1519	507	E/K	Gag/Aag	-	-	-1	-	MGI	-	-	-	5	P1	tolerated(0.3)	-	-	-	-	-	-	-	-
LMBc	1:150439364-150439364	1:150439364-150439364:T	T	missense_variant	MODERATE	Hmcn1	ENSMUSG00000066842	N	N	2.19206e-18	-2.28284	Transcript	ENSMUST00000074783.12	protein_coding	107/107	-	-	-	16819	16819	5607	G/R	Gga/Aga	rs31155252	-	-1	-	MGI	-	-	-	5	P1	tolerated(1)	-	-	-	-	-	-	-	-
LMBc	1:150439472-150439472	1:150439472-150439472:C	C	missense_variant	MODERATE	Hmcn1	ENSMUSG00000066842	N	N	2.19206e-18	-2.28284	Transcript	ENSMUST00000074783.12	protein_coding	107/107	-	-	-	16711	16711	5571	I/V	Ata/Gta	rs31328054	-	-1	-	MGI	-	-	-	5	P1	tolerated(1)	-	-	-	-	-	-	-	-
LMBc	1:150619564-150619564	1:150619564-150619564:G	G	missense_variant	MODERATE	Hmcn1	ENSMUSG00000066842	N	N	2.19206e-18	-2.28284	Transcript	ENSMUST00000074783.12	protein_coding	24/107	-	-	-	3549	3549	1183	Q/H	caA/caC	rs31132921	-	-1	-	MGI	-	-	-	5	P1	tolerated(0.13)	-	-	-	-	-	-	-	-
LMBc	1:150629387-150629387	1:150629387-150629387:C	C	missense_variant	MODERATE	Hmcn1	ENSMUSG00000066842	N	Y	2.19206e-18	-2.28284	Transcript	ENSMUST00000074783.12	protein_coding	19/107	-	-	-	2869	2869	957	K/E	Aaa/Gaa	rs31131750	-	-1	-	MGI	-	-	-	5	P1	tolerated(1)	-	-	-	-	-	-	-	-
LMBc	1:151237341-151237341	1:151237341-151237341:T	T	missense_variant	MODERATE	Ivns1abp	ENSMUSG00000023150	N	Y	0.999066	1.87309	Transcript	ENSMUST00000023918.13	protein_coding	14/15	-	-	-	2155	1630	544	P/S	Ccc/Tcc	rs13462536	-	1	-	MGI	-	-	-	1	P1	tolerated(0.38)	-	-	-	-	-	-	-	-
LMBc	1:151281223-151281223	1:151281223-151281223:A	A	missense_variant	MODERATE	Swt1	ENSMUSG00000052748	N	Y	0.117422	-0.226569	Transcript	ENSMUST00000064771.12	protein_coding	8/20	-	-	-	1307	1103	368	G/V	gGa/gTa	rs32415202	-	-1	-	MGI	-	-	-	1	P1	deleterious(0)	-	-	-	-	-	-	-	-
LMBc	1:151288573-151288573	1:151288573-151288573:C	C	missense_variant	MODERATE	Swt1	ENSMUSG00000052748	N	Y	0.117422	-0.226569	Transcript	ENSMUST00000064771.12	protein_coding	5/20	-	-	-	454	250	84	Y/D	Tac/Gac	rs32193620	-	-1	-	MGI	-	-	-	1	P1	deleterious_low_confidence(0.02)	-	-	-	-	-	-	-	-
LMBc	1:151304698-151304698	1:151304698-151304698:C	C	missense_variant	MODERATE	Trmt1l	ENSMUSG00000053286	N	Y	0.939619	1.06404	Transcript	ENSMUST00000065625.12	protein_coding	1/15	-	-	-	406	71	24	R/P	cGg/cCg	rs31354856	-	1	-	MGI	-	-	-	1	P1	tolerated_low_confidence(1)	-	-	-	-	-	-	-	-
LMBc	1:151579591-151579591	1:151579591-151579591:G	G	missense_variant,NMD_transcript_variant	MODERATE	Niban1	ENSMUSG00000026483	N	Y	#N/A	#N/A	Transcript	ENSMUST00000097541.10	nonsense_mediated_decay	10/15	-	-	-	1387	1309	437	R/G	Agg/Ggg	rs31622980	-	1	-	MGI	-	-	-	1	-	deleterious(0.04)	-	-	-	-	-	-	-	-
LMBc	1:151593268-151593268	1:151593268-151593268:A	A	missense_variant	MODERATE	Niban1	ENSMUSG00000026483	N	Y	#N/A	#N/A	Transcript	ENSMUST00000148810.8	protein_coding	14/14	-	-	-	2109	1952	651	V/E	gTg/gAg	rs31953143	-	1	-	MGI	-	-	-	1	P2	deleterious(0.02)	-	-	-	-	-	-	-	-
LMBc	1:151593393-151593393	1:151593393-151593393:T	T	missense_variant	MODERATE	Niban1	ENSMUSG00000026483	N	Y	#N/A	#N/A	Transcript	ENSMUST00000148810.8	protein_coding	14/14	-	-	-	2234	2077	693	P/S	Cct/Tct	rs31347117	-	1	-	MGI	-	-	-	1	P2	tolerated(1)	-	-	-	-	-	-	-	-
LMBc	1:151593429-151593429	1:151593429-151593429:G	G	missense_variant	MODERATE	Niban1	ENSMUSG00000026483	N	Y	#N/A	#N/A	Transcript	ENSMUST00000148810.8	protein_coding	14/14	-	-	-	2270	2113	705	K/E	Aag/Gag	rs31646042	-	1	-	MGI	-	-	-	1	P2	tolerated(1)	-	-	-	-	-	-	-	-
LMBc	1:151593552-151593552	1:151593552-151593552:G	G	missense_variant	MODERATE	Niban1	ENSMUSG00000026483	N	Y	#N/A	#N/A	Transcript	ENSMUST00000148810.8	protein_coding	14/14	-	-	-	2393	2236	746	S/G	Agc/Ggc	rs32646612	-	1	-	MGI	-	-	-	1	P2	tolerated_low_confidence(0.27)	-	-	-	-	-	-	-	-
LMBc	1:151593612-151593612	1:151593612-151593612:A	A	missense_variant	MODERATE	Niban1	ENSMUSG00000026483	N	Y	#N/A	#N/A	Transcript	ENSMUST00000148810.8	protein_coding	14/14	-	-	-	2453	2296	766	A/T	Gcc/Acc	rs31552250	-	1	-	MGI	-	-	-	1	P2	tolerated_low_confidence(0.07)	-	-	-	-	-	-	-	-
LMBc	1:152262314-152262314	1:152262314-152262314:C	C	missense_variant	MODERATE	Tsen15	ENSMUSG00000014980	N	Y	0.504749	0.937292	Transcript	ENSMUST00000015124.15	protein_coding	1/5	-	-	-	120	22	8	K/E	Aaa/Gaa	rs31044818	-	-1	-	MGI	-	-	-	1	P1	tolerated_low_confidence(1)	-	-	-	-	-	-	-	-
LMBc	1:152275927-152275927	1:152275927-152275927:G	G	missense_variant	MODERATE	Colgalt2	ENSMUSG00000032649	N	Y	5.01784e-07	0.973508	Transcript	ENSMUST00000044311.9	protein_coding	1/12	-	-	-	347	39	13	F/L	ttC/ttG	rs51997461	-	1	-	MGI	-	-	-	1	P1	tolerated(1)	-	-	-	-	-	-	-	-
LMBc	1:153778768-153778768	1:153778768-153778768:A	A	missense_variant	MODERATE	Glul	ENSMUSG00000026473	N	N	0.977843	1.72857	Transcript	ENSMUST00000086199.12	protein_coding	2/7	-	-	-	205	76	26	V/I	Gtc/Atc	rs233456336	-	1	-	MGI	-	-	-	1	P1	tolerated(0.41)	-	-	-	-	-	-	-	-
LMBc	1:155655194-155655194	1:155655194-155655194:C	C	missense_variant	MODERATE	Qsox1	ENSMUSG00000033684	N	N	6.78457e-05	-0.460479	Transcript	ENSMUST00000035325.15	protein_coding	12/12	-	-	-	2058	1968	656	F/L	ttT/ttG	rs31403791	-	-1	-	MGI	-	-	-	1	P3	tolerated(1)	-	-	-	-	-	-	-	-
LMBc	1:155738115-155738115	1:155738115-155738115:A	A	missense_variant	MODERATE	Cep350	ENSMUSG00000033671	N	N	0.999996	-1.87564	Transcript	ENSMUST00000138762.8	protein_coding	34/38	-	-	-	8147	7727	2576	P/L	cCc/cTc	rs32358219	-	-1	-	MGI	-	-	-	5	P1	tolerated(0.43)	-	-	-	-	-	-	-	-
LMBc	1:155738628-155738628	1:155738628-155738628:T	T	missense_variant	MODERATE	Cep350	ENSMUSG00000033671	N	N	0.999996	-1.87564	Transcript	ENSMUST00000138762.8	protein_coding	34/38	-	-	-	7634	7214	2405	R/K	aGg/aAg	rs31750970	-	-1	-	MGI	-	-	-	5	P1	tolerated(1)	-	-	-	-	-	-	-	-
LMBc	1:155739028-155739028	1:155739028-155739028:G	G	missense_variant	MODERATE	Cep350	ENSMUSG00000033671	N	N	0.999996	-1.87564	Transcript	ENSMUST00000138762.8	protein_coding	34/38	-	-	-	7234	6814	2272	G/R	Gga/Cga	rs32522247	-	-1	-	MGI	-	-	-	5	P1	tolerated(0.3)	-	-	-	-	-	-	-	-
LMBc	1:155802254-155802254	1:155802254-155802254:T	T	missense_variant	MODERATE	Cep350	ENSMUSG00000033671	N	N	0.999996	-1.87564	Transcript	ENSMUST00000138762.8	protein_coding	13/38	-	-	-	3691	3271	1091	A/T	Gca/Aca	rs31447766	-	-1	-	MGI	-	-	-	5	P1	tolerated(1)	-	-	-	-	-	-	-	-
LMBc	1:155803957-155803957	1:155803957-155803957:T	T	missense_variant	MODERATE	Cep350	ENSMUSG00000033671	N	N	0.999996	-1.87564	Transcript	ENSMUST00000138762.8	protein_coding	12/38	-	-	-	3545	3125	1042	G/D	gGt/gAt	rs6162723	-	-1	-	MGI	-	-	-	5	P1	tolerated(0.06)	-	-	-	-	-	-	-	-
LMBc	1:155834427-155834427	1:155834427-155834427:A	A	missense_variant	MODERATE	Cep350	ENSMUSG00000033671	N	N	0.999996	-1.87564	Transcript	ENSMUST00000124495.3	protein_coding	4/8	-	-	-	280	89	30	T/I	aCt/aTt	rs32768343	-	-1	cds_end_NF	MGI	-	-	-	1	-	tolerated(0.13)	-	-	-	-	-	-	-	-
LMBc	1:155894146-155894146	1:155894146-155894146:G	G	missense_variant,NMD_transcript_variant	MODERATE	Tor1aip1	ENSMUSG00000026466	N	N	0.0646148	-0.574841	Transcript	ENSMUST00000130995.4	nonsense_mediated_decay	7/10	-	-	-	1154	909	303	K/N	aaA/aaC	rs31869265	-	-1	-	MGI	-	-	-	2	-	-	-	-	-	-	-	-	-	-
LMBc	1:155894232-155894232	1:155894232-155894232:C	C	missense_variant,NMD_transcript_variant	MODERATE	Tor1aip1	ENSMUSG00000026466	N	N	0.0646148	-0.574841	Transcript	ENSMUST00000130995.4	nonsense_mediated_decay	7/10	-	-	-	1068	823	275	P/A	Cca/Gca	rs255910539	-	-1	-	MGI	-	-	-	2	-	tolerated_low_confidence(0.4)	-	-	-	-	-	-	-	-
LMBc	1:155898064-155898064	1:155898064-155898064:T	T	missense_variant	MODERATE	Tor1aip1	ENSMUSG00000026466	N	N	0.0646148	-0.574841	Transcript	ENSMUST00000027738.14	protein_coding	6/7	-	-	-	1005	760	254	D/N	Gat/Aat	rs32182802	-	-1	-	MGI	-	-	-	1	-	tolerated(0.18)	-	-	-	-	-	-	-	-
LMBc	1:155937403-155937403	1:155937403-155937403:G	G	missense_variant	MODERATE	Tor1aip2	ENSMUSG00000050565	N	N	4.03605e-05	-0.24707	Transcript	ENSMUST00000060404.5	protein_coding	3/5	-	-	-	360	137	46	N/S	aAt/aGt	rs50888590	-	1	-	MGI	-	-	-	1	P1	tolerated_low_confidence(1)	-	-	-	-	-	-	-	-
LMBc	1:155937511-155937511	1:155937511-155937511:G	G	missense_variant	MODERATE	Tor1aip2	ENSMUSG00000050565	N	N	4.03605e-05	-0.24707	Transcript	ENSMUST00000060404.5	protein_coding	3/5	-	-	-	468	245	82	E/G	gAa/gGa	rs47121208	-	1	-	MGI	-	-	-	1	P1	deleterious_low_confidence(0.05)	-	-	-	-	-	-	-	-
LMBc	1:155937622-155937622	1:155937622-155937622:C	C	missense_variant	MODERATE	Tor1aip2	ENSMUSG00000050565	N	N	4.03605e-05	-0.24707	Transcript	ENSMUST00000060404.5	protein_coding	3/5	-	-	-	579	356	119	G/A	gGg/gCg	rs51531165	-	1	-	MGI	-	-	-	1	P1	tolerated_low_confidence(1)	-	-	-	-	-	-	-	-
LMBc	1:155937655-155937655	1:155937655-155937655:T	T	missense_variant	MODERATE	Tor1aip2	ENSMUSG00000050565	N	N	4.03605e-05	-0.24707	Transcript	ENSMUST00000060404.5	protein_coding	3/5	-	-	-	612	389	130	C/F	tGc/tTc	rs51053223	-	1	-	MGI	-	-	-	1	P1	tolerated_low_confidence(0.69)	-	-	-	-	-	-	-	-
LMBc	1:155937709-155937709	1:155937709-155937709:C	C	missense_variant	MODERATE	Tor1aip2	ENSMUSG00000050565	N	N	4.03605e-05	-0.24707	Transcript	ENSMUST00000060404.5	protein_coding	3/5	-	-	-	666	443	148	V/A	gTa/gCa	rs47321039	-	1	-	MGI	-	-	-	1	P1	tolerated_low_confidence(1)	-	-	-	-	-	-	-	-
LMBc	1:155937867-155937867	1:155937867-155937867:G	G	missense_variant	MODERATE	Tor1aip2	ENSMUSG00000050565	N	N	4.03605e-05	-0.24707	Transcript	ENSMUST00000060404.5	protein_coding	3/5	-	-	-	824	601	201	T/A	Aca/Gca	rs48369291	-	1	-	MGI	-	-	-	1	P1	tolerated(1)	-	-	-	-	-	-	-	-
LMBc	1:155937880-155937880	1:155937880-155937880:G	G	missense_variant	MODERATE	Tor1aip2	ENSMUSG00000050565	N	N	4.03605e-05	-0.24707	Transcript	ENSMUST00000060404.5	protein_coding	3/5	-	-	-	837	614	205	N/S	aAc/aGc	rs50171439	-	1	-	MGI	-	-	-	1	P1	tolerated(1)	-	-	-	-	-	-	-	-
LMBc	1:155940791-155940791	1:155940791-155940791:A	A	missense_variant	MODERATE	Tor1aip2	ENSMUSG00000050565	N	N	4.03605e-05	-0.24707	Transcript	ENSMUST00000060404.5	protein_coding	5/5	-	-	-	1319	1096	366	E/K	Gaa/Aaa	rs31954062	-	1	-	MGI	-	-	-	1	P1	tolerated(0.08)	-	-	-	-	-	-	-	-
LMBc	1:155954716-155954716	1:155954716-155954716:C	C	missense_variant	MODERATE	Fam163a	ENSMUSG00000015484	N	N	0.579851	0.573239	Transcript	ENSMUST00000015628.4	protein_coding	5/5	-	-	-	878	434	145	N/S	aAt/aGt	rs51065801	-	-1	-	MGI	-	-	-	1	P1	tolerated(1)	-	-	-	-	-	-	-	-
LMBc	1:156090451-156090451	1:156090451-156090451:C	C	missense_variant	MODERATE	Tdrd5	ENSMUSG00000060985	N	N	0.975819	0.363339	Transcript	ENSMUST00000121146.10	protein_coding	16/18	-	-	-	2952	2594	865	P/R	cCa/cGa	rs49650703	-	-1	-	MGI	-	-	-	1	P1	tolerated(0.11)	-	-	-	-	-	-	-	-
LMBc	1:156090983-156090983	1:156090983-156090983:A	A	missense_variant	MODERATE	Tdrd5	ENSMUSG00000060985	N	N	0.975819	0.363339	Transcript	ENSMUST00000121146.10	protein_coding	15/18	-	-	-	2853	2495	832	A/V	gCa/gTa	rs13476193	-	-1	-	MGI	-	-	-	1	P1	tolerated(0.27)	-	-	-	-	-	-	-	-
LMBc	1:156094925-156094925	1:156094925-156094925:T	T	missense_variant	MODERATE	Tdrd5	ENSMUSG00000060985	N	N	0.975819	0.363339	Transcript	ENSMUST00000121146.10	protein_coding	14/18	-	-	-	2535	2177	726	G/E	gGa/gAa	rs48483855	-	-1	-	MGI	-	-	-	1	P1	tolerated(1)	-	-	-	-	-	-	-	-
LMBc	1:156098216-156098216	1:156098216-156098216:T	T	missense_variant	MODERATE	Tdrd5	ENSMUSG00000060985	N	N	0.975819	0.363339	Transcript	ENSMUST00000121146.10	protein_coding	13/18	-	-	-	2438	2080	694	D/N	Gac/Aac	rs30769841	-	-1	-	MGI	-	-	-	1	P1	tolerated(0.12)	-	-	-	-	-	-	-	-
LMBc	1:156113093-156113093	1:156113093-156113093:C	C	missense_variant	MODERATE	Tdrd5	ENSMUSG00000060985	N	N	0.975819	0.363339	Transcript	ENSMUST00000121146.10	protein_coding	8/18	-	-	-	1544	1186	396	T/A	Act/Gct	rs31654838	-	-1	-	MGI	-	-	-	1	P1	tolerated(0.53)	-	-	-	-	-	-	-	-
LMBc	1:156129376-156129376	1:156129376-156129376:C	C	missense_variant	MODERATE	Tdrd5	ENSMUSG00000060985	N	N	0.975819	0.363339	Transcript	ENSMUST00000121146.10	protein_coding	3/18	-	-	-	691	333	111	I/M	atA/atG	rs32356404	-	-1	-	MGI	-	-	-	1	P1	tolerated(0.14)	-	-	-	-	-	-	-	-
LMBc	1:156138500-156138500	1:156138500-156138500:G	G	missense_variant	MODERATE	Nphs2	ENSMUSG00000026602	N	N	0.00896414	0.55098	Transcript	ENSMUST00000027896.10	protein_coding	1/8	-	-	-	204	143	48	T/S	aCc/aGc	rs212389440	-	1	-	MGI	-	-	-	1	P1	tolerated(1)	-	-	-	-	-	-	-	-
LMBc	1:156138509-156138509	1:156138509-156138509:G	G	missense_variant	MODERATE	Nphs2	ENSMUSG00000026602	N	N	0.00896414	0.55098	Transcript	ENSMUST00000027896.10	protein_coding	1/8	-	-	-	213	152	51	T/R	aCa/aGa	rs236069995	-	1	-	MGI	-	-	-	1	P1	tolerated(0.45)	-	-	-	-	-	-	-	-
LMBc	1:156146293-156146293	1:156146293-156146293:T	T	missense_variant	MODERATE	Nphs2	ENSMUSG00000026602	N	N	0.00896414	0.55098	Transcript	ENSMUST00000027896.10	protein_coding	4/8	-	-	-	554	493	165	H/Y	Cac/Tac	rs48649241	-	1	-	MGI	-	-	-	1	P1	tolerated(0.08)	-	-	-	-	-	-	-	-
LMBc	1:156153670-156153670	1:156153670-156153670:T	T	missense_variant	MODERATE	Nphs2	ENSMUSG00000026602	N	N	0.00896414	0.55098	Transcript	ENSMUST00000027896.10	protein_coding	8/8	-	-	-	1181	1120	374	P/S	Cca/Tca	rs31909917	-	1	-	MGI	-	-	-	1	P1	tolerated(0.05)	-	-	-	-	-	-	-	-
LMBc	1:156225096-156225096	1:156225096-156225096:T	T	missense_variant	MODERATE	Axdnd1	ENSMUSG00000026601	N	N	1.80353e-15	-2.29264	Transcript	ENSMUST00000177824.8	protein_coding	6/22	-	-	-	451	451	151	V/I	Gta/Ata	rs3653776	-	-1	cds_start_NF	MGI	-	-	-	5	-	tolerated(0.29)	-	-	-	-	-	-	-	-
LMBc	1:156268936-156268936	1:156268936-156268936:A	A	missense_variant	MODERATE	Soat1	ENSMUSG00000026600	N	N	1.665e-05	-0.00207729	Transcript	ENSMUST00000051396.13	protein_coding	6/15	-	-	-	649	613	205	H/Y	Cac/Tac	rs30510802	-	-1	-	MGI	-	-	-	1	P1	tolerated(1)	-	-	-	-	-	-	-	-
LMBc	1:156269979-156269979	1:156269979-156269979:C	C	missense_variant	MODERATE	Soat1	ENSMUSG00000026600	N	N	1.665e-05	-0.00207729	Transcript	ENSMUST00000051396.13	protein_coding	5/15	-	-	-	475	439	147	I/V	Atc/Gtc	rs32159206	-	-1	-	MGI	-	-	-	1	P1	tolerated(0.23)	-	-	-	-	-	-	-	-
LMBc	1:156469825-156469825	1:156469825-156469825:G	G	missense_variant	MODERATE	Abl2	ENSMUSG00000026596	N	N	0.00970258	1.30525	Transcript	ENSMUST00000027888.13	protein_coding	12/12	-	-	-	3088	3088	1030	M/V	Atg/Gtg	rs30466582	-	1	-	MGI	-	-	-	1	P3	tolerated_low_confidence(0.5)	-	-	-	-	-	-	-	-
LMBc	1:156483436-156483436	1:156483436-156483436:G	G	missense_variant	MODERATE	Tor3a	ENSMUSG00000060519	N	N	2.47194e-08	0.0444994	Transcript	ENSMUST00000079625.11	protein_coding	6/6	-	-	-	1036	985	329	C/R	Tgc/Cgc	rs13461645	-	-1	-	MGI	-	-	-	1	P1	tolerated(1)	-	-	-	-	-	-	-	-
LMBc	1:156497054-156497054	1:156497054-156497054:C	C	missense_variant	MODERATE	Tor3a	ENSMUSG00000060519	N	N	2.47194e-08	0.0444994	Transcript	ENSMUST00000079625.11	protein_coding	3/6	-	-	-	541	490	164	L/V	Ttg/Gtg	rs13461646	-	-1	-	MGI	-	-	-	1	P1	tolerated(1)	-	-	-	-	-	-	-	-
LMBc	1:156497189-156497189	1:156497189-156497189:A	A	missense_variant	MODERATE	Tor3a	ENSMUSG00000060519	N	N	2.47194e-08	0.0444994	Transcript	ENSMUST00000079625.11	protein_coding	3/6	-	-	-	406	355	119	R/C	Cgt/Tgt	rs31274029	-	-1	-	MGI	-	-	-	1	P1	deleterious(0.02)	-	-	-	-	-	-	-	-
LMBc	1:156501156-156501156	1:156501156-156501156:T	T	missense_variant	MODERATE	Tor3a	ENSMUSG00000060519	N	N	2.47194e-08	0.0444994	Transcript	ENSMUST00000079625.11	protein_coding	2/6	-	-	-	332	281	94	R/H	cGc/cAc	rs3713711	-	-1	-	MGI	-	-	-	1	P1	tolerated(0.19)	-	-	-	-	-	-	-	-
LMBc	1:156501751-156501751	1:156501751-156501751:G	G	missense_variant	MODERATE	Tor3a	ENSMUSG00000060519	N	N	2.47194e-08	0.0444994	Transcript	ENSMUST00000079625.11	protein_coding	1/6	-	-	-	176	125	42	K/T	aAg/aCg	rs13461644	-	-1	-	MGI	-	-	-	1	P1	tolerated(0.35)	-	-	-	-	-	-	-	-
LMBc	1:156660315-156660315	1:156660315-156660315:C	C	missense_variant	MODERATE	Ralgps2	ENSMUSG00000026594	N	N	0.922195	1.69109	Transcript	ENSMUST00000027886.14	protein_coding	10/19	-	-	-	894	756	252	I/M	atA/atG	rs32326541	-	-1	-	MGI	-	-	-	1	A2	tolerated(0.29)	-	-	-	-	-	-	-	-
LMBc	1:156673010-156673010	1:156673010-156673010:A	A	missense_variant	MODERATE	Angptl1	ENSMUSG00000033544	N	N	1.52669e-08	-0.677251	Transcript	ENSMUST00000111720.2	protein_coding	2/2	-	-	-	1157	835	279	P/T	Cct/Act	rs31263881	-	1	-	MGI	-	-	-	1	-	tolerated(0.22)	-	-	-	-	-	-	-	-
LMBc	1:156673129-156673129	1:156673129-156673129:A	A	missense_variant	MODERATE	Angptl1	ENSMUSG00000033544	N	N	1.52669e-08	-0.677251	Transcript	ENSMUST00000111720.2	protein_coding	2/2	-	-	-	1276	954	318	N/K	aaT/aaA	rs31263880	-	1	-	MGI	-	-	-	1	-	-	-	-	-	-	-	-	-	-
LMBc	1:158094154-158094154	1:158094154-158094154:G	G	missense_variant	MODERATE	Brinp2	ENSMUSG00000004031	N	N	0.999086	0.791156	Transcript	ENSMUST00000004133.11	protein_coding	4/8	-	-	-	1433	547	183	T/P	Act/Cct	rs213115355	-	-1	-	MGI	-	-	-	1	P1	deleterious_low_confidence(0.04)	-	-	-	-	-	-	-	-
LMBc	1:158424858-158424858	1:158424858-158424858:C	C	missense_variant	MODERATE	Astn1	ENSMUSG00000026587	N	Y	0.999416	1.41028	Transcript	ENSMUST00000046110.16	protein_coding	12/23	-	-	-	2298	2019	673	E/D	gaG/gaC	rs32452680	-	1	-	MGI	-	-	-	1	A1	tolerated(1)	-	-	-	-	-	-	-	-
LMBc	1:158437075-158437075	1:158437075-158437075:G	G	missense_variant	MODERATE	Astn1	ENSMUSG00000026587	N	N	0.999416	1.41028	Transcript	ENSMUST00000194369.6	protein_coding	15/15	-	-	-	2678	2632	878	Y/D	Tat/Gat	rs31383826	-	1	-	MGI	-	-	-	1	-	-	-	-	-	-	-	-	-	-
LMBc	1:158495087-158495087	1:158495087-158495087:C	C	missense_variant	MODERATE	Astn1	ENSMUSG00000026587	N	Y	0.999416	1.41028	Transcript	ENSMUST00000046110.16	protein_coding	19/23	-	-	-	3389	3110	1037	N/T	aAc/aCc	rs50580082	-	1	-	MGI	-	-	-	1	A1	tolerated(1)	-	-	-	-	-	-	-	-
LMBc	1:158496288-158496288	1:158496288-158496288:T	T	missense_variant	MODERATE	Astn1	ENSMUSG00000026587	N	Y	0.999416	1.41028	Transcript	ENSMUST00000046110.16	protein_coding	20/23	-	-	-	3596	3317	1106	T/M	aCg/aTg	rs46429890	-	1	-	MGI	-	-	-	1	A1	deleterious(0.02)	-	-	-	-	-	-	-	-
LMBc	1:160817009-160817009	1:160817009-160817009:G	G	missense_variant,NMD_transcript_variant	MODERATE	Serpinc1	ENSMUSG00000026715	N	N	0.993264	1.16991	Transcript	ENSMUST00000194455.2	nonsense_mediated_decay	1/4	-	-	-	63	64	22	K/E	Aaa/Gaa	rs13460841	-	1	cds_start_NF	MGI	-	-	-	5	-	-	-	-	-	-	-	-	-	-
LMBc	1:160847526-160847526	1:160847526-160847526:T	T	missense_variant	MODERATE	Zbtb37	ENSMUSG00000043467	N	N	0.734037	0.869733	Transcript	ENSMUST00000159250.9	protein_coding	5/5	-	-	-	1776	1480	494	A/T	Gcc/Acc	rs51535735	-	-1	-	MGI	-	-	-	1	P1	tolerated_low_confidence(0.46)	-	-	-	-	-	-	-	-
LMBc	1:160902436-160902436	1:160902436-160902436:A	A	missense_variant	MODERATE	Cenpl	ENSMUSG00000026708	N	N	0.513926	-0.304566	Transcript	ENSMUST00000028035.14	protein_coding	2/4	-	-	-	754	107	36	R/K	aGg/aAg	rs214997592	-	1	-	MGI	-	-	-	1	A2	tolerated(0.18)	-	-	-	-	-	-	-	-
LMBc	1:160902444-160902444	1:160902444-160902444:T	T	missense_variant	MODERATE	Cenpl	ENSMUSG00000026708	N	N	0.513926	-0.304566	Transcript	ENSMUST00000028035.14	protein_coding	2/4	-	-	-	762	115	39	N/Y	Aat/Tat	rs242747446	-	1	-	MGI	-	-	-	1	A2	tolerated(0.08)	-	-	-	-	-	-	-	-
LMBc	1:161071794-161071794	1:161071794-161071794:T	T	missense_variant	MODERATE	Prdx6	ENSMUSG00000026701	N	N	0.00998977	1.28848	Transcript	ENSMUST00000051925.5	protein_coding	4/6	-	-	-	532	299	100	A/D	gCt/gAt	rs13474944	-	-1	-	MGI	-	-	-	2	-	tolerated(0.39)	-	-	-	-	-	-	-	-
LMBc	1:161662275-161662275	1:161662275-161662275:C	C	missense_variant	MODERATE	Suco	ENSMUSG00000040297	N	N	0.302498	-0.196873	Transcript	ENSMUST00000048377.11	protein_coding	18/24	-	-	-	2465	2155	719	I/V	Att/Gtt	rs31658618	-	-1	-	MGI	-	-	-	1	P1	tolerated(0.21)	-	-	-	-	-	-	-	-
LMBc	1:165146321-165146321	1:165146321-165146321:T	T	missense_variant	MODERATE	Gpr161	ENSMUSG00000040836	N	N	0.0295793	1.07823	Transcript	ENSMUST00000111450.3	protein_coding	5/6	-	-	-	1436	1205	402	T/M	aCg/aTg	-	-	1	-	MGI	-	-	-	1	P3	deleterious(0)	-	-	-	-	-	-	-	-
LMBc	1:172145147-172145147	1:172145147-172145147:G	G	missense_variant	MODERATE	Igsf8	ENSMUSG00000038034	N	Y	2.27585e-06	-0.240782	Transcript	ENSMUST00000039506.15	protein_coding	3/7	-	-	-	831	662	221	H/R	cAc/cGc	rs51891302	-	1	-	MGI	-	-	-	1	P1	tolerated(1)	-	-	-	-	-	-	-	-
LMBc	1:172146279-172146279	1:172146279-172146279:T	T	missense_variant	MODERATE	Igsf8	ENSMUSG00000038034	N	Y	2.27585e-06	-0.240782	Transcript	ENSMUST00000039506.15	protein_coding	5/7	-	-	-	1634	1465	489	T/S	Act/Tct	rs50969854	-	1	-	MGI	-	-	-	1	P1	tolerated(0.84)	-	-	-	-	-	-	-	-
LMBc	1:172197272-172197272	1:172197272-172197272:G	G	missense_variant	MODERATE	Kcnj10	ENSMUSG00000044708	Y	Y	0.598389	1.77901	Transcript	ENSMUST00000056136.4	protein_coding	2/2	-	-	-	1027	785	262	T/S	aCc/aGc	rs46006714	-	1	-	MGI	-	-	-	1	P1	tolerated(1)	-	-	-	-	-	-	-	-
LMBc	1:172204883-172204883	1:172204883-172204883:T	T	missense_variant	MODERATE	Pigm	ENSMUSG00000050229	N	Y	0.000916858	1.01068	Transcript	ENSMUST00000052455.4	protein_coding	1/1	-	-	-	771	618	206	Q/H	caA/caT	rs31564526	-	1	-	MGI	-	-	-	-	P1	tolerated(0.13)	-	-	-	-	-	-	-	-
LMBc	1:172303741-172303741	1:172303741-172303741:A	A	missense_variant	MODERATE	Slamf9	ENSMUSG00000026548	N	Y	0.00785783	-1.32606	Transcript	ENSMUST00000027830.5	protein_coding	2/4	-	-	-	224	85	29	V/I	Gtt/Att	rs13474557	-	1	-	MGI	-	-	-	1	P1	tolerated(0.15)	-	-	-	-	-	-	-	-
LMBc	1:172304997-172304997	1:172304997-172304997:G	G	missense_variant	MODERATE	Slamf9	ENSMUSG00000026548	N	Y	0.00785783	-1.32606	Transcript	ENSMUST00000027830.5	protein_coding	3/4	-	-	-	749	610	204	I/V	Atc/Gtc	rs13474558	-	1	-	MGI	-	-	-	1	P1	tolerated(1)	-	-	-	-	-	-	-	-
LMBc	1:172305639-172305639	1:172305639-172305639:C	C	missense_variant	MODERATE	Slamf9	ENSMUSG00000026548	N	Y	0.00785783	-1.32606	Transcript	ENSMUST00000027830.5	protein_coding	4/4	-	-	-	810	671	224	L/P	cTg/cCg	rs31562987	-	1	-	MGI	-	-	-	1	P1	tolerated(0.38)	-	-	-	-	-	-	-	-
LMBc	1:172312436-172312436	1:172312436-172312436:G	G	missense_variant	MODERATE	Igsf9	ENSMUSG00000037995	N	Y	0.568911	0.923382	Transcript	ENSMUST00000052629.13	protein_coding	3/21	-	-	-	400	146	49	H/R	cAc/cGc	rs49425752	-	1	-	MGI	-	-	-	1	P1	tolerated(1)	-	-	-	-	-	-	-	-
LMBc	1:172321111-172321111	1:172321111-172321111:G	G	missense_variant	MODERATE	Igsf9	ENSMUSG00000037995	N	Y	0.568911	0.923382	Transcript	ENSMUST00000052629.13	protein_coding	10/21	-	-	-	1416	1162	388	N/D	Aat/Gat	rs31556899	-	1	-	MGI	-	-	-	1	P1	tolerated(1)	-	-	-	-	-	-	-	-
LMBc	1:172321181-172321181	1:172321181-172321181:G	G	missense_variant	MODERATE	Igsf9	ENSMUSG00000037995	N	Y	0.568911	0.923382	Transcript	ENSMUST00000052629.13	protein_coding	10/21	-	-	-	1486	1232	411	Q/R	cAg/cGg	rs30594606	-	1	-	MGI	-	-	-	1	P1	tolerated(1)	-	-	-	-	-	-	-	-
LMBc	1:172412050-172412050	1:172412050-172412050:C	C	missense_variant	MODERATE	Slamf8	ENSMUSG00000053318	N	Y	1.70506e-06	-0.805789	Transcript	ENSMUST00000065679.8	protein_coding	3/5	-	-	-	660	524	175	H/R	cAc/cGc	rs49840982	-	-1	-	MGI	-	-	-	1	P1	tolerated(0.41)	-	-	-	-	-	-	-	-
LMBc	1:172412083-172412083	1:172412083-172412083:T	T	missense_variant	MODERATE	Slamf8	ENSMUSG00000053318	N	N	1.70506e-06	-0.805789	Transcript	ENSMUST00000065679.8	protein_coding	3/5	-	-	-	627	491	164	R/Q	cGg/cAg	rs47977721	-	-1	-	MGI	-	-	-	1	P1	tolerated(0.2)	-	-	-	-	-	-	-	-
LMBc	1:172415491-172415491	1:172415491-172415491:G	G	missense_variant	MODERATE	Slamf8	ENSMUSG00000053318	N	Y	1.70506e-06	-0.805789	Transcript	ENSMUST00000065679.8	protein_coding	2/5	-	-	-	482	346	116	Y/H	Tat/Cat	rs50073880	-	-1	-	MGI	-	-	-	1	P1	tolerated(0.28)	-	-	-	-	-	-	-	-
LMBc	1:172415518-172415518	1:172415518-172415518:C	C	missense_variant	MODERATE	Slamf8	ENSMUSG00000053318	N	Y	1.70506e-06	-0.805789	Transcript	ENSMUST00000065679.8	protein_coding	2/5	-	-	-	455	319	107	R/G	Agg/Ggg	rs51778847	-	-1	-	MGI	-	-	-	1	P1	tolerated(0.66)	-	-	-	-	-	-	-	-
LMBc	1:172425236-172425236	1:172425236-172425236:C	C	missense_variant	MODERATE	Fcrl6	ENSMUSG00000070504	N	Y	5.08221e-14	-2.5871	Transcript	ENSMUST00000094303.6	protein_coding	7/7	-	-	-	885	794	265	Q/R	cAa/cGa	rs49777474	-	-1	-	MGI	-	-	-	5	P1	deleterious_low_confidence(0.01)	-	-	-	-	-	-	-	-
LMBc	1:172425369-172425369	1:172425369-172425369:A	A	missense_variant	MODERATE	Fcrl6	ENSMUSG00000070504	N	Y	5.08221e-14	-2.5871	Transcript	ENSMUST00000094303.6	protein_coding	6/7	-	-	-	834	743	248	T/M	aCg/aTg	rs50004299	-	-1	-	MGI	-	-	-	5	P1	tolerated(0.09)	-	-	-	-	-	-	-	-
LMBc	1:172425857-172425857	1:172425857-172425857:T	T	missense_variant	MODERATE	Fcrl6	ENSMUSG00000070504	N	Y	5.08221e-14	-2.5871	Transcript	ENSMUST00000094303.6	protein_coding	5/7	-	-	-	734	643	215	P/T	Cct/Act	rs48572724	-	-1	-	MGI	-	-	-	5	P1	tolerated(0.08)	-	-	-	-	-	-	-	-
LMBc	1:172426767-172426767	1:172426767-172426767:C	C	missense_variant	MODERATE	Fcrl6	ENSMUSG00000070504	N	Y	5.08221e-14	-2.5871	Transcript	ENSMUST00000094303.6	protein_coding	3/7	-	-	-	269	178	60	N/D	Aac/Gac	rs108700919	-	-1	-	MGI	-	-	-	5	P1	tolerated(1)	-	-	-	-	-	-	-	-
LMBc	1:172427615-172427615	1:172427615-172427615:A	A	missense_variant	MODERATE	Fcrl6	ENSMUSG00000070504	N	Y	5.08221e-14	-2.5871	Transcript	ENSMUST00000094303.6	protein_coding	2/7	-	-	-	132	41	14	A/V	gCt/gTt	rs107830195	-	-1	-	MGI	-	-	-	5	P1	tolerated(1)	-	-	-	-	-	-	-	-
LMBc	1:172427623-172427623	1:172427623-172427623:A	A	missense_variant,splice_region_variant	MODERATE	Fcrl6	ENSMUSG00000070504	N	Y	5.08221e-14	-2.5871	Transcript	ENSMUST00000094303.6	protein_coding	2/7	-	-	-	124	33	11	E/D	gaG/gaT	rs108404591	-	-1	-	MGI	-	-	-	5	P1	tolerated_low_confidence(0.56)	-	-	-	-	-	-	-	-
LMBc	1:172526316-172526316	1:172526316-172526316:G	G	missense_variant	MODERATE	Crp	ENSMUSG00000037942	N	N	3.06309e-05	-1.14474	Transcript	ENSMUST00000038495.5	protein_coding	2/2	-	-	-	482	400	134	P/A	Ccc/Gcc	rs31555124	-	1	-	MGI	-	-	-	2	P1	deleterious(0.03)	-	-	-	-	-	-	-	-
LMBc	1:172526488-172526488	1:172526488-172526488:A	A	missense_variant	MODERATE	Crp	ENSMUSG00000037942	N	Y	3.06309e-05	-1.14474	Transcript	ENSMUST00000038495.5	protein_coding	2/2	-	-	-	654	572	191	S/N	aGc/aAc	rs31464546	-	1	-	MGI	-	-	-	2	P1	tolerated(0.59)	-	-	-	-	-	-	-	-
LMBc	1:172958544-172958544	1:172958544-172958544:T	T	missense_variant	MODERATE	Olfr1408	ENSMUSG00000062527	N	N	#N/A	#N/A	Transcript	ENSMUST00000073663.3	protein_coding	1/1	-	-	-	260	239	80	R/H	cGc/cAc	-	-	-1	-	MGI	-	-	-	-	P1	deleterious(0.05)	-	-	-	-	-	-	-	-
LMBc	1:173011200-173011200	1:173011200-173011200:T	T	missense_variant	MODERATE	Olfr1406	ENSMUSG00000058981	N	Y	#N/A	#N/A	Transcript	ENSMUST00000072395.3	protein_coding	1/1	-	-	-	872	800	267	R/K	aGg/aAg	rs31622044	-	-1	-	MGI	-	-	-	-	P1	tolerated(0.97)	-	-	-	-	-	-	-	-
LMBc	1:173011761-173011761	1:173011761-173011761:T	T	missense_variant	MODERATE	Olfr1406	ENSMUSG00000058981	N	N	#N/A	#N/A	Transcript	ENSMUST00000072395.3	protein_coding	1/1	-	-	-	311	239	80	R/H	cGc/cAc	rs46572424	-	-1	-	MGI	-	-	-	-	P1	tolerated(0.06)	-	-	-	-	-	-	-	-
LMBc	1:173011927-173011927	1:173011927-173011927:A	A	missense_variant	MODERATE	Olfr1406	ENSMUSG00000058981	N	Y	#N/A	#N/A	Transcript	ENSMUST00000072395.3	protein_coding	1/1	-	-	-	145	73	25	L/F	Ctc/Ttc	rs6233030	-	-1	-	MGI	-	-	-	-	P1	tolerated(0.14)	-	-	-	-	-	-	-	-
LMBc	1:173031561-173031561	1:173031561-173031561:G	G	missense_variant	MODERATE	Olfr218	ENSMUSG00000046643	N	Y	#N/A	#N/A	Transcript	ENSMUST00000057548.2	protein_coding	1/1	-	-	-	637	637	213	S/G	Agt/Ggt	rs31619249	-	1	-	MGI	-	-	-	-	P1	tolerated(0.34)	-	-	-	-	-	-	-	-
LMBc	1:173050145-173050145	1:173050145-173050145:C	C	missense_variant	MODERATE	Fcer1a	ENSMUSG00000005339	N	Y	0.00255803	-1.18587	Transcript	ENSMUST00000049706.11	protein_coding	4/5	-	-	-	583	544	182	K/E	Aaa/Gaa	rs8242513	-	-1	-	MGI	-	-	-	1	P1	tolerated(0.99)	-	-	-	-	-	-	-	-
LMBc	1:173050328-173050328	1:173050328-173050328:T	T	missense_variant	MODERATE	Fcer1a	ENSMUSG00000005339	N	Y	0.00255803	-1.18587	Transcript	ENSMUST00000049706.11	protein_coding	4/5	-	-	-	400	361	121	V/I	Gtc/Atc	rs32757538	-	-1	-	MGI	-	-	-	1	P1	tolerated(0.07)	-	-	-	-	-	-	-	-
LMBc	1:173097754-173097754	1:173097754-173097754:A	A	missense_variant	MODERATE	Olfr418	ENSMUSG00000049605	N	Y	#N/A	#N/A	Transcript	ENSMUST00000059754.3	protein_coding	1/1	-	-	-	41	11	4	R/K	aGa/aAa	rs45935679	-	1	-	MGI	-	-	-	-	P1	tolerated(0.92)	-	-	-	-	-	-	-	-
LMBc	1:173097768-173097768	1:173097768-173097768:G	G	missense_variant	MODERATE	Olfr418	ENSMUSG00000049605	N	Y	#N/A	#N/A	Transcript	ENSMUST00000059754.3	protein_coding	1/1	-	-	-	55	25	9	I/V	Ata/Gta	rs49077495	-	1	-	MGI	-	-	-	-	P1	tolerated(1)	-	-	-	-	-	-	-	-
LMBc	1:173097780-173097780	1:173097780-173097780:C	C	missense_variant	MODERATE	Olfr418	ENSMUSG00000049605	N	Y	#N/A	#N/A	Transcript	ENSMUST00000059754.3	protein_coding	1/1	-	-	-	67	37	13	V/L	Gtt/Ctt	rs50905194	-	1	-	MGI	-	-	-	-	P1	tolerated(0.74)	-	-	-	-	-	-	-	-
LMBc	1:173097864-173097864	1:173097864-173097864:A	A	missense_variant	MODERATE	Olfr418	ENSMUSG00000049605	N	Y	#N/A	#N/A	Transcript	ENSMUST00000059754.3	protein_coding	1/1	-	-	-	151	121	41	G/S	Ggc/Agc	rs252262839	-	1	-	MGI	-	-	-	-	P1	tolerated(0.16)	-	-	-	-	-	-	-	-
LMBc	1:173097891-173097891	1:173097891-173097891:A	A	missense_variant	MODERATE	Olfr418	ENSMUSG00000049605	N	Y	#N/A	#N/A	Transcript	ENSMUST00000059754.3	protein_coding	1/1	-	-	-	178	148	50	G/S	Ggt/Agt	rs47230001	-	1	-	MGI	-	-	-	-	P1	tolerated(0.5)	-	-	-	-	-	-	-	-
LMBc	1:173097899-173097899	1:173097899-173097899:G	G	missense_variant	MODERATE	Olfr418	ENSMUSG00000049605	N	Y	#N/A	#N/A	Transcript	ENSMUST00000059754.3	protein_coding	1/1	-	-	-	186	156	52	D/E	gaT/gaG	rs47262888	-	1	-	MGI	-	-	-	-	P1	tolerated(0.07)	-	-	-	-	-	-	-	-
LMBc	1:173097900-173097900	1:173097900-173097900:T	T	missense_variant	MODERATE	Olfr418	ENSMUSG00000049605	N	Y	#N/A	#N/A	Transcript	ENSMUST00000059754.3	protein_coding	1/1	-	-	-	187	157	53	R/C	Cgt/Tgt	rs46852455	-	1	-	MGI	-	-	-	-	P1	tolerated(0.07)	-	-	-	-	-	-	-	-
LMBc	1:173097907-173097907	1:173097907-173097907:G	G	missense_variant	MODERATE	Olfr418	ENSMUSG00000049605	N	Y	#N/A	#N/A	Transcript	ENSMUST00000059754.3	protein_coding	1/1	-	-	-	194	164	55	L/R	cTt/cGt	rs50777261	-	1	-	MGI	-	-	-	-	P1	deleterious(0)	-	-	-	-	-	-	-	-
LMBc	1:173097939-173097939	1:173097939-173097939:A	A	missense_variant	MODERATE	Olfr418	ENSMUSG00000049605	N	Y	#N/A	#N/A	Transcript	ENSMUST00000059754.3	protein_coding	1/1	-	-	-	226	196	66	L/I	Ctt/Att	rs47199823	-	1	-	MGI	-	-	-	-	P1	deleterious(0)	-	-	-	-	-	-	-	-
LMBc	1:173097983-173097983	1:173097983-173097983:C	C	missense_variant	MODERATE	Olfr418	ENSMUSG00000049605	N	Y	#N/A	#N/A	Transcript	ENSMUST00000059754.3	protein_coding	1/1	-	-	-	270	240	80	R/S	agG/agC	rs48650704	-	1	-	MGI	-	-	-	-	P1	deleterious(0)	-	-	-	-	-	-	-	-
LMBc	1:173098014-173098014	1:173098014-173098014:T	T	missense_variant	MODERATE	Olfr418	ENSMUSG00000049605	N	Y	#N/A	#N/A	Transcript	ENSMUST00000059754.3	protein_coding	1/1	-	-	-	301	271	91	P/S	Ccc/Tcc	rs31615808	-	1	-	MGI	-	-	-	-	P1	tolerated(0.64)	-	-	-	-	-	-	-	-
LMBc	1:173098050-173098050	1:173098050-173098050:G	G	missense_variant	MODERATE	Olfr418	ENSMUSG00000049605	N	Y	#N/A	#N/A	Transcript	ENSMUST00000059754.3	protein_coding	1/1	-	-	-	337	307	103	F/V	Ttt/Gtt	rs46018571	-	1	-	MGI	-	-	-	-	P1	deleterious(0.01)	-	-	-	-	-	-	-	-
LMBc	1:173098138-173098138	1:173098138-173098138:C	C	missense_variant	MODERATE	Olfr418	ENSMUSG00000049605	N	Y	#N/A	#N/A	Transcript	ENSMUST00000059754.3	protein_coding	1/1	-	-	-	425	395	132	Y/S	tAc/tCc	rs49104359	-	1	-	MGI	-	-	-	-	P1	deleterious(0)	-	-	-	-	-	-	-	-
LMBc	1:173098585-173098585	1:173098585-173098585:A	A	missense_variant	MODERATE	Olfr418	ENSMUSG00000049605	N	Y	#N/A	#N/A	Transcript	ENSMUST00000059754.3	protein_coding	1/1	-	-	-	872	842	281	T/N	aCc/aAc	rs241588351	-	1	-	MGI	-	-	-	-	P1	deleterious(0)	-	-	-	-	-	-	-	-
LMBc	1:173098664-173098664	1:173098664-173098664:A	A	missense_variant	MODERATE	Olfr418	ENSMUSG00000049605	N	Y	#N/A	#N/A	Transcript	ENSMUST00000059754.3	protein_coding	1/1	-	-	-	951	921	307	N/K	aaT/aaA	rs31615016	-	1	-	MGI	-	-	-	-	P1	tolerated(1)	-	-	-	-	-	-	-	-
LMBc	1:173098668-173098668	1:173098668-173098668:T	T	missense_variant	MODERATE	Olfr418	ENSMUSG00000049605	N	Y	#N/A	#N/A	Transcript	ENSMUST00000059754.3	protein_coding	1/1	-	-	-	955	925	309	L/F	Ctt/Ttt	rs584226454	-	1	-	MGI	-	-	-	-	P1	tolerated(0.09)	-	-	-	-	-	-	-	-
LMBc	1:173159715-173159715	1:173159715-173159715:G	G	missense_variant	MODERATE	Ackr1	ENSMUSG00000037872	N	Y	#N/A	#N/A	Transcript	ENSMUST00000038227.6	protein_coding	2/2	-	-	-	895	803	268	I/T	aTt/aCt	rs31616342	-	-1	-	MGI	-	-	-	1	P1	tolerated(0.4)	-	-	-	-	-	-	-	-
LMBc	1:173159856-173159856	1:173159856-173159856:A	A	missense_variant	MODERATE	Ackr1	ENSMUSG00000037872	N	Y	#N/A	#N/A	Transcript	ENSMUST00000038227.6	protein_coding	2/2	-	-	-	754	662	221	P/L	cCg/cTg	rs51259593	-	-1	-	MGI	-	-	-	1	P1	tolerated(1)	-	-	-	-	-	-	-	-
LMBc	1:173159897-173159897	1:173159897-173159897:A	A	missense_variant	MODERATE	Ackr1	ENSMUSG00000037872	N	Y	#N/A	#N/A	Transcript	ENSMUST00000038227.6	protein_coding	2/2	-	-	-	713	621	207	M/I	atG/atT	rs47625083	-	-1	-	MGI	-	-	-	1	P1	tolerated(1)	-	-	-	-	-	-	-	-
LMBc	1:173159898-173159898	1:173159898-173159898:G	G	missense_variant	MODERATE	Ackr1	ENSMUSG00000037872	N	Y	#N/A	#N/A	Transcript	ENSMUST00000038227.6	protein_coding	2/2	-	-	-	712	620	207	M/T	aTg/aCg	rs31616340	-	-1	-	MGI	-	-	-	1	P1	tolerated(0.65)	-	-	-	-	-	-	-	-
LMBc	1:173159938-173159938	1:173159938-173159938:T	T	missense_variant	MODERATE	Ackr1	ENSMUSG00000037872	N	Y	#N/A	#N/A	Transcript	ENSMUST00000038227.6	protein_coding	2/2	-	-	-	672	580	194	A/T	Gcc/Acc	rs46613358	-	-1	-	MGI	-	-	-	1	P1	tolerated(1)	-	-	-	-	-	-	-	-
LMBc	1:173159955-173159955	1:173159955-173159955:A	A	missense_variant	MODERATE	Ackr1	ENSMUSG00000037872	N	Y	#N/A	#N/A	Transcript	ENSMUST00000038227.6	protein_coding	2/2	-	-	-	655	563	188	A/V	gCt/gTt	rs31616339	-	-1	-	MGI	-	-	-	1	P1	tolerated(0.3)	-	-	-	-	-	-	-	-
LMBc	1:173159985-173159985	1:173159985-173159985:G	G	missense_variant	MODERATE	Ackr1	ENSMUSG00000037872	N	Y	#N/A	#N/A	Transcript	ENSMUST00000038227.6	protein_coding	2/2	-	-	-	625	533	178	L/S	tTa/tCa	rs51965039	-	-1	-	MGI	-	-	-	1	P1	deleterious(0.02)	-	-	-	-	-	-	-	-
LMBc	1:173160292-173160292	1:173160292-173160292:T	T	missense_variant	MODERATE	Ackr1	ENSMUSG00000037872	N	Y	#N/A	#N/A	Transcript	ENSMUST00000038227.6	protein_coding	2/2	-	-	-	318	226	76	G/S	Ggc/Agc	rs31616338	-	-1	-	MGI	-	-	-	1	P1	deleterious(0.04)	-	-	-	-	-	-	-	-
LMBc	1:173160351-173160351	1:173160351-173160351:T	T	missense_variant	MODERATE	Ackr1	ENSMUSG00000037872	N	Y	#N/A	#N/A	Transcript	ENSMUST00000038227.6	protein_coding	2/2	-	-	-	259	167	56	G/D	gGc/gAc	rs31616337	-	-1	-	MGI	-	-	-	1	P1	tolerated(1)	-	-	-	-	-	-	-	-
LMBc	1:173160489-173160489	1:173160489-173160489:G	G	missense_variant	MODERATE	Ackr1	ENSMUSG00000037872	N	Y	#N/A	#N/A	Transcript	ENSMUST00000038227.6	protein_coding	2/2	-	-	-	121	29	10	N/T	aAc/aCc	rs31616336	-	-1	-	MGI	-	-	-	1	P1	tolerated(0.42)	-	-	-	-	-	-	-	-
LMBc	1:173287275-173287275	1:173287275-173287275:T	T	missense_variant	MODERATE	Aim2	ENSMUSG00000037860	N	Y	9.00843e-08	0.238195	Transcript	ENSMUST00000147604.8	protein_coding	9/12	-	-	-	1026	274	92	L/F	Ctc/Ttc	rs31610204	-	1	-	MGI	-	-	-	5	P1	tolerated(0.69)	-	-	-	-	-	-	-	-
LMBc	1:173292543-173292543	1:173292543-173292543:G	G	missense_variant	MODERATE	Aim2	ENSMUSG00000037860	N	N	9.00843e-08	0.238195	Transcript	ENSMUST00000147604.8	protein_coding	12/12	-	-	-	1776	1024	342	K/E	Aag/Gag	-	-	1	-	MGI	-	-	-	5	P1	deleterious(0.01)	-	-	-	-	-	-	-	-
LMBc	1:173292555-173292555	1:173292555-173292555:T	T	missense_variant	MODERATE	Aim2	ENSMUSG00000037860	N	N	9.00843e-08	0.238195	Transcript	ENSMUST00000147604.8	protein_coding	12/12	-	-	-	1788	1036	346	P/S	Cca/Tca	-	-	1	-	MGI	-	-	-	5	P1	tolerated(1)	-	-	-	-	-	-	-	-
LMBc	1:173292566-173292566	1:173292566-173292566:G	G	missense_variant	MODERATE	Aim2	ENSMUSG00000037860	N	N	9.00843e-08	0.238195	Transcript	ENSMUST00000147604.8	protein_coding	12/12	-	-	-	1799	1047	349	D/E	gaC/gaG	-	-	1	-	MGI	-	-	-	5	P1	tolerated_low_confidence(1)	-	-	-	-	-	-	-	-
LMBc	1:173292579-173292579	1:173292579-173292579:A	A	missense_variant	MODERATE	Aim2	ENSMUSG00000037860	N	N	9.00843e-08	0.238195	Transcript	ENSMUST00000147604.8	protein_coding	12/12	-	-	-	1812	1060	354	E/K	Gag/Aag	-	-	1	-	MGI	-	-	-	5	P1	deleterious_low_confidence(0)	-	-	-	-	-	-	-	-
LMBc	1:173292580-173292580	1:173292580-173292580:G	G	missense_variant	MODERATE	Aim2	ENSMUSG00000037860	N	N	9.00843e-08	0.238195	Transcript	ENSMUST00000147604.8	protein_coding	12/12	-	-	-	1813	1061	354	E/G	gAg/gGg	-	-	1	-	MGI	-	-	-	5	P1	deleterious_low_confidence(0)	-	-	-	-	-	-	-	-
LMBc	1:173301325-173301325	1:173301325-173301325:T	T	missense_variant	MODERATE	Ifi206	ENSMUSG00000037849	N	Y	#N/A	#N/A	Transcript	ENSMUST00000160565.4	protein_coding	5/7	-	-	-	2427	2352	784	N/K	aaC/aaA	rs31605595	-	-1	-	MGI	-	-	-	5	P1	deleterious(0.04)	-	-	-	-	-	-	-	-
LMBc	1:173301426-173301426	1:173301426-173301426:T	T	missense_variant	MODERATE	Ifi206	ENSMUSG00000037849	N	Y	#N/A	#N/A	Transcript	ENSMUST00000160565.4	protein_coding	5/7	-	-	-	2326	2251	751	E/K	Gag/Aag	rs263142961	-	-1	-	MGI	-	-	-	5	P1	tolerated(1)	-	-	-	-	-	-	-	-
LMBc	1:173301576-173301576	1:173301576-173301576:C	C	missense_variant	MODERATE	Ifi206	ENSMUSG00000037849	N	Y	#N/A	#N/A	Transcript	ENSMUST00000160565.4	protein_coding	5/7	-	-	-	2176	2101	701	N/D	Aat/Gat	rs231744450	-	-1	-	MGI	-	-	-	5	P1	tolerated(0.56)	-	-	-	-	-	-	-	-
LMBc	1:173308817-173308817	1:173308817-173308817:C	C	missense_variant	MODERATE	Ifi206	ENSMUSG00000037849	N	Y	#N/A	#N/A	Transcript	ENSMUST00000160565.4	protein_coding	4/7	-	-	-	1253	1178	393	Q/R	cAa/cGa	rs387789485	-	-1	-	MGI	-	-	-	5	P1	tolerated_low_confidence(0.75)	-	-	-	-	-	-	-	-
LMBc	1:173308926-173308926	1:173308926-173308926:T	T	missense_variant	MODERATE	Ifi206	ENSMUSG00000037849	N	N	#N/A	#N/A	Transcript	ENSMUST00000160565.4	protein_coding	4/7	-	-	-	1144	1069	357	W/R	Tgg/Agg	rs1131932170	-	-1	-	MGI	-	-	-	5	P1	tolerated_low_confidence(0.32)	-	-	-	-	-	-	-	-
LMBc	1:173308973-173308973	1:173308973-173308973:G	G	missense_variant	MODERATE	Ifi206	ENSMUSG00000037849	N	Y	#N/A	#N/A	Transcript	ENSMUST00000160565.4	protein_coding	4/7	-	-	-	1097	1022	341	V/A	gTa/gCa	rs51462647	-	-1	-	MGI	-	-	-	5	P1	tolerated_low_confidence(1)	-	-	-	-	-	-	-	-
LMBc	1:173309084-173309084	1:173309084-173309084:T	T	missense_variant	MODERATE	Ifi206	ENSMUSG00000037849	N	Y	#N/A	#N/A	Transcript	ENSMUST00000160565.4	protein_coding	4/7	-	-	-	986	911	304	C/Y	tGt/tAt	rs51323057	-	-1	-	MGI	-	-	-	5	P1	tolerated(0.12)	-	-	-	-	-	-	-	-
LMBc	1:173309085-173309085	1:173309085-173309085:G	G	missense_variant	MODERATE	Ifi206	ENSMUSG00000037849	N	Y	#N/A	#N/A	Transcript	ENSMUST00000160565.4	protein_coding	4/7	-	-	-	985	910	304	C/R	Tgt/Cgt	rs51895274	-	-1	-	MGI	-	-	-	5	P1	tolerated(0.36)	-	-	-	-	-	-	-	-
LMBc	1:173309118-173309118	1:173309118-173309118:T	T	missense_variant	MODERATE	Ifi206	ENSMUSG00000037849	N	Y	#N/A	#N/A	Transcript	ENSMUST00000160565.4	protein_coding	4/7	-	-	-	952	877	293	A/T	Gct/Act	rs50641342	-	-1	-	MGI	-	-	-	5	P1	tolerated(0.76)	-	-	-	-	-	-	-	-
LMBc	1:173309181-173309181	1:173309181-173309181:A	A	missense_variant	MODERATE	Ifi206	ENSMUSG00000037849	N	Y	#N/A	#N/A	Transcript	ENSMUST00000160565.4	protein_coding	4/7	-	-	-	889	814	272	P/S	Cca/Tca	-	-	-1	-	MGI	-	-	-	5	P1	tolerated_low_confidence(0.68)	-	-	-	-	-	-	-	-
LMBc	1:173309358-173309358	1:173309358-173309358:G	G	missense_variant	MODERATE	Ifi206	ENSMUSG00000037849	N	Y	#N/A	#N/A	Transcript	ENSMUST00000160565.4	protein_coding	4/7	-	-	-	712	637	213	V/L	Gtg/Ctg	rs31606439	-	-1	-	MGI	-	-	-	5	P1	tolerated(0.33)	-	-	-	-	-	-	-	-
LMBc	1:173309367-173309367	1:173309367-173309367:T	T	missense_variant	MODERATE	Ifi206	ENSMUSG00000037849	N	Y	#N/A	#N/A	Transcript	ENSMUST00000160565.4	protein_coding	4/7	-	-	-	703	628	210	V/M	Gtg/Atg	rs46821583	-	-1	-	MGI	-	-	-	5	P1	tolerated(0.09)	-	-	-	-	-	-	-	-
LMBc	1:173309445-173309445	1:173309445-173309445:T	T	missense_variant	MODERATE	Ifi206	ENSMUSG00000037849	N	Y	#N/A	#N/A	Transcript	ENSMUST00000160565.4	protein_coding	4/7	-	-	-	625	550	184	P/T	Cca/Aca	rs46997743	-	-1	-	MGI	-	-	-	5	P1	tolerated_low_confidence(0.23)	-	-	-	-	-	-	-	-
LMBc	1:173309508-173309508	1:173309508-173309508:A	A	missense_variant	MODERATE	Ifi206	ENSMUSG00000037849	N	N	#N/A	#N/A	Transcript	ENSMUST00000160565.4	protein_coding	4/7	-	-	-	562	487	163	P/S	Ccc/Tcc	rs31606434	-	-1	-	MGI	-	-	-	5	P1	tolerated_low_confidence(0.52)	-	-	-	-	-	-	-	-
LMBc	1:173309514-173309514	1:173309514-173309514:G	G	missense_variant	MODERATE	Ifi206	ENSMUSG00000037849	N	Y	#N/A	#N/A	Transcript	ENSMUST00000160565.4	protein_coding	4/7	-	-	-	556	481	161	G/R	Ggt/Cgt	rs47518636	-	-1	-	MGI	-	-	-	5	P1	tolerated_low_confidence(0.46)	-	-	-	-	-	-	-	-
LMBc	1:173309538-173309538	1:173309538-173309538:C	C	missense_variant	MODERATE	Ifi206	ENSMUSG00000037849	N	Y	#N/A	#N/A	Transcript	ENSMUST00000160565.4	protein_coding	4/7	-	-	-	532	457	153	T/A	Aca/Gca	rs48378818	-	-1	-	MGI	-	-	-	5	P1	tolerated_low_confidence(1)	-	-	-	-	-	-	-	-
LMBc	1:173309553-173309553	1:173309553-173309553:T	T	missense_variant	MODERATE	Ifi206	ENSMUSG00000037849	N	Y	#N/A	#N/A	Transcript	ENSMUST00000160565.4	protein_coding	4/7	-	-	-	517	442	148	F/I	Ttt/Att	-	-	-1	-	MGI	-	-	-	5	P1	tolerated_low_confidence(0.16)	-	-	-	-	-	-	-	-
LMBc	1:173309610-173309610	1:173309610-173309610:G	G	missense_variant	MODERATE	Ifi206	ENSMUSG00000037849	N	Y	#N/A	#N/A	Transcript	ENSMUST00000160565.4	protein_coding	4/7	-	-	-	460	385	129	T/P	Act/Cct	-	-	-1	-	MGI	-	-	-	5	P1	deleterious(0.04)	-	-	-	-	-	-	-	-
LMBc	1:173314206-173314206	1:173314206-173314206:C	C	missense_variant	MODERATE	Ifi206	ENSMUSG00000037849	N	Y	#N/A	#N/A	Transcript	ENSMUST00000160565.4	protein_coding	2/7	-	-	-	308	233	78	H/R	cAt/cGt	rs31605070	-	-1	-	MGI	-	-	-	5	P1	tolerated(0.84)	-	-	-	-	-	-	-	-
LMBc	1:173350575-173350575	1:173350575-173350575:T	T	missense_variant,NMD_transcript_variant	MODERATE	Ifi214	ENSMUSG00000070501	N	Y	#N/A	#N/A	Transcript	ENSMUST00000090406.6	nonsense_mediated_decay	6/7	-	-	-	1370	1064	355	R/K	aGg/aAg	rs245044227	-	-1	-	MGI	-	-	-	1	-	tolerated(0.44)	-	-	-	-	-	-	-	-
LMBc	1:173352415-173352415	1:173352415-173352415:T	T	missense_variant,NMD_transcript_variant	MODERATE	Ifi214	ENSMUSG00000070501	N	Y	#N/A	#N/A	Transcript	ENSMUST00000090406.6	nonsense_mediated_decay	5/7	-	-	-	1319	1013	338	R/K	aGa/aAa	rs31597452	-	-1	-	MGI	-	-	-	1	-	tolerated(0.93)	-	-	-	-	-	-	-	-
LMBc	1:173352428-173352428	1:173352428-173352428:A	A	missense_variant,NMD_transcript_variant	MODERATE	Ifi214	ENSMUSG00000070501	N	Y	#N/A	#N/A	Transcript	ENSMUST00000090406.6	nonsense_mediated_decay	5/7	-	-	-	1306	1000	334	L/F	Ctt/Ttt	rs107923522	-	-1	-	MGI	-	-	-	1	-	deleterious(0)	-	-	-	-	-	-	-	-
LMBc	1:173352505-173352505	1:173352505-173352505:A	A	missense_variant,NMD_transcript_variant	MODERATE	Ifi214	ENSMUSG00000070501	N	Y	#N/A	#N/A	Transcript	ENSMUST00000090406.6	nonsense_mediated_decay	5/7	-	-	-	1229	923	308	E/V	gAg/gTg	rs108351551	-	-1	-	MGI	-	-	-	1	-	deleterious(0)	-	-	-	-	-	-	-	-
LMBc	1:173352527-173352527	1:173352527-173352527:G	G	missense_variant,NMD_transcript_variant	MODERATE	Ifi214	ENSMUSG00000070501	N	Y	#N/A	#N/A	Transcript	ENSMUST00000090406.6	nonsense_mediated_decay	5/7	-	-	-	1207	901	301	Y/H	Tac/Cac	rs580476483	-	-1	-	MGI	-	-	-	1	-	tolerated(0.51)	-	-	-	-	-	-	-	-
LMBc	1:173352551-173352551	1:173352551-173352551:T	T	missense_variant,NMD_transcript_variant	MODERATE	Ifi214	ENSMUSG00000070501	N	Y	#N/A	#N/A	Transcript	ENSMUST00000090406.6	nonsense_mediated_decay	5/7	-	-	-	1183	877	293	G/S	Ggc/Agc	rs585371236	-	-1	-	MGI	-	-	-	1	-	deleterious(0.01)	-	-	-	-	-	-	-	-
LMBc	1:173352554-173352554	1:173352554-173352554:A	A	missense_variant,NMD_transcript_variant	MODERATE	Ifi214	ENSMUSG00000070501	N	Y	#N/A	#N/A	Transcript	ENSMUST00000090406.6	nonsense_mediated_decay	5/7	-	-	-	1180	874	292	V/F	Gtt/Ttt	rs579758621	-	-1	-	MGI	-	-	-	1	-	tolerated(0.76)	-	-	-	-	-	-	-	-
LMBc	1:173352592-173352592	1:173352592-173352592:A	A	missense_variant,NMD_transcript_variant	MODERATE	Ifi214	ENSMUSG00000070501	N	Y	#N/A	#N/A	Transcript	ENSMUST00000090406.6	nonsense_mediated_decay	5/7	-	-	-	1142	836	279	K/M	aAg/aTg	-	-	-1	-	MGI	-	-	-	1	-	tolerated(0.05)	-	-	-	-	-	-	-	-
LMBc	1:173352593-173352593	1:173352593-173352593:G	G	missense_variant,NMD_transcript_variant	MODERATE	Ifi214	ENSMUSG00000070501	N	Y	#N/A	#N/A	Transcript	ENSMUST00000090406.6	nonsense_mediated_decay	5/7	-	-	-	1141	835	279	K/Q	Aag/Cag	-	-	-1	-	MGI	-	-	-	1	-	deleterious(0.02)	-	-	-	-	-	-	-	-
LMBc	1:173352740-173352740	1:173352740-173352740:G	G	missense_variant,NMD_transcript_variant	MODERATE	Ifi214	ENSMUSG00000070501	N	Y	#N/A	#N/A	Transcript	ENSMUST00000090406.6	nonsense_mediated_decay	5/7	-	-	-	994	688	230	Y/H	Tac/Cac	-	-	-1	-	MGI	-	-	-	1	-	tolerated(1)	-	-	-	-	-	-	-	-
LMBc	1:173354049-173354049	1:173354049-173354049:G	G	missense_variant,NMD_transcript_variant	MODERATE	Ifi214	ENSMUSG00000070501	N	Y	#N/A	#N/A	Transcript	ENSMUST00000090406.6	nonsense_mediated_decay	4/7	-	-	-	926	620	207	L/P	cTt/cCt	rs31595925	-	-1	-	MGI	-	-	-	1	-	tolerated(0.21)	-	-	-	-	-	-	-	-
LMBc	1:173354058-173354058	1:173354058-173354058:C	C	missense_variant,NMD_transcript_variant	MODERATE	Ifi214	ENSMUSG00000070501	N	Y	#N/A	#N/A	Transcript	ENSMUST00000090406.6	nonsense_mediated_decay	4/7	-	-	-	917	611	204	L/R	cTt/cGt	rs31595924	-	-1	-	MGI	-	-	-	1	-	tolerated(0.11)	-	-	-	-	-	-	-	-
LMBc	1:173354114-173354114	1:173354114-173354114:C	C	missense_variant,NMD_transcript_variant	MODERATE	Ifi214	ENSMUSG00000070501	N	Y	#N/A	#N/A	Transcript	ENSMUST00000090406.6	nonsense_mediated_decay	4/7	-	-	-	861	555	185	S/R	agC/agG	rs31594802	-	-1	-	MGI	-	-	-	1	-	deleterious(0.04)	-	-	-	-	-	-	-	-
LMBc	1:173354212-173354212	1:173354212-173354212:A	A	missense_variant,NMD_transcript_variant	MODERATE	Ifi214	ENSMUSG00000070501	N	Y	#N/A	#N/A	Transcript	ENSMUST00000090406.6	nonsense_mediated_decay	4/7	-	-	-	763	457	153	P/S	Cca/Tca	rs584512736	-	-1	-	MGI	-	-	-	1	-	tolerated(0.17)	-	-	-	-	-	-	-	-
LMBc	1:173355421-173355421	1:173355421-173355421:A	A	missense_variant,NMD_transcript_variant	MODERATE	Ifi214	ENSMUSG00000070501	N	Y	#N/A	#N/A	Transcript	ENSMUST00000090406.6	nonsense_mediated_decay	3/7	-	-	-	692	386	129	T/I	aCa/aTa	rs581900483	-	-1	-	MGI	-	-	-	1	-	deleterious(0.01)	-	-	-	-	-	-	-	-
LMBc	1:173355443-173355443	1:173355443-173355443:T	T	missense_variant,NMD_transcript_variant	MODERATE	Ifi214	ENSMUSG00000070501	N	Y	#N/A	#N/A	Transcript	ENSMUST00000090406.6	nonsense_mediated_decay	3/7	-	-	-	670	364	122	E/K	Gaa/Aaa	-	-	-1	-	MGI	-	-	-	1	-	tolerated(0.5)	-	-	-	-	-	-	-	-
LMBc	1:173355520-173355520	1:173355520-173355520:T	T	missense_variant,NMD_transcript_variant	MODERATE	Ifi214	ENSMUSG00000070501	N	Y	#N/A	#N/A	Transcript	ENSMUST00000090406.6	nonsense_mediated_decay	3/7	-	-	-	593	287	96	R/Q	cGg/cAg	rs387123664	-	-1	-	MGI	-	-	-	1	-	tolerated(0.55)	-	-	-	-	-	-	-	-
LMBc	1:173394823-173394823	1:173394823-173394823:C	C	missense_variant	MODERATE	Ifi213	ENSMUSG00000073491	N	Y	#N/A	#N/A	Transcript	ENSMUST00000150649.9	protein_coding	7/7	-	-	-	1774	1711	571	I/V	Att/Gtt	-	-	-1	-	MGI	-	-	-	5	A2	deleterious_low_confidence(0)	-	-	-	-	-	-	-	-
LMBc	1:173417083-173417083	1:173417083-173417083:T	T	missense_variant	MODERATE	Ifi213	ENSMUSG00000073491	N	Y	#N/A	#N/A	Transcript	ENSMUST00000150649.9	protein_coding	4/7	-	-	-	1391	1328	443	T/K	aCa/aAa	rs586864101	-	-1	-	MGI	-	-	-	5	A2	tolerated_low_confidence(0.49)	-	-	-	-	-	-	-	-
LMBc	1:173417108-173417108	1:173417108-173417108:C	C	missense_variant	MODERATE	Ifi213	ENSMUSG00000073491	N	Y	#N/A	#N/A	Transcript	ENSMUST00000150649.9	protein_coding	4/7	-	-	-	1366	1303	435	P/A	Cct/Gct	rs31594040	-	-1	-	MGI	-	-	-	5	A2	tolerated_low_confidence(0.18)	-	-	-	-	-	-	-	-
LMBc	1:173417112-173417112	1:173417112-173417112:T	T	missense_variant	MODERATE	Ifi213	ENSMUSG00000073491	N	N	#N/A	#N/A	Transcript	ENSMUST00000150649.9	protein_coding	4/7	-	-	-	1362	1299	433	S/R	agT/agA	-	-	-1	-	MGI	-	-	-	5	A2	deleterious_low_confidence(0.01)	-	-	-	-	-	-	-	-
LMBc	1:173417138-173417138	1:173417138-173417138:G	G	missense_variant	MODERATE	Ifi213	ENSMUSG00000073491	N	N	#N/A	#N/A	Transcript	ENSMUST00000150649.9	protein_coding	4/7	-	-	-	1336	1273	425	V/L	Gtg/Ctg	rs579854307	-	-1	-	MGI	-	-	-	5	A2	tolerated_low_confidence(0.08)	-	-	-	-	-	-	-	-
LMBc	1:173417143-173417143	1:173417143-173417143:A	A	missense_variant	MODERATE	Ifi213	ENSMUSG00000073491	N	N	#N/A	#N/A	Transcript	ENSMUST00000150649.9	protein_coding	4/7	-	-	-	1331	1268	423	P/L	cCt/cTt	rs583602564	-	-1	-	MGI	-	-	-	5	A2	deleterious_low_confidence(0)	-	-	-	-	-	-	-	-
LMBc	1:173417153-173417153	1:173417153-173417153:C	C	missense_variant	MODERATE	Ifi213	ENSMUSG00000073491	N	Y	#N/A	#N/A	Transcript	ENSMUST00000150649.9	protein_coding	4/7	-	-	-	1321	1258	420	N/D	Aat/Gat	rs31594038	-	-1	-	MGI	-	-	-	5	A2	tolerated_low_confidence(0.06)	-	-	-	-	-	-	-	-
LMBc	1:173417177-173417177	1:173417177-173417177:G	G	missense_variant	MODERATE	Ifi213	ENSMUSG00000073491	N	N	#N/A	#N/A	Transcript	ENSMUST00000150649.9	protein_coding	4/7	-	-	-	1297	1234	412	A/P	Gca/Cca	-	-	-1	-	MGI	-	-	-	5	A2	tolerated_low_confidence(0.1)	-	-	-	-	-	-	-	-
LMBc	1:173417202-173417202	1:173417202-173417202:C	C	missense_variant	MODERATE	Ifi213	ENSMUSG00000073491	N	Y	#N/A	#N/A	Transcript	ENSMUST00000150649.9	protein_coding	4/7	-	-	-	1272	1209	403	H/Q	caC/caG	rs31594037	-	-1	-	MGI	-	-	-	5	A2	tolerated_low_confidence(0.07)	-	-	-	-	-	-	-	-
LMBc	1:173417228-173417228	1:173417228-173417228:T	T	missense_variant	MODERATE	Ifi213	ENSMUSG00000073491	N	Y	#N/A	#N/A	Transcript	ENSMUST00000150649.9	protein_coding	4/7	-	-	-	1246	1183	395	Q/K	Caa/Aaa	rs31594036	-	-1	-	MGI	-	-	-	5	A2	deleterious_low_confidence(0.01)	-	-	-	-	-	-	-	-
LMBc	1:173417388-173417388	1:173417388-173417388:C	C	missense_variant	MODERATE	Ifi213	ENSMUSG00000073491	N	Y	#N/A	#N/A	Transcript	ENSMUST00000150649.9	protein_coding	4/7	-	-	-	1086	1023	341	H/Q	caT/caG	rs51717975	-	-1	-	MGI	-	-	-	5	A2	tolerated_low_confidence(1)	-	-	-	-	-	-	-	-
LMBc	1:173417411-173417411	1:173417411-173417411:G	G	missense_variant	MODERATE	Ifi213	ENSMUSG00000073491	N	Y	#N/A	#N/A	Transcript	ENSMUST00000150649.9	protein_coding	4/7	-	-	-	1063	1000	334	Y/H	Tac/Cac	rs31593382	-	-1	-	MGI	-	-	-	5	A2	tolerated_low_confidence(0.22)	-	-	-	-	-	-	-	-
LMBc	1:173417416-173417416	1:173417416-173417416:A	A	missense_variant	MODERATE	Ifi213	ENSMUSG00000073491	N	Y	#N/A	#N/A	Transcript	ENSMUST00000150649.9	protein_coding	4/7	-	-	-	1058	995	332	T/I	aCa/aTa	rs387397240	-	-1	-	MGI	-	-	-	5	A2	deleterious_low_confidence(0)	-	-	-	-	-	-	-	-
LMBc	1:173417464-173417464	1:173417464-173417464:C	C	missense_variant	MODERATE	Ifi213	ENSMUSG00000073491	N	Y	#N/A	#N/A	Transcript	ENSMUST00000150649.9	protein_coding	4/7	-	-	-	1010	947	316	P/R	cCa/cGa	-	-	-1	-	MGI	-	-	-	5	A2	deleterious_low_confidence(0)	-	-	-	-	-	-	-	-
LMBc	1:173417488-173417488	1:173417488-173417488:T	T	missense_variant	MODERATE	Ifi213	ENSMUSG00000073491	N	Y	#N/A	#N/A	Transcript	ENSMUST00000150649.9	protein_coding	4/7	-	-	-	986	923	308	R/H	cGt/cAt	-	-	-1	-	MGI	-	-	-	5	A2	deleterious_low_confidence(0.04)	-	-	-	-	-	-	-	-
LMBc	1:173417515-173417515	1:173417515-173417515:C	C	missense_variant	MODERATE	Ifi213	ENSMUSG00000073491	N	Y	#N/A	#N/A	Transcript	ENSMUST00000150649.9	protein_coding	4/7	-	-	-	959	896	299	L/W	tTg/tGg	rs31593377	-	-1	-	MGI	-	-	-	5	A2	tolerated_low_confidence(0.17)	-	-	-	-	-	-	-	-
LMBc	1:173417588-173417588	1:173417588-173417588:A	A	missense_variant	MODERATE	Ifi213	ENSMUSG00000073491	N	Y	#N/A	#N/A	Transcript	ENSMUST00000150649.9	protein_coding	4/7	-	-	-	886	823	275	A/S	Gca/Tca	rs386957423	-	-1	-	MGI	-	-	-	5	A2	tolerated_low_confidence(0.31)	-	-	-	-	-	-	-	-
LMBc	1:173417591-173417591	1:173417591-173417591:C	C	missense_variant	MODERATE	Ifi213	ENSMUSG00000073491	N	Y	#N/A	#N/A	Transcript	ENSMUST00000150649.9	protein_coding	4/7	-	-	-	883	820	274	T/A	Aca/Gca	rs31593375	-	-1	-	MGI	-	-	-	5	A2	tolerated_low_confidence(1)	-	-	-	-	-	-	-	-
LMBc	1:173417636-173417636	1:173417636-173417636:C	C	missense_variant	MODERATE	Ifi213	ENSMUSG00000073491	N	N	#N/A	#N/A	Transcript	ENSMUST00000150649.9	protein_coding	4/7	-	-	-	838	775	259	T/A	Act/Gct	rs584346392	-	-1	-	MGI	-	-	-	5	A2	deleterious_low_confidence(0)	-	-	-	-	-	-	-	-
LMBc	1:173417654-173417654	1:173417654-173417654:T	T	missense_variant	MODERATE	Ifi213	ENSMUSG00000073491	N	Y	#N/A	#N/A	Transcript	ENSMUST00000150649.9	protein_coding	4/7	-	-	-	820	757	253	V/I	Gtc/Atc	rs578919570	-	-1	-	MGI	-	-	-	5	A2	deleterious_low_confidence(0.01)	-	-	-	-	-	-	-	-
LMBc	1:173417678-173417678	1:173417678-173417678:T	T	missense_variant	MODERATE	Ifi213	ENSMUSG00000073491	N	Y	#N/A	#N/A	Transcript	ENSMUST00000150649.9	protein_coding	4/7	-	-	-	796	733	245	S/T	Tct/Act	rs582411606	-	-1	-	MGI	-	-	-	5	A2	tolerated_low_confidence(0.18)	-	-	-	-	-	-	-	-
LMBc	1:173417681-173417681	1:173417681-173417681:C	C	missense_variant	MODERATE	Ifi213	ENSMUSG00000073491	N	Y	#N/A	#N/A	Transcript	ENSMUST00000150649.9	protein_coding	4/7	-	-	-	793	730	244	K/E	Aag/Gag	rs32177432	-	-1	-	MGI	-	-	-	5	A2	tolerated_low_confidence(1)	-	-	-	-	-	-	-	-
LMBc	1:173417690-173417690	1:173417690-173417690:G	G	missense_variant	MODERATE	Ifi213	ENSMUSG00000073491	N	Y	#N/A	#N/A	Transcript	ENSMUST00000150649.9	protein_coding	4/7	-	-	-	784	721	241	A/P	Gct/Cct	rs586124889	-	-1	-	MGI	-	-	-	5	A2	deleterious_low_confidence(0.03)	-	-	-	-	-	-	-	-
LMBc	1:173417719-173417719	1:173417719-173417719:T	T	missense_variant	MODERATE	Ifi213	ENSMUSG00000073491	N	N	#N/A	#N/A	Transcript	ENSMUST00000150649.9	protein_coding	4/7	-	-	-	755	692	231	A/E	gCa/gAa	-	-	-1	-	MGI	-	-	-	5	A2	deleterious_low_confidence(0)	-	-	-	-	-	-	-	-
LMBc	1:173417722-173417722	1:173417722-173417722:T	T	missense_variant	MODERATE	Ifi213	ENSMUSG00000073491	N	Y	#N/A	#N/A	Transcript	ENSMUST00000150649.9	protein_coding	4/7	-	-	-	752	689	230	L/Q	cTg/cAg	rs107982155	-	-1	-	MGI	-	-	-	5	A2	deleterious_low_confidence(0.04)	-	-	-	-	-	-	-	-
LMBc	1:173417762-173417762	1:173417762-173417762:G	G	missense_variant	MODERATE	Ifi213	ENSMUSG00000073491	N	Y	#N/A	#N/A	Transcript	ENSMUST00000150649.9	protein_coding	4/7	-	-	-	712	649	217	V/L	Gtg/Ctg	rs31593374	-	-1	-	MGI	-	-	-	5	A2	tolerated_low_confidence(0.16)	-	-	-	-	-	-	-	-
LMBc	1:173417803-173417803	1:173417803-173417803:A	A	missense_variant	MODERATE	Ifi213	ENSMUSG00000073491	N	Y	#N/A	#N/A	Transcript	ENSMUST00000150649.9	protein_coding	4/7	-	-	-	671	608	203	A/V	gCa/gTa	rs31592473	-	-1	-	MGI	-	-	-	5	A2	tolerated_low_confidence(0.07)	-	-	-	-	-	-	-	-
LMBc	1:173417824-173417824	1:173417824-173417824:G	G	missense_variant	MODERATE	Ifi213	ENSMUSG00000073491	N	Y	#N/A	#N/A	Transcript	ENSMUST00000150649.9	protein_coding	4/7	-	-	-	650	587	196	V/A	gTa/gCa	rs51234014	-	-1	-	MGI	-	-	-	5	A2	tolerated_low_confidence(1)	-	-	-	-	-	-	-	-
LMBc	1:173417849-173417849	1:173417849-173417849:G	G	missense_variant	MODERATE	Ifi213	ENSMUSG00000073491	N	Y	#N/A	#N/A	Transcript	ENSMUST00000150649.9	protein_coding	4/7	-	-	-	625	562	188	T/P	Aca/Cca	rs49101484	-	-1	-	MGI	-	-	-	5	A2	tolerated_low_confidence(0.35)	-	-	-	-	-	-	-	-
LMBc	1:173417888-173417888	1:173417888-173417888:C	C	missense_variant	MODERATE	Ifi213	ENSMUSG00000073491	N	Y	#N/A	#N/A	Transcript	ENSMUST00000150649.9	protein_coding	4/7	-	-	-	586	523	175	T/A	Aca/Gca	-	-	-1	-	MGI	-	-	-	5	A2	tolerated_low_confidence(0.24)	-	-	-	-	-	-	-	-
LMBc	1:173417912-173417912	1:173417912-173417912:A	A	missense_variant	MODERATE	Ifi213	ENSMUSG00000073491	N	Y	#N/A	#N/A	Transcript	ENSMUST00000150649.9	protein_coding	4/7	-	-	-	562	499	167	P/S	Ccc/Tcc	rs31592470	-	-1	-	MGI	-	-	-	5	A2	tolerated_low_confidence(0.13)	-	-	-	-	-	-	-	-
LMBc	1:173417972-173417972	1:173417972-173417972:C	C	missense_variant	MODERATE	Ifi213	ENSMUSG00000073491	N	Y	#N/A	#N/A	Transcript	ENSMUST00000150649.9	protein_coding	4/7	-	-	-	502	439	147	K/E	Aag/Gag	rs31592468	-	-1	-	MGI	-	-	-	5	A2	tolerated_low_confidence(1)	-	-	-	-	-	-	-	-
LMBc	1:173417980-173417980	1:173417980-173417980:T	T	missense_variant	MODERATE	Ifi213	ENSMUSG00000073491	N	Y	#N/A	#N/A	Transcript	ENSMUST00000150649.9	protein_coding	4/7	-	-	-	494	431	144	P/Q	cCg/cAg	rs47351165	-	-1	-	MGI	-	-	-	5	A2	tolerated_low_confidence(1)	-	-	-	-	-	-	-	-
LMBc	1:173418014-173418014	1:173418014-173418014:G	G	missense_variant	MODERATE	Ifi213	ENSMUSG00000073491	N	Y	#N/A	#N/A	Transcript	ENSMUST00000150649.9	protein_coding	4/7	-	-	-	460	397	133	T/P	Act/Cct	rs47673068	-	-1	-	MGI	-	-	-	5	A2	tolerated_low_confidence(0.22)	-	-	-	-	-	-	-	-
LMBc	1:173418016-173418016	1:173418016-173418016:A	A	missense_variant	MODERATE	Ifi213	ENSMUSG00000073491	N	Y	#N/A	#N/A	Transcript	ENSMUST00000150649.9	protein_coding	4/7	-	-	-	458	395	132	D/V	gAt/gTt	-	-	-1	-	MGI	-	-	-	5	A2	tolerated_low_confidence(0.05)	-	-	-	-	-	-	-	-
LMBc	1:173422592-173422592	1:173422592-173422592:A	A	missense_variant	MODERATE	Ifi213	ENSMUSG00000073491	N	Y	#N/A	#N/A	Transcript	ENSMUST00000097462.9	protein_coding	3/4	-	-	-	587	272	91	E/V	gAg/gTg	rs31584987	-	-1	-	MGI	-	-	-	1	P2	tolerated(0.3)	-	-	-	-	-	-	-	-
LMBc	1:173422702-173422702	1:173422702-173422702:C	C	missense_variant	MODERATE	Ifi213	ENSMUSG00000073491	N	Y	#N/A	#N/A	Transcript	ENSMUST00000097462.9	protein_coding	3/4	-	-	-	477	162	54	D/E	gaC/gaG	rs387587347	-	-1	-	MGI	-	-	-	1	P2	deleterious(0)	-	-	-	-	-	-	-	-
LMBc	1:173422711-173422711	1:173422711-173422711:C	C	missense_variant	MODERATE	Ifi213	ENSMUSG00000073491	N	Y	#N/A	#N/A	Transcript	ENSMUST00000097462.9	protein_coding	3/4	-	-	-	468	153	51	N/K	aaC/aaG	rs32770128	-	-1	-	MGI	-	-	-	1	P2	tolerated(1)	-	-	-	-	-	-	-	-
LMBc	1:173422766-173422766	1:173422766-173422766:T	T	missense_variant	MODERATE	Ifi213	ENSMUSG00000073491	N	Y	#N/A	#N/A	Transcript	ENSMUST00000097462.9	protein_coding	3/4	-	-	-	413	98	33	L/Q	cTg/cAg	rs46659721	-	-1	-	MGI	-	-	-	1	P2	deleterious(0)	-	-	-	-	-	-	-	-
LMBc	1:173422838-173422838	1:173422838-173422838:T	T	missense_variant	MODERATE	Ifi213	ENSMUSG00000073491	N	Y	#N/A	#N/A	Transcript	ENSMUST00000097462.9	protein_coding	3/4	-	-	-	341	26	9	C/Y	tGc/tAc	rs45743507	-	-1	-	MGI	-	-	-	1	P2	tolerated(1)	-	-	-	-	-	-	-	-
LMBc	1:173464992-173464992	1:173464992-173464992:G	G	missense_variant	MODERATE	Ifi209	ENSMUSG00000043263	N	Y	#N/A	#N/A	Transcript	ENSMUST00000056071.13	protein_coding	2/7	-	-	-	380	121	41	Q/E	Cag/Gag	rs31588032	-	1	-	MGI	-	-	-	1	P1	tolerated(0.92)	-	-	-	-	-	-	-	-
LMBc	1:173468614-173468614	1:173468614-173468614:T	T	missense_variant	MODERATE	Ifi209	ENSMUSG00000043263	N	Y	#N/A	#N/A	Transcript	ENSMUST00000056071.13	protein_coding	4/7	-	-	-	702	443	148	A/V	gCc/gTc	rs579286713	-	1	-	MGI	-	-	-	1	P1	tolerated(0.29)	-	-	-	-	-	-	-	-
LMBc	1:173470101-173470101	1:173470101-173470101:T	T	missense_variant	MODERATE	Ifi209	ENSMUSG00000043263	N	N	#N/A	#N/A	Transcript	ENSMUST00000056071.13	protein_coding	5/7	-	-	-	947	688	230	H/Y	Cac/Tac	-	-	1	-	MGI	-	-	-	1	P1	tolerated(1)	-	-	-	-	-	-	-	-
LMBc	1:173470152-173470152	1:173470152-173470152:G	G	missense_variant	MODERATE	Ifi209	ENSMUSG00000043263	N	Y	#N/A	#N/A	Transcript	ENSMUST00000056071.13	protein_coding	5/7	-	-	-	998	739	247	S/A	Tca/Gca	rs31591396	-	1	-	MGI	-	-	-	1	P1	tolerated(0.2)	-	-	-	-	-	-	-	-
LMBc	1:173470161-173470161	1:173470161-173470161:A	A	missense_variant	MODERATE	Ifi209	ENSMUSG00000043263	N	Y	#N/A	#N/A	Transcript	ENSMUST00000056071.13	protein_coding	5/7	-	-	-	1007	748	250	V/M	Gtg/Atg	rs31591394	-	1	-	MGI	-	-	-	1	P1	tolerated(0.13)	-	-	-	-	-	-	-	-
LMBc	1:173470248-173470248	1:173470248-173470248:C	C	missense_variant	MODERATE	Ifi209	ENSMUSG00000043263	N	Y	#N/A	#N/A	Transcript	ENSMUST00000056071.13	protein_coding	5/7	-	-	-	1094	835	279	K/Q	Aag/Cag	rs387724251	-	1	-	MGI	-	-	-	1	P1	deleterious(0.01)	-	-	-	-	-	-	-	-
LMBc	1:173470249-173470249	1:173470249-173470249:T	T	missense_variant	MODERATE	Ifi209	ENSMUSG00000043263	N	Y	#N/A	#N/A	Transcript	ENSMUST00000056071.13	protein_coding	5/7	-	-	-	1095	836	279	K/M	aAg/aTg	rs387059652	-	1	-	MGI	-	-	-	1	P1	deleterious(0.04)	-	-	-	-	-	-	-	-
LMBc	1:173470287-173470287	1:173470287-173470287:T	T	missense_variant	MODERATE	Ifi209	ENSMUSG00000043263	N	Y	#N/A	#N/A	Transcript	ENSMUST00000056071.13	protein_coding	5/7	-	-	-	1133	874	292	V/F	Gtt/Ttt	-	-	1	-	MGI	-	-	-	1	P1	tolerated(1)	-	-	-	-	-	-	-	-
LMBc	1:173470290-173470290	1:173470290-173470290:A	A	missense_variant	MODERATE	Ifi209	ENSMUSG00000043263	N	Y	#N/A	#N/A	Transcript	ENSMUST00000056071.13	protein_coding	5/7	-	-	-	1136	877	293	G/S	Ggc/Agc	-	-	1	-	MGI	-	-	-	1	P1	deleterious(0.01)	-	-	-	-	-	-	-	-
LMBc	1:173470314-173470314	1:173470314-173470314:C	C	missense_variant	MODERATE	Ifi209	ENSMUSG00000043263	N	Y	#N/A	#N/A	Transcript	ENSMUST00000056071.13	protein_coding	5/7	-	-	-	1160	901	301	Y/H	Tac/Cac	-	-	1	-	MGI	-	-	-	1	P1	tolerated(0.44)	-	-	-	-	-	-	-	-
LMBc	1:173470336-173470336	1:173470336-173470336:T	T	missense_variant	MODERATE	Ifi209	ENSMUSG00000043263	N	Y	#N/A	#N/A	Transcript	ENSMUST00000056071.13	protein_coding	5/7	-	-	-	1182	923	308	E/V	gAg/gTg	-	-	1	-	MGI	-	-	-	1	P1	deleterious(0)	-	-	-	-	-	-	-	-
LMBc	1:173470413-173470413	1:173470413-173470413:T	T	missense_variant	MODERATE	Ifi209	ENSMUSG00000043263	N	Y	#N/A	#N/A	Transcript	ENSMUST00000056071.13	protein_coding	5/7	-	-	-	1259	1000	334	L/F	Ctt/Ttt	-	-	1	-	MGI	-	-	-	1	P1	deleterious(0)	-	-	-	-	-	-	-	-
LMBc	1:173472226-173472226	1:173472226-173472226:G	G	missense_variant	MODERATE	Ifi209	ENSMUSG00000043263	N	Y	#N/A	#N/A	Transcript	ENSMUST00000056071.13	protein_coding	6/7	-	-	-	1325	1066	356	W/G	Tgg/Ggg	-	-	1	-	MGI	-	-	-	1	P1	tolerated(0.39)	-	-	-	-	-	-	-	-
LMBc	1:173472343-173472343	1:173472343-173472343:G	G	missense_variant	MODERATE	Ifi209	ENSMUSG00000043263	N	Y	#N/A	#N/A	Transcript	ENSMUST00000056071.13	protein_coding	6/7	-	-	-	1442	1183	395	K/E	Aaa/Gaa	-	-	1	-	MGI	-	-	-	1	P1	tolerated(1)	-	-	-	-	-	-	-	-
LMBc	1:173472350-173472350	1:173472350-173472350:C	C	missense_variant	MODERATE	Ifi209	ENSMUSG00000043263	N	Y	#N/A	#N/A	Transcript	ENSMUST00000056071.13	protein_coding	6/7	-	-	-	1449	1190	397	I/T	aTc/aCc	-	-	1	-	MGI	-	-	-	1	P1	tolerated(1)	-	-	-	-	-	-	-	-
LMBc	1:173472371-173472371	1:173472371-173472371:G	G	missense_variant	MODERATE	Ifi209	ENSMUSG00000043263	N	Y	#N/A	#N/A	Transcript	ENSMUST00000056071.13	protein_coding	6/7	-	-	-	1470	1211	404	Q/R	cAg/cGg	-	-	1	-	MGI	-	-	-	1	P1	deleterious(0.04)	-	-	-	-	-	-	-	-
LMBc	1:173473570-173473570	1:173473570-173473570:G	G	missense_variant	MODERATE	Ifi209	ENSMUSG00000043263	N	N	#N/A	#N/A	Transcript	ENSMUST00000056071.13	protein_coding	7/7	-	-	-	1515	1256	419	K/R	aAg/aGg	-	-	1	-	MGI	-	-	-	1	P1	tolerated(1)	-	-	-	-	-	-	-	-
LMBc	1:173505349-173505349	1:173505349-173505349:A	A	missense_variant	MODERATE	Ifi208	ENSMUSG00000066677	N	Y	#N/A	#N/A	Transcript	ENSMUST00000085876.12	protein_coding	2/7	-	-	-	393	98	33	L/Q	cTg/cAg	rs582339054	-	1	-	MGI	-	-	-	1	P1	-	-	-	-	-	-	-	-	-
LMBc	1:173505413-173505413	1:173505413-173505413:G	G	missense_variant	MODERATE	Ifi208	ENSMUSG00000066677	N	Y	#N/A	#N/A	Transcript	ENSMUST00000085876.12	protein_coding	2/7	-	-	-	457	162	54	D/E	gaC/gaG	-	-	1	-	MGI	-	-	-	1	P1	-	-	-	-	-	-	-	-	-
LMBc	1:173505523-173505523	1:173505523-173505523:T	T	missense_variant	MODERATE	Ifi208	ENSMUSG00000066677	N	Y	#N/A	#N/A	Transcript	ENSMUST00000085876.12	protein_coding	2/7	-	-	-	567	272	91	E/V	gAg/gTg	rs587340712	-	1	-	MGI	-	-	-	1	P1	-	-	-	-	-	-	-	-	-
LMBc	1:173506512-173506512	1:173506512-173506512:T	T	missense_variant	MODERATE	Ifi208	ENSMUSG00000066677	N	Y	#N/A	#N/A	Transcript	ENSMUST00000085876.12	protein_coding	3/7	-	-	-	589	294	98	K/N	aaA/aaT	rs49487151	-	1	-	MGI	-	-	-	1	P1	-	-	-	-	-	-	-	-	-
LMBc	1:173510241-173510241	1:173510241-173510241:T	T	missense_variant	MODERATE	Ifi208	ENSMUSG00000066677	N	N	#N/A	#N/A	Transcript	ENSMUST00000085876.12	protein_coding	4/7	-	-	-	690	395	132	D/V	gAt/gTt	rs585093576	-	1	-	MGI	-	-	-	1	P1	-	-	-	-	-	-	-	-	-
LMBc	1:173510243-173510243	1:173510243-173510243:C	C	missense_variant	MODERATE	Ifi208	ENSMUSG00000066677	N	Y	#N/A	#N/A	Transcript	ENSMUST00000085876.12	protein_coding	4/7	-	-	-	692	397	133	T/P	Act/Cct	rs579297236	-	1	-	MGI	-	-	-	1	P1	-	-	-	-	-	-	-	-	-
LMBc	1:173510300-173510300	1:173510300-173510300:A	A	missense_variant	MODERATE	Ifi208	ENSMUSG00000066677	N	Y	#N/A	#N/A	Transcript	ENSMUST00000085876.12	protein_coding	4/7	-	-	-	749	454	152	F/I	Ttt/Att	rs263943772	-	1	-	MGI	-	-	-	1	P1	-	-	-	-	-	-	-	-	-
LMBc	1:173510502-173510502	1:173510502-173510502:C	C	missense_variant	MODERATE	Ifi208	ENSMUSG00000066677	N	Y	#N/A	#N/A	Transcript	ENSMUST00000085876.12	protein_coding	4/7	-	-	-	951	656	219	V/A	gTc/gCc	rs31586022	-	1	-	MGI	-	-	-	1	P1	-	-	-	-	-	-	-	-	-
LMBc	1:173510513-173510513	1:173510513-173510513:A	A	missense_variant	MODERATE	Ifi208	ENSMUSG00000066677	N	Y	#N/A	#N/A	Transcript	ENSMUST00000085876.12	protein_coding	4/7	-	-	-	962	667	223	L/I	Ctc/Atc	rs31586021	-	1	-	MGI	-	-	-	1	P1	-	-	-	-	-	-	-	-	-
LMBc	1:173510538-173510538	1:173510538-173510538:A	A	missense_variant	MODERATE	Ifi208	ENSMUSG00000066677	N	Y	#N/A	#N/A	Transcript	ENSMUST00000085876.12	protein_coding	4/7	-	-	-	987	692	231	A/E	gCa/gAa	rs31586019	-	1	-	MGI	-	-	-	1	P1	-	-	-	-	-	-	-	-	-
LMBc	1:173510561-173510561	1:173510561-173510561:T	T	missense_variant	MODERATE	Ifi208	ENSMUSG00000066677	N	Y	#N/A	#N/A	Transcript	ENSMUST00000085876.12	protein_coding	4/7	-	-	-	1010	715	239	H/Y	Cac/Tac	rs580049281	-	1	-	MGI	-	-	-	1	P1	-	-	-	-	-	-	-	-	-
LMBc	1:173510566-173510566	1:173510566-173510566:A	A	missense_variant	MODERATE	Ifi208	ENSMUSG00000066677	N	Y	#N/A	#N/A	Transcript	ENSMUST00000085876.12	protein_coding	4/7	-	-	-	1015	720	240	H/Q	caC/caA	rs583767067	-	1	-	MGI	-	-	-	1	P1	-	-	-	-	-	-	-	-	-
LMBc	1:173510567-173510567	1:173510567-173510567:C	C	missense_variant	MODERATE	Ifi208	ENSMUSG00000066677	N	N	#N/A	#N/A	Transcript	ENSMUST00000085876.12	protein_coding	4/7	-	-	-	1016	721	241	T/P	Act/Cct	-	-	1	-	MGI	-	-	-	1	P1	-	-	-	-	-	-	-	-	-
LMBc	1:173510570-173510570	1:173510570-173510570:A	A	missense_variant	MODERATE	Ifi208	ENSMUSG00000066677	N	Y	#N/A	#N/A	Transcript	ENSMUST00000085876.12	protein_coding	4/7	-	-	-	1019	724	242	S/T	Tct/Act	-	-	1	-	MGI	-	-	-	1	P1	-	-	-	-	-	-	-	-	-
LMBc	1:173510577-173510577	1:173510577-173510577:G	G	missense_variant	MODERATE	Ifi208	ENSMUSG00000066677	N	Y	#N/A	#N/A	Transcript	ENSMUST00000085876.12	protein_coding	4/7	-	-	-	1026	731	244	E/G	gAg/gGg	-	-	1	-	MGI	-	-	-	1	P1	-	-	-	-	-	-	-	-	-
LMBc	1:173510579-173510579	1:173510579-173510579:A	A	missense_variant	MODERATE	Ifi208	ENSMUSG00000066677	N	N	#N/A	#N/A	Transcript	ENSMUST00000085876.12	protein_coding	4/7	-	-	-	1028	733	245	S/T	Tct/Act	-	-	1	-	MGI	-	-	-	1	P1	-	-	-	-	-	-	-	-	-
LMBc	1:173510603-173510603	1:173510603-173510603:A	A	missense_variant	MODERATE	Ifi208	ENSMUSG00000066677	N	Y	#N/A	#N/A	Transcript	ENSMUST00000085876.12	protein_coding	4/7	-	-	-	1052	757	253	V/I	Gtc/Atc	rs107845289	-	1	-	MGI	-	-	-	1	P1	-	-	-	-	-	-	-	-	-
LMBc	1:173510621-173510621	1:173510621-173510621:G	G	missense_variant	MODERATE	Ifi208	ENSMUSG00000066677	N	Y	#N/A	#N/A	Transcript	ENSMUST00000085876.12	protein_coding	4/7	-	-	-	1070	775	259	T/A	Act/Gct	rs108879384	-	1	-	MGI	-	-	-	1	P1	-	-	-	-	-	-	-	-	-
LMBc	1:173510669-173510669	1:173510669-173510669:G	G	missense_variant	MODERATE	Ifi208	ENSMUSG00000066677	N	Y	#N/A	#N/A	Transcript	ENSMUST00000085876.12	protein_coding	4/7	-	-	-	1118	823	275	S/A	Tca/Gca	rs31586017	-	1	-	MGI	-	-	-	1	P1	-	-	-	-	-	-	-	-	-
LMBc	1:173510726-173510726	1:173510726-173510726:A	A	missense_variant	MODERATE	Ifi208	ENSMUSG00000066677	N	Y	#N/A	#N/A	Transcript	ENSMUST00000085876.12	protein_coding	4/7	-	-	-	1175	880	294	G/S	Ggt/Agt	rs387551816	-	1	-	MGI	-	-	-	1	P1	-	-	-	-	-	-	-	-	-
LMBc	1:173510742-173510742	1:173510742-173510742:G	G	missense_variant	MODERATE	Ifi208	ENSMUSG00000066677	N	Y	#N/A	#N/A	Transcript	ENSMUST00000085876.12	protein_coding	4/7	-	-	-	1191	896	299	L/W	tTg/tGg	rs31586015	-	1	-	MGI	-	-	-	1	P1	-	-	-	-	-	-	-	-	-
LMBc	1:173510769-173510769	1:173510769-173510769:A	A	missense_variant	MODERATE	Ifi208	ENSMUSG00000066677	N	Y	#N/A	#N/A	Transcript	ENSMUST00000085876.12	protein_coding	4/7	-	-	-	1218	923	308	R/H	cGt/cAt	rs387513495	-	1	-	MGI	-	-	-	1	P1	-	-	-	-	-	-	-	-	-
LMBc	1:173510784-173510784	1:173510784-173510784:G	G	missense_variant	MODERATE	Ifi208	ENSMUSG00000066677	N	Y	#N/A	#N/A	Transcript	ENSMUST00000085876.12	protein_coding	4/7	-	-	-	1233	938	313	Q/R	cAa/cGa	rs31585153	-	1	-	MGI	-	-	-	1	P1	-	-	-	-	-	-	-	-	-
LMBc	1:173510793-173510793	1:173510793-173510793:G	G	missense_variant	MODERATE	Ifi208	ENSMUSG00000066677	N	Y	#N/A	#N/A	Transcript	ENSMUST00000085876.12	protein_coding	4/7	-	-	-	1242	947	316	P/R	cCa/cGa	rs108433108	-	1	-	MGI	-	-	-	1	P1	-	-	-	-	-	-	-	-	-
LMBc	1:173510841-173510841	1:173510841-173510841:T	T	missense_variant	MODERATE	Ifi208	ENSMUSG00000066677	N	Y	#N/A	#N/A	Transcript	ENSMUST00000085876.12	protein_coding	4/7	-	-	-	1290	995	332	T/I	aCa/aTa	-	-	1	-	MGI	-	-	-	1	P1	-	-	-	-	-	-	-	-	-
LMBc	1:173510846-173510846	1:173510846-173510846:C	C	missense_variant	MODERATE	Ifi208	ENSMUSG00000066677	N	Y	#N/A	#N/A	Transcript	ENSMUST00000085876.12	protein_coding	4/7	-	-	-	1295	1000	334	Y/H	Tac/Cac	rs31585151	-	1	-	MGI	-	-	-	1	P1	-	-	-	-	-	-	-	-	-
LMBc	1:173510883-173510883	1:173510883-173510883:C	C	missense_variant	MODERATE	Ifi208	ENSMUSG00000066677	N	Y	#N/A	#N/A	Transcript	ENSMUST00000085876.12	protein_coding	4/7	-	-	-	1332	1037	346	H/P	cAc/cCc	rs31585149	-	1	-	MGI	-	-	-	1	P1	-	-	-	-	-	-	-	-	-
LMBc	1:173510960-173510960	1:173510960-173510960:T	T	missense_variant	MODERATE	Ifi208	ENSMUSG00000066677	N	Y	#N/A	#N/A	Transcript	ENSMUST00000085876.12	protein_coding	4/7	-	-	-	1409	1114	372	T/S	Aca/Tca	rs107721201	-	1	-	MGI	-	-	-	1	P1	-	-	-	-	-	-	-	-	-
LMBc	1:173510973-173510973	1:173510973-173510973:A	A	missense_variant	MODERATE	Ifi208	ENSMUSG00000066677	N	N	#N/A	#N/A	Transcript	ENSMUST00000085876.12	protein_coding	4/7	-	-	-	1422	1127	376	P/H	cCt/cAt	-	-	1	-	MGI	-	-	-	1	P1	-	-	-	-	-	-	-	-	-
LMBc	1:173510984-173510984	1:173510984-173510984:T	T	missense_variant	MODERATE	Ifi208	ENSMUSG00000066677	N	Y	#N/A	#N/A	Transcript	ENSMUST00000085876.12	protein_coding	4/7	-	-	-	1433	1138	380	P/S	Cct/Tct	rs583348920	-	1	-	MGI	-	-	-	1	P1	-	-	-	-	-	-	-	-	-
LMBc	1:173511011-173511011	1:173511011-173511011:G	G	missense_variant	MODERATE	Ifi208	ENSMUSG00000066677	N	Y	#N/A	#N/A	Transcript	ENSMUST00000085876.12	protein_coding	4/7	-	-	-	1460	1165	389	R/G	Cga/Gga	rs387813380	-	1	-	MGI	-	-	-	1	P1	-	-	-	-	-	-	-	-	-
LMBc	1:173511015-173511015	1:173511015-173511015:G	G	missense_variant	MODERATE	Ifi208	ENSMUSG00000066677	N	Y	#N/A	#N/A	Transcript	ENSMUST00000085876.12	protein_coding	4/7	-	-	-	1464	1169	390	N/S	aAt/aGt	rs387250567	-	1	-	MGI	-	-	-	1	P1	-	-	-	-	-	-	-	-	-
LMBc	1:173511080-173511080	1:173511080-173511080:C	C	missense_variant	MODERATE	Ifi208	ENSMUSG00000066677	N	Y	#N/A	#N/A	Transcript	ENSMUST00000085876.12	protein_coding	4/7	-	-	-	1529	1234	412	A/P	Gca/Cca	rs387511224	-	1	-	MGI	-	-	-	1	P1	-	-	-	-	-	-	-	-	-
LMBc	1:173511104-173511104	1:173511104-173511104:G	G	missense_variant	MODERATE	Ifi208	ENSMUSG00000066677	N	N	#N/A	#N/A	Transcript	ENSMUST00000085876.12	protein_coding	4/7	-	-	-	1553	1258	420	N/D	Aat/Gat	rs31584263	-	1	-	MGI	-	-	-	1	P1	-	-	-	-	-	-	-	-	-
LMBc	1:173511114-173511114	1:173511114-173511114:T	T	missense_variant	MODERATE	Ifi208	ENSMUSG00000066677	N	Y	#N/A	#N/A	Transcript	ENSMUST00000085876.12	protein_coding	4/7	-	-	-	1563	1268	423	P/L	cCt/cTt	rs579270828	-	1	-	MGI	-	-	-	1	P1	-	-	-	-	-	-	-	-	-
LMBc	1:173511119-173511119	1:173511119-173511119:C	C	missense_variant	MODERATE	Ifi208	ENSMUSG00000066677	N	Y	#N/A	#N/A	Transcript	ENSMUST00000085876.12	protein_coding	4/7	-	-	-	1568	1273	425	V/L	Gtg/Ctg	rs581580423	-	1	-	MGI	-	-	-	1	P1	-	-	-	-	-	-	-	-	-
LMBc	1:173511145-173511145	1:173511145-173511145:A	A	missense_variant	MODERATE	Ifi208	ENSMUSG00000066677	N	Y	#N/A	#N/A	Transcript	ENSMUST00000085876.12	protein_coding	4/7	-	-	-	1594	1299	433	S/R	agT/agA	-	-	1	-	MGI	-	-	-	1	P1	-	-	-	-	-	-	-	-	-
LMBc	1:173511149-173511149	1:173511149-173511149:G	G	missense_variant	MODERATE	Ifi208	ENSMUSG00000066677	N	Y	#N/A	#N/A	Transcript	ENSMUST00000085876.12	protein_coding	4/7	-	-	-	1598	1303	435	P/A	Cct/Gct	rs31584262	-	1	-	MGI	-	-	-	1	P1	-	-	-	-	-	-	-	-	-
LMBc	1:173518237-173518237	1:173518237-173518237:G	G	missense_variant	MODERATE	Ifi208	ENSMUSG00000066677	N	Y	#N/A	#N/A	Transcript	ENSMUST00000085876.12	protein_coding	5/7	-	-	-	1638	1343	448	K/R	aAg/aGg	rs254594122	-	1	-	MGI	-	-	-	1	P1	-	-	-	-	-	-	-	-	-
LMBc	1:173518238-173518238	1:173518238-173518238:T	T	missense_variant	MODERATE	Ifi208	ENSMUSG00000066677	N	Y	#N/A	#N/A	Transcript	ENSMUST00000085876.12	protein_coding	5/7	-	-	-	1639	1344	448	K/N	aaG/aaT	rs586408713	-	1	-	MGI	-	-	-	1	P1	-	-	-	-	-	-	-	-	-
LMBc	1:173518249-173518249	1:173518249-173518249:G	G	missense_variant	MODERATE	Ifi208	ENSMUSG00000066677	N	Y	#N/A	#N/A	Transcript	ENSMUST00000085876.12	protein_coding	5/7	-	-	-	1650	1355	452	H/R	cAt/cGt	rs387171834	-	1	-	MGI	-	-	-	1	P1	-	-	-	-	-	-	-	-	-
LMBc	1:173523163-173523163	1:173523163-173523163:T	T	missense_variant	MODERATE	Ifi208	ENSMUSG00000066677	N	N	#N/A	#N/A	Transcript	ENSMUST00000085876.12	protein_coding	6/7	-	-	-	1727	1432	478	G/W	Ggg/Tgg	rs108447306	-	1	-	MGI	-	-	-	1	P1	-	-	-	-	-	-	-	-	-
LMBc	1:173523208-173523208	1:173523208-173523208:T	T	missense_variant	MODERATE	Ifi208	ENSMUSG00000066677	N	Y	#N/A	#N/A	Transcript	ENSMUST00000085876.12	protein_coding	6/7	-	-	-	1772	1477	493	R/C	Cgc/Tgc	rs585078491	-	1	-	MGI	-	-	-	1	P1	-	-	-	-	-	-	-	-	-
LMBc	1:173523232-173523232	1:173523232-173523232:A	A	missense_variant	MODERATE	Ifi208	ENSMUSG00000066677	N	Y	#N/A	#N/A	Transcript	ENSMUST00000085876.12	protein_coding	6/7	-	-	-	1796	1501	501	Q/K	Cag/Aag	-	-	1	-	MGI	-	-	-	1	P1	-	-	-	-	-	-	-	-	-
LMBc	1:173523425-173523425	1:173523425-173523425:G	G	missense_variant	MODERATE	Ifi208	ENSMUSG00000066677	N	Y	#N/A	#N/A	Transcript	ENSMUST00000085876.12	protein_coding	6/7	-	-	-	1989	1694	565	I/R	aTa/aGa	-	-	1	-	MGI	-	-	-	1	P1	-	-	-	-	-	-	-	-	-
LMBc	1:173524983-173524983	1:173524983-173524983:G	G	missense_variant	MODERATE	Ifi208	ENSMUSG00000066677	N	Y	#N/A	#N/A	Transcript	ENSMUST00000085876.12	protein_coding	7/7	-	-	-	2012	1717	573	I/V	Att/Gtt	rs387197018	-	1	-	MGI	-	-	-	1	P1	-	-	-	-	-	-	-	-	-
LMBc	1:173525002-173525002	1:173525002-173525002:C	C	missense_variant	MODERATE	Ifi208	ENSMUSG00000066677	N	Y	#N/A	#N/A	Transcript	ENSMUST00000085876.12	protein_coding	7/7	-	-	-	2031	1736	579	G/A	gGa/gCa	rs51796253	-	1	-	MGI	-	-	-	1	P1	-	-	-	-	-	-	-	-	-
LMBc	1:173559846-173559846	1:173559846-173559846:C	C	missense_variant	MODERATE	Ifi207	ENSMUSG00000073490	N	Y	#N/A	#N/A	Transcript	ENSMUST00000042610.15	protein_coding	4/8	-	-	-	826	646	216	N/D	Aac/Gac	rs47029834	-	-1	-	MGI	-	-	-	5	P2	tolerated(0.21)	-	-	-	-	-	-	-	-
LMBc	1:173559876-173559876	1:173559876-173559876:G	G	missense_variant	MODERATE	Ifi207	ENSMUSG00000073490	N	Y	#N/A	#N/A	Transcript	ENSMUST00000042610.15	protein_coding	4/8	-	-	-	796	616	206	A/P	Gca/Cca	rs45924733	-	-1	-	MGI	-	-	-	5	P2	tolerated(1)	-	-	-	-	-	-	-	-
LMBc	1:173559974-173559974	1:173559974-173559974:C	C	missense_variant	MODERATE	Ifi207	ENSMUSG00000073490	N	Y	#N/A	#N/A	Transcript	ENSMUST00000042610.15	protein_coding	4/8	-	-	-	698	518	173	E/G	gAa/gGa	rs52096237	-	-1	-	MGI	-	-	-	5	P2	tolerated(0.51)	-	-	-	-	-	-	-	-
LMBc	1:173562721-173562721	1:173562721-173562721:T	T	missense_variant	MODERATE	Ifi207	ENSMUSG00000073490	N	Y	#N/A	#N/A	Transcript	ENSMUST00000042610.15	protein_coding	3/8	-	-	-	604	424	142	G/R	Ggg/Agg	rs229050604	-	-1	-	MGI	-	-	-	5	P2	tolerated_low_confidence(0.54)	-	-	-	-	-	-	-	-
LMBc	1:173562723-173562723	1:173562723-173562723:A	A	missense_variant	MODERATE	Ifi207	ENSMUSG00000073490	N	Y	#N/A	#N/A	Transcript	ENSMUST00000042610.15	protein_coding	3/8	-	-	-	602	422	141	A/V	gCg/gTg	-	-	-1	-	MGI	-	-	-	5	P2	tolerated_low_confidence(0.08)	-	-	-	-	-	-	-	-
LMBc	1:173562741-173562741	1:173562741-173562741:C	C	missense_variant	MODERATE	Ifi207	ENSMUSG00000073490	N	Y	#N/A	#N/A	Transcript	ENSMUST00000042610.15	protein_coding	3/8	-	-	-	584	404	135	E/G	gAg/gGg	rs252934268	-	-1	-	MGI	-	-	-	5	P2	deleterious(0.05)	-	-	-	-	-	-	-	-
LMBc	1:173562742-173562742	1:173562742-173562742:T	T	missense_variant	MODERATE	Ifi207	ENSMUSG00000073490	N	Y	#N/A	#N/A	Transcript	ENSMUST00000042610.15	protein_coding	3/8	-	-	-	583	403	135	E/K	Gag/Aag	rs580118556	-	-1	-	MGI	-	-	-	5	P2	tolerated(0.23)	-	-	-	-	-	-	-	-
LMBc	1:173562744-173562744	1:173562744-173562744:G	G	missense_variant	MODERATE	Ifi207	ENSMUSG00000073490	N	Y	#N/A	#N/A	Transcript	ENSMUST00000042610.15	protein_coding	3/8	-	-	-	581	401	134	G/A	gGg/gCg	rs214485175	-	-1	-	MGI	-	-	-	5	P2	tolerated(0.34)	-	-	-	-	-	-	-	-
LMBc	1:173562799-173562799	1:173562799-173562799:C	C	missense_variant	MODERATE	Ifi207	ENSMUSG00000073490	N	Y	#N/A	#N/A	Transcript	ENSMUST00000042610.15	protein_coding	3/8	-	-	-	526	346	116	T/A	Aca/Gca	rs47889043	-	-1	-	MGI	-	-	-	5	P2	tolerated(0.15)	-	-	-	-	-	-	-	-
LMBc	1:173563846-173563846	1:173563846-173563846:C	C	missense_variant	MODERATE	Ifi207	ENSMUSG00000073490	N	Y	#N/A	#N/A	Transcript	ENSMUST00000042610.15	protein_coding	2/8	-	-	-	352	172	58	P/A	Ccc/Gcc	rs45743167	-	-1	-	MGI	-	-	-	5	P2	tolerated(0.49)	-	-	-	-	-	-	-	-
LMBc	1:173563849-173563849	1:173563849-173563849:G	G	missense_variant	MODERATE	Ifi207	ENSMUSG00000073490	N	Y	#N/A	#N/A	Transcript	ENSMUST00000042610.15	protein_coding	2/8	-	-	-	349	169	57	K/Q	Aaa/Caa	rs213117329	-	-1	-	MGI	-	-	-	5	P2	tolerated(0.22)	-	-	-	-	-	-	-	-
LMBc	1:173563853-173563853	1:173563853-173563853:A	A	missense_variant	MODERATE	Ifi207	ENSMUSG00000073490	N	Y	#N/A	#N/A	Transcript	ENSMUST00000042610.15	protein_coding	2/8	-	-	-	345	165	55	K/N	aaA/aaT	rs51026153	-	-1	-	MGI	-	-	-	5	P2	deleterious(0.01)	-	-	-	-	-	-	-	-
LMBc	1:173563906-173563906	1:173563906-173563906:T	T	missense_variant	MODERATE	Ifi207	ENSMUSG00000073490	N	Y	#N/A	#N/A	Transcript	ENSMUST00000042610.15	protein_coding	2/8	-	-	-	292	112	38	D/N	Gac/Aac	rs51467144	-	-1	-	MGI	-	-	-	5	P2	tolerated(0.13)	-	-	-	-	-	-	-	-
LMBc	1:173563908-173563908	1:173563908-173563908:A	A	missense_variant	MODERATE	Ifi207	ENSMUSG00000073490	N	Y	#N/A	#N/A	Transcript	ENSMUST00000042610.15	protein_coding	2/8	-	-	-	290	110	37	R/I	aGa/aTa	rs45815665	-	-1	-	MGI	-	-	-	5	P2	deleterious(0.02)	-	-	-	-	-	-	-	-
LMBc	1:173563983-173563983	1:173563983-173563983:C	C	missense_variant	MODERATE	Ifi207	ENSMUSG00000073490	N	N	#N/A	#N/A	Transcript	ENSMUST00000042610.15	protein_coding	2/8	-	-	-	215	35	12	K/R	aAa/aGa	-	-	-1	-	MGI	-	-	-	5	P2	tolerated(0.12)	-	-	-	-	-	-	-	-
LMBc	1:173564009-173564009	1:173564009-173564009:A	A	missense_variant	MODERATE	Ifi207	ENSMUSG00000073490	N	N	#N/A	#N/A	Transcript	ENSMUST00000042610.15	protein_coding	2/8	-	-	-	189	9	3	K/N	aaA/aaT	-	-	-1	-	MGI	-	-	-	5	P2	tolerated(1)	-	-	-	-	-	-	-	-
LMBc	1:173575170-173575170	1:173575170-173575170:C	C	missense_variant	MODERATE	Ifi204	ENSMUSG00000073489	N	Y	#N/A	#N/A	Transcript	ENSMUST00000111214.4	protein_coding	9/9	-	-	-	1985	1856	619	K/R	aAg/aGg	rs31584095	-	-1	-	MGI	-	-	-	5	P1	tolerated(0.28)	-	-	-	-	-	-	-	-
LMBc	1:173579198-173579198	1:173579198-173579198:A	A	missense_variant	MODERATE	Ifi204	ENSMUSG00000073489	N	Y	#N/A	#N/A	Transcript	ENSMUST00000111214.4	protein_coding	7/9	-	-	-	1775	1646	549	N/I	aAt/aTt	rs31583738	-	-1	-	MGI	-	-	-	5	P1	tolerated(0.15)	-	-	-	-	-	-	-	-
LMBc	1:173579581-173579581	1:173579581-173579581:G	G	missense_variant	MODERATE	Ifi204	ENSMUSG00000073489	N	Y	#N/A	#N/A	Transcript	ENSMUST00000111214.4	protein_coding	7/9	-	-	-	1392	1263	421	E/D	gaG/gaC	rs31583000	-	-1	-	MGI	-	-	-	5	P1	deleterious(0.03)	-	-	-	-	-	-	-	-
LMBc	1:173579609-173579609	1:173579609-173579609:G	G	missense_variant,splice_region_variant	MODERATE	Ifi204	ENSMUSG00000073489	N	Y	#N/A	#N/A	Transcript	ENSMUST00000111214.4	protein_coding	7/9	-	-	-	1364	1235	412	I/T	aTa/aCa	rs31582999	-	-1	-	MGI	-	-	-	5	P1	deleterious(0.05)	-	-	-	-	-	-	-	-
LMBc	1:173583211-173583211	1:173583211-173583211:C	C	missense_variant	MODERATE	Ifi204	ENSMUSG00000073489	N	Y	#N/A	#N/A	Transcript	ENSMUST00000111214.4	protein_coding	5/9	-	-	-	1135	1006	336	S/A	Tct/Gct	rs31579171	-	-1	-	MGI	-	-	-	5	P1	tolerated(0.11)	-	-	-	-	-	-	-	-
LMBc	1:173583249-173583249	1:173583249-173583249:C	C	missense_variant	MODERATE	Ifi204	ENSMUSG00000073489	N	Y	#N/A	#N/A	Transcript	ENSMUST00000111214.4	protein_coding	5/9	-	-	-	1097	968	323	N/S	aAt/aGt	rs31579167	-	-1	-	MGI	-	-	-	5	P1	tolerated(0.14)	-	-	-	-	-	-	-	-
LMBc	1:173583280-173583280	1:173583280-173583280:T	T	missense_variant	MODERATE	Ifi204	ENSMUSG00000073489	N	Y	#N/A	#N/A	Transcript	ENSMUST00000111214.4	protein_coding	5/9	-	-	-	1066	937	313	E/K	Gaa/Aaa	rs31579166	-	-1	-	MGI	-	-	-	5	P1	tolerated(0.19)	-	-	-	-	-	-	-	-
LMBc	1:173583460-173583460	1:173583460-173583460:A	A	missense_variant	MODERATE	Ifi204	ENSMUSG00000073489	N	Y	#N/A	#N/A	Transcript	ENSMUST00000111214.4	protein_coding	5/9	-	-	-	886	757	253	L/F	Ctt/Ttt	-	-	-1	-	MGI	-	-	-	5	P1	tolerated(1)	-	-	-	-	-	-	-	-
LMBc	1:173583586-173583586	1:173583586-173583586:G	G	missense_variant	MODERATE	Ifi204	ENSMUSG00000073489	N	Y	#N/A	#N/A	Transcript	ENSMUST00000111214.4	protein_coding	5/9	-	-	-	760	631	211	S/P	Tca/Cca	rs584678016	-	-1	-	MGI	-	-	-	5	P1	tolerated(0.58)	-	-	-	-	-	-	-	-
LMBc	1:173587042-173587042	1:173587042-173587042:A	A	missense_variant	MODERATE	Ifi204	ENSMUSG00000073489	N	Y	#N/A	#N/A	Transcript	ENSMUST00000111214.4	protein_coding	4/9	-	-	-	743	614	205	S/L	tCg/tTg	rs387737488	-	-1	-	MGI	-	-	-	5	P1	tolerated(0.74)	-	-	-	-	-	-	-	-
LMBc	1:173587105-173587105	1:173587105-173587105:T	T	missense_variant	MODERATE	Ifi204	ENSMUSG00000073489	N	Y	#N/A	#N/A	Transcript	ENSMUST00000111214.4	protein_coding	4/9	-	-	-	680	551	184	P/H	cCc/cAc	-	-	-1	-	MGI	-	-	-	5	P1	deleterious(0.03)	-	-	-	-	-	-	-	-
LMBc	1:173587183-173587183	1:173587183-173587183:C	C	missense_variant	MODERATE	Ifi204	ENSMUSG00000073489	N	Y	#N/A	#N/A	Transcript	ENSMUST00000111214.4	protein_coding	4/9	-	-	-	602	473	158	I/S	aTt/aGt	rs231004342	-	-1	-	MGI	-	-	-	5	P1	tolerated(0.91)	-	-	-	-	-	-	-	-
LMBc	1:173587698-173587698	1:173587698-173587698:T	T	missense_variant,splice_region_variant	MODERATE	Ifi204	ENSMUSG00000073489	N	Y	#N/A	#N/A	Transcript	ENSMUST00000111214.4	protein_coding	3/9	-	-	-	589	460	154	Q/K	Cag/Aag	rs585242629	-	-1	-	MGI	-	-	-	5	P1	tolerated(0.14)	-	-	-	-	-	-	-	-
LMBc	1:173587700-173587700	1:173587700-173587700:T	T	missense_variant	MODERATE	Ifi204	ENSMUSG00000073489	N	Y	#N/A	#N/A	Transcript	ENSMUST00000111214.4	protein_coding	3/9	-	-	-	587	458	153	A/D	gCc/gAc	-	-	-1	-	MGI	-	-	-	5	P1	deleterious(0.01)	-	-	-	-	-	-	-	-
LMBc	1:173587713-173587713	1:173587713-173587713:T	T	missense_variant	MODERATE	Ifi204	ENSMUSG00000073489	N	Y	#N/A	#N/A	Transcript	ENSMUST00000111214.4	protein_coding	3/9	-	-	-	574	445	149	G/R	Ggg/Agg	-	-	-1	-	MGI	-	-	-	5	P1	tolerated(0.13)	-	-	-	-	-	-	-	-
LMBc	1:173587721-173587721	1:173587721-173587721:T	T	missense_variant	MODERATE	Ifi204	ENSMUSG00000073489	N	Y	#N/A	#N/A	Transcript	ENSMUST00000111214.4	protein_coding	3/9	-	-	-	566	437	146	A/D	gCt/gAt	-	-	-1	-	MGI	-	-	-	5	P1	tolerated(0.19)	-	-	-	-	-	-	-	-
LMBc	1:173587734-173587734	1:173587734-173587734:C	C	missense_variant	MODERATE	Ifi204	ENSMUSG00000073489	N	Y	#N/A	#N/A	Transcript	ENSMUST00000111214.4	protein_coding	3/9	-	-	-	553	424	142	R/G	Agg/Ggg	rs581917227	-	-1	-	MGI	-	-	-	5	P1	tolerated(0.39)	-	-	-	-	-	-	-	-
LMBc	1:173587736-173587736	1:173587736-173587736:A	A	missense_variant	MODERATE	Ifi204	ENSMUSG00000073489	N	Y	#N/A	#N/A	Transcript	ENSMUST00000111214.4	protein_coding	3/9	-	-	-	551	422	141	A/V	gCg/gTg	-	-	-1	-	MGI	-	-	-	5	P1	tolerated(0.22)	-	-	-	-	-	-	-	-
LMBc	1:173587742-173587742	1:173587742-173587742:T	T	missense_variant	MODERATE	Ifi204	ENSMUSG00000073489	N	Y	#N/A	#N/A	Transcript	ENSMUST00000111214.4	protein_coding	3/9	-	-	-	545	416	139	A/D	gCt/gAt	rs584517238	-	-1	-	MGI	-	-	-	5	P1	tolerated(0.57)	-	-	-	-	-	-	-	-
LMBc	1:173587743-173587743	1:173587743-173587743:T	T	missense_variant	MODERATE	Ifi204	ENSMUSG00000073489	N	N	#N/A	#N/A	Transcript	ENSMUST00000111214.4	protein_coding	3/9	-	-	-	544	415	139	A/T	Gct/Act	-	-	-1	-	MGI	-	-	-	5	P1	tolerated(0.66)	-	-	-	-	-	-	-	-
LMBc	1:173587746-173587746	1:173587746-173587746:C	C	missense_variant	MODERATE	Ifi204	ENSMUSG00000073489	N	N	#N/A	#N/A	Transcript	ENSMUST00000111214.4	protein_coding	3/9	-	-	-	541	412	138	T/A	Aca/Gca	-	-	-1	-	MGI	-	-	-	5	P1	tolerated(0.69)	-	-	-	-	-	-	-	-
LMBc	1:173587755-173587755	1:173587755-173587755:T	T	missense_variant	MODERATE	Ifi204	ENSMUSG00000073489	N	Y	#N/A	#N/A	Transcript	ENSMUST00000111214.4	protein_coding	3/9	-	-	-	532	403	135	G/R	Ggg/Agg	-	-	-1	-	MGI	-	-	-	5	P1	tolerated(0.55)	-	-	-	-	-	-	-	-
LMBc	1:173587785-173587785	1:173587785-173587785:C	C	missense_variant	MODERATE	Ifi204	ENSMUSG00000073489	N	Y	#N/A	#N/A	Transcript	ENSMUST00000111214.4	protein_coding	3/9	-	-	-	502	373	125	T/A	Acc/Gcc	-	-	-1	-	MGI	-	-	-	5	P1	tolerated(0.76)	-	-	-	-	-	-	-	-
LMBc	1:173587788-173587788	1:173587788-173587788:T	T	missense_variant	MODERATE	Ifi204	ENSMUSG00000073489	N	Y	#N/A	#N/A	Transcript	ENSMUST00000111214.4	protein_coding	3/9	-	-	-	499	370	124	A/T	Gca/Aca	-	-	-1	-	MGI	-	-	-	5	P1	tolerated(0.57)	-	-	-	-	-	-	-	-
LMBc	1:173587803-173587803	1:173587803-173587803:C	C	missense_variant	MODERATE	Ifi204	ENSMUSG00000073489	N	Y	#N/A	#N/A	Transcript	ENSMUST00000111214.4	protein_coding	3/9	-	-	-	484	355	119	R/G	Aga/Gga	-	-	-1	-	MGI	-	-	-	5	P1	tolerated(0.67)	-	-	-	-	-	-	-	-
LMBc	1:173587862-173587862	1:173587862-173587862:T	T	missense_variant	MODERATE	Ifi204	ENSMUSG00000073489	N	Y	#N/A	#N/A	Transcript	ENSMUST00000111214.4	protein_coding	3/9	-	-	-	425	296	99	G/D	gGt/gAt	rs579028732	-	-1	-	MGI	-	-	-	5	P1	tolerated(0.32)	-	-	-	-	-	-	-	-
LMBc	1:173587863-173587863	1:173587863-173587863:T	T	missense_variant	MODERATE	Ifi204	ENSMUSG00000073489	N	Y	#N/A	#N/A	Transcript	ENSMUST00000111214.4	protein_coding	3/9	-	-	-	424	295	99	G/S	Ggt/Agt	rs582709267	-	-1	-	MGI	-	-	-	5	P1	tolerated(0.33)	-	-	-	-	-	-	-	-
LMBc	1:173587868-173587868	1:173587868-173587868:C	C	missense_variant	MODERATE	Ifi204	ENSMUSG00000073489	N	Y	#N/A	#N/A	Transcript	ENSMUST00000111214.4	protein_coding	3/9	-	-	-	419	290	97	K/R	aAa/aGa	rs586592085	-	-1	-	MGI	-	-	-	5	P1	tolerated(0.17)	-	-	-	-	-	-	-	-
LMBc	1:173587874-173587874	1:173587874-173587874:T	T	missense_variant	MODERATE	Ifi204	ENSMUSG00000073489	N	Y	#N/A	#N/A	Transcript	ENSMUST00000111214.4	protein_coding	3/9	-	-	-	413	284	95	L/Q	cTg/cAg	rs579557516	-	-1	-	MGI	-	-	-	5	P1	tolerated(0.6)	-	-	-	-	-	-	-	-
LMBc	1:173690065-173690065	1:173690065-173690065:C	C	missense_variant	MODERATE	Mndal	ENSMUSG00000090272	N	Y	#N/A	#N/A	Transcript	ENSMUST00000186442.7	protein_coding	5/7	-	-	-	1128	1105	369	S/A	Tct/Gct	rs387641925	-	-1	-	MGI	-	-	-	5	A2	tolerated(0.09)	-	-	-	-	-	-	-	-
LMBc	1:173690103-173690103	1:173690103-173690103:C	C	missense_variant	MODERATE	Mndal	ENSMUSG00000090272	N	Y	#N/A	#N/A	Transcript	ENSMUST00000186442.7	protein_coding	5/7	-	-	-	1090	1067	356	N/S	aAt/aGt	rs387119226	-	-1	-	MGI	-	-	-	5	A2	tolerated(0.07)	-	-	-	-	-	-	-	-
LMBc	1:173690121-173690121	1:173690121-173690121:C	C	missense_variant	MODERATE	Mndal	ENSMUSG00000090272	N	Y	#N/A	#N/A	Transcript	ENSMUST00000186442.7	protein_coding	5/7	-	-	-	1072	1049	350	N/S	aAt/aGt	-	-	-1	-	MGI	-	-	-	5	A2	tolerated(0.72)	-	-	-	-	-	-	-	-
LMBc	1:173690134-173690134	1:173690134-173690134:T	T	missense_variant	MODERATE	Mndal	ENSMUSG00000090272	N	Y	#N/A	#N/A	Transcript	ENSMUST00000186442.7	protein_coding	5/7	-	-	-	1059	1036	346	E/K	Gaa/Aaa	-	-	-1	-	MGI	-	-	-	5	A2	tolerated(0.15)	-	-	-	-	-	-	-	-
LMBc	1:173690158-173690158	1:173690158-173690158:C	C	missense_variant	MODERATE	Mndal	ENSMUSG00000090272	N	Y	#N/A	#N/A	Transcript	ENSMUST00000186442.7	protein_coding	5/7	-	-	-	1035	1012	338	K/E	Aag/Gag	-	-	-1	-	MGI	-	-	-	5	A2	tolerated(1)	-	-	-	-	-	-	-	-
LMBc	1:173692966-173692966	1:173692966-173692966:T	T	missense_variant,splice_region_variant	MODERATE	Mndal	ENSMUSG00000090272	N	N	#N/A	#N/A	Transcript	ENSMUST00000188804.7	protein_coding	7/10	-	-	-	1122	878	293	T/K	aCg/aAg	rs580189981	-	-1	-	MGI	-	-	-	1	P2	tolerated(0.59)	-	-	-	-	-	-	-	-
LMBc	1:173733046-173733046	1:173733046-173733046:A	A	missense_variant	MODERATE	Ifi211	ENSMUSG00000026536	N	Y	#N/A	#N/A	Transcript	ENSMUST00000009340.10	protein_coding	4/7	-	-	-	867	614	205	S/L	tCg/tTg	rs587574784	-	-1	-	MGI	-	-	-	1	P1	tolerated(0.68)	-	-	-	-	-	-	-	-
LMBc	1:173733049-173733049	1:173733049-173733049:G	G	missense_variant	MODERATE	Ifi211	ENSMUSG00000026536	N	Y	#N/A	#N/A	Transcript	ENSMUST00000009340.10	protein_coding	4/7	-	-	-	864	611	204	L/P	cTt/cCt	rs50422524	-	-1	-	MGI	-	-	-	1	P1	tolerated(0.32)	-	-	-	-	-	-	-	-
LMBc	1:173733100-173733100	1:173733100-173733100:C	C	missense_variant	MODERATE	Ifi211	ENSMUSG00000026536	N	Y	#N/A	#N/A	Transcript	ENSMUST00000009340.10	protein_coding	4/7	-	-	-	813	560	187	M/R	aTg/aGg	-	-	-1	-	MGI	-	-	-	1	P1	tolerated(0.9)	-	-	-	-	-	-	-	-
LMBc	1:173733109-173733109	1:173733109-173733109:T	T	missense_variant	MODERATE	Ifi211	ENSMUSG00000026536	N	Y	#N/A	#N/A	Transcript	ENSMUST00000009340.10	protein_coding	4/7	-	-	-	804	551	184	P/H	cCc/cAc	-	-	-1	-	MGI	-	-	-	1	P1	tolerated(0.12)	-	-	-	-	-	-	-	-
LMBc	1:173733700-173733700	1:173733700-173733700:T	T	missense_variant,splice_region_variant	MODERATE	Ifi211	ENSMUSG00000026536	N	Y	#N/A	#N/A	Transcript	ENSMUST00000009340.10	protein_coding	3/7	-	-	-	713	460	154	Q/K	Cag/Aag	-	-	-1	-	MGI	-	-	-	1	P1	tolerated(0.05)	-	-	-	-	-	-	-	-
LMBc	1:173733723-173733723	1:173733723-173733723:T	T	missense_variant	MODERATE	Ifi211	ENSMUSG00000026536	N	N	#N/A	#N/A	Transcript	ENSMUST00000009340.10	protein_coding	3/7	-	-	-	690	437	146	A/D	gCt/gAt	-	-	-1	-	MGI	-	-	-	1	P1	tolerated(0.16)	-	-	-	-	-	-	-	-
LMBc	1:173733757-173733757	1:173733757-173733757:T	T	missense_variant	MODERATE	Ifi211	ENSMUSG00000026536	N	Y	#N/A	#N/A	Transcript	ENSMUST00000009340.10	protein_coding	3/7	-	-	-	656	403	135	G/R	Ggg/Agg	-	-	-1	-	MGI	-	-	-	1	P1	tolerated(0.17)	-	-	-	-	-	-	-	-
LMBc	1:173733759-173733759	1:173733759-173733759:A	A	missense_variant	MODERATE	Ifi211	ENSMUSG00000026536	N	Y	#N/A	#N/A	Transcript	ENSMUST00000009340.10	protein_coding	3/7	-	-	-	654	401	134	A/V	gCg/gTg	-	-	-1	-	MGI	-	-	-	1	P1	tolerated(0.28)	-	-	-	-	-	-	-	-
LMBc	1:173733787-173733787	1:173733787-173733787:C	C	missense_variant	MODERATE	Ifi211	ENSMUSG00000026536	N	Y	#N/A	#N/A	Transcript	ENSMUST00000009340.10	protein_coding	3/7	-	-	-	626	373	125	T/A	Acc/Gcc	-	-	-1	-	MGI	-	-	-	1	P1	tolerated(0.89)	-	-	-	-	-	-	-	-
LMBc	1:173733790-173733790	1:173733790-173733790:T	T	missense_variant	MODERATE	Ifi211	ENSMUSG00000026536	N	Y	#N/A	#N/A	Transcript	ENSMUST00000009340.10	protein_coding	3/7	-	-	-	623	370	124	A/T	Gca/Aca	-	-	-1	-	MGI	-	-	-	1	P1	tolerated(0.5)	-	-	-	-	-	-	-	-
LMBc	1:173733805-173733805	1:173733805-173733805:C	C	missense_variant	MODERATE	Ifi211	ENSMUSG00000026536	N	Y	#N/A	#N/A	Transcript	ENSMUST00000009340.10	protein_coding	3/7	-	-	-	608	355	119	R/G	Aga/Gga	-	-	-1	-	MGI	-	-	-	1	P1	tolerated(0.72)	-	-	-	-	-	-	-	-
LMBc	1:173733864-173733864	1:173733864-173733864:T	T	missense_variant	MODERATE	Ifi211	ENSMUSG00000026536	N	Y	#N/A	#N/A	Transcript	ENSMUST00000009340.10	protein_coding	3/7	-	-	-	549	296	99	G/D	gGt/gAt	-	-	-1	-	MGI	-	-	-	1	P1	tolerated(0.47)	-	-	-	-	-	-	-	-
LMBc	1:173733865-173733865	1:173733865-173733865:T	T	missense_variant	MODERATE	Ifi211	ENSMUSG00000026536	N	Y	#N/A	#N/A	Transcript	ENSMUST00000009340.10	protein_coding	3/7	-	-	-	548	295	99	G/S	Ggt/Agt	rs1132441727	-	-1	-	MGI	-	-	-	1	P1	tolerated(0.51)	-	-	-	-	-	-	-	-
LMBc	1:173733870-173733870	1:173733870-173733870:C	C	missense_variant	MODERATE	Ifi211	ENSMUSG00000026536	N	Y	#N/A	#N/A	Transcript	ENSMUST00000009340.10	protein_coding	3/7	-	-	-	543	290	97	K/R	aAa/aGa	-	-	-1	-	MGI	-	-	-	1	P1	tolerated(0.22)	-	-	-	-	-	-	-	-
LMBc	1:173733876-173733876	1:173733876-173733876:T	T	missense_variant	MODERATE	Ifi211	ENSMUSG00000026536	N	Y	#N/A	#N/A	Transcript	ENSMUST00000009340.10	protein_coding	3/7	-	-	-	537	284	95	L/Q	cTg/cAg	rs586351573	-	-1	-	MGI	-	-	-	1	P1	tolerated(0.59)	-	-	-	-	-	-	-	-
LMBc	1:173735215-173735215	1:173735215-173735215:A	A	missense_variant	MODERATE	Ifi211	ENSMUSG00000026536	N	Y	#N/A	#N/A	Transcript	ENSMUST00000009340.10	protein_coding	2/7	-	-	-	466	213	71	E/D	gaA/gaT	rs587296288	-	-1	-	MGI	-	-	-	1	P1	tolerated(1)	-	-	-	-	-	-	-	-
LMBc	1:173735298-173735298	1:173735298-173735298:A	A	missense_variant	MODERATE	Ifi211	ENSMUSG00000026536	N	Y	#N/A	#N/A	Transcript	ENSMUST00000009340.10	protein_coding	2/7	-	-	-	383	130	44	T/S	Acc/Tcc	rs579316832	-	-1	-	MGI	-	-	-	1	P1	tolerated(0.2)	-	-	-	-	-	-	-	-
LMBc	1:173735304-173735304	1:173735304-173735304:T	T	missense_variant	MODERATE	Ifi211	ENSMUSG00000026536	N	Y	#N/A	#N/A	Transcript	ENSMUST00000009340.10	protein_coding	2/7	-	-	-	377	124	42	Q/K	Caa/Aaa	rs581676504	-	-1	-	MGI	-	-	-	1	P1	tolerated(0.25)	-	-	-	-	-	-	-	-
LMBc	1:173735367-173735367	1:173735367-173735367:G	G	missense_variant	MODERATE	Ifi211	ENSMUSG00000026536	N	Y	#N/A	#N/A	Transcript	ENSMUST00000009340.10	protein_coding	2/7	-	-	-	314	61	21	Y/H	Tat/Cat	-	-	-1	-	MGI	-	-	-	1	P1	tolerated(1)	-	-	-	-	-	-	-	-
LMBc	1:173751693-173751693	1:173751693-173751693:T	T	missense_variant	MODERATE	Ifi203	ENSMUSG00000039997	N	Y	#N/A	#N/A	Transcript	ENSMUST00000042228.15	protein_coding	7/8	-	-	-	1378	1127	376	R/K	aGg/aAg	-	-	-1	-	MGI	-	-	-	1	A2	tolerated(0.57)	-	-	-	-	-	-	-	-
LMBc	1:173754551-173754551	1:173754551-173754551:C	C	missense_variant	MODERATE	Ifi203	ENSMUSG00000039997	N	Y	#N/A	#N/A	Transcript	ENSMUST00000042228.15	protein_coding	6/8	-	-	-	1188	937	313	I/V	Att/Gtt	-	-	-1	-	MGI	-	-	-	1	A2	tolerated(0.42)	-	-	-	-	-	-	-	-
LMBc	1:173761455-173761455	1:173761455-173761455:T	T	missense_variant	MODERATE	Ifi203	ENSMUSG00000039997	N	Y	#N/A	#N/A	Transcript	ENSMUST00000042228.15	protein_coding	5/8	-	-	-	844	593	198	R/Q	cGg/cAg	rs32570588	-	-1	-	MGI	-	-	-	1	A2	tolerated(0.58)	-	-	-	-	-	-	-	-
LMBc	1:173762639-173762639	1:173762639-173762639:A	A	missense_variant	MODERATE	Ifi203	ENSMUSG00000039997	N	Y	#N/A	#N/A	Transcript	ENSMUST00000042228.15	protein_coding	4/8	-	-	-	743	492	164	E/D	gaG/gaT	-	-	-1	-	MGI	-	-	-	1	A2	tolerated(0.69)	-	-	-	-	-	-	-	-
LMBc	1:173762685-173762685	1:173762685-173762685:C	C	missense_variant	MODERATE	Ifi203	ENSMUSG00000039997	N	Y	#N/A	#N/A	Transcript	ENSMUST00000042228.15	protein_coding	4/8	-	-	-	697	446	149	E/G	gAg/gGg	rs1134005066	-	-1	-	MGI	-	-	-	1	A2	tolerated(0.15)	-	-	-	-	-	-	-	-
LMBc	1:173762691-173762691	1:173762691-173762691:T	T	missense_variant	MODERATE	Ifi203	ENSMUSG00000039997	N	Y	#N/A	#N/A	Transcript	ENSMUST00000042228.15	protein_coding	4/8	-	-	-	691	440	147	T/N	aCc/aAc	rs1132496178	-	-1	-	MGI	-	-	-	1	A2	tolerated(0.18)	-	-	-	-	-	-	-	-
LMBc	1:173764107-173764107	1:173764107-173764107:A	A	missense_variant	MODERATE	Ifi203	ENSMUSG00000039997	N	Y	#N/A	#N/A	Transcript	ENSMUST00000042228.15	protein_coding	3/8	-	-	-	615	364	122	N/Y	Aac/Tac	rs1132552697	-	-1	-	MGI	-	-	-	1	A2	tolerated(0.77)	-	-	-	-	-	-	-	-
LMBc	1:173764121-173764121	1:173764121-173764121:A	A	missense_variant	MODERATE	Ifi203	ENSMUSG00000039997	N	Y	#N/A	#N/A	Transcript	ENSMUST00000042228.15	protein_coding	3/8	-	-	-	601	350	117	N/I	aAc/aTc	rs49457984	-	-1	-	MGI	-	-	-	1	A2	tolerated(0.1)	-	-	-	-	-	-	-	-
LMBc	1:173764191-173764191	1:173764191-173764191:T	T	missense_variant	MODERATE	Ifi203	ENSMUSG00000039997	N	Y	#N/A	#N/A	Transcript	ENSMUST00000042228.15	protein_coding	3/8	-	-	-	531	280	94	E/K	Gaa/Aaa	rs107899363	-	-1	-	MGI	-	-	-	1	A2	tolerated(1)	-	-	-	-	-	-	-	-
LMBc	1:173764200-173764200	1:173764200-173764200:C	C	missense_variant	MODERATE	Ifi203	ENSMUSG00000039997	N	Y	#N/A	#N/A	Transcript	ENSMUST00000042228.15	protein_coding	3/8	-	-	-	522	271	91	K/E	Aag/Gag	rs47077849	-	-1	-	MGI	-	-	-	1	A2	tolerated(0.13)	-	-	-	-	-	-	-	-
LMBc	1:173765417-173765417	1:173765417-173765417:C	C	missense_variant	MODERATE	Ifi203	ENSMUSG00000039997	N	Y	#N/A	#N/A	Transcript	ENSMUST00000042228.15	protein_coding	2/8	-	-	-	407	156	52	I/M	atT/atG	rs51691981	-	-1	-	MGI	-	-	-	1	A2	tolerated(1)	-	-	-	-	-	-	-	-
LMBc	1:173791383-173791383	1:173791383-173791383:C	C	missense_variant	MODERATE	Ifi202b	ENSMUSG00000026535	N	Y	#N/A	#N/A	Transcript	ENSMUST00000000266.9	protein_coding	6/7	-	-	-	1418	1294	432	S/A	Tct/Gct	rs33795073	-	-1	-	MGI	-	-	-	1	P1	tolerated(0.38)	-	-	-	-	-	-	-	-
LMBc	1:173791542-173791542	1:173791542-173791542:A	A	missense_variant	MODERATE	Ifi202b	ENSMUSG00000026535	N	Y	#N/A	#N/A	Transcript	ENSMUST00000000266.9	protein_coding	6/7	-	-	-	1259	1135	379	T/S	Acc/Tcc	rs16795178	-	-1	-	MGI	-	-	-	1	P1	deleterious(0)	-	-	-	-	-	-	-	-
LMBc	1:173798998-173798998	1:173798998-173798998:G	G	missense_variant	MODERATE	Ifi202b	ENSMUSG00000026535	N	Y	#N/A	#N/A	Transcript	ENSMUST00000000266.9	protein_coding	5/7	-	-	-	1173	1049	350	L/P	cTc/cCc	rs33793479	-	-1	-	MGI	-	-	-	1	P1	tolerated(0.11)	-	-	-	-	-	-	-	-
LMBc	1:173799870-173799870	1:173799870-173799870:C	C	missense_variant	MODERATE	Ifi202b	ENSMUSG00000026535	N	Y	#N/A	#N/A	Transcript	ENSMUST00000000266.9	protein_coding	4/7	-	-	-	734	610	204	K/E	Aaa/Gaa	rs33792531	-	-1	-	MGI	-	-	-	1	P1	deleterious(0.01)	-	-	-	-	-	-	-	-
LMBc	1:173802409-173802409	1:173802409-173802409:A	A	missense_variant	MODERATE	Ifi202b	ENSMUSG00000026535	N	Y	#N/A	#N/A	Transcript	ENSMUST00000000266.9	protein_coding	3/7	-	-	-	548	424	142	I/F	Att/Ttt	rs1133592788	-	-1	-	MGI	-	-	-	1	P1	tolerated(0.47)	-	-	-	-	-	-	-	-
LMBc	1:173802410-173802410	1:173802410-173802410:C	C	missense_variant	MODERATE	Ifi202b	ENSMUSG00000026535	N	Y	#N/A	#N/A	Transcript	ENSMUST00000000266.9	protein_coding	3/7	-	-	-	547	423	141	I/M	atT/atG	rs48948666	-	-1	-	MGI	-	-	-	1	P1	tolerated(0.27)	-	-	-	-	-	-	-	-
LMBc	1:173804908-173804908	1:173804908-173804908:C	C	missense_variant	MODERATE	Ifi202b	ENSMUSG00000026535	N	Y	#N/A	#N/A	Transcript	ENSMUST00000000266.9	protein_coding	2/7	-	-	-	167	43	15	S/A	Tct/Gct	rs213594065	-	-1	-	MGI	-	-	-	1	P1	tolerated(0.12)	-	-	-	-	-	-	-	-
LMBc	1:173804911-173804911	1:173804911-173804911:G	G	missense_variant	MODERATE	Ifi202b	ENSMUSG00000026535	N	Y	#N/A	#N/A	Transcript	ENSMUST00000000266.9	protein_coding	2/7	-	-	-	164	40	14	F/L	Ttt/Ctt	rs238571197	-	-1	-	MGI	-	-	-	1	P1	tolerated(0.76)	-	-	-	-	-	-	-	-
LMBc	1:173804912-173804912	1:173804912-173804912:A	A	missense_variant	MODERATE	Ifi202b	ENSMUSG00000026535	N	Y	#N/A	#N/A	Transcript	ENSMUST00000000266.9	protein_coding	2/7	-	-	-	163	39	13	E/D	gaA/gaT	rs262806112	-	-1	-	MGI	-	-	-	1	P1	tolerated(0.28)	-	-	-	-	-	-	-	-
LMBc	1:173854775-173854775	1:173854775-173854775:C	C	missense_variant	MODERATE	Ifi205	ENSMUSG00000054203	N	Y	#N/A	#N/A	Transcript	ENSMUST00000059226.7	protein_coding	3/7	-	-	-	535	383	128	E/G	gAg/gGg	-	-	-1	-	MGI	-	-	-	1	P1	tolerated(0.34)	-	-	-	-	-	-	-	-
LMBc	1:173854785-173854785	1:173854785-173854785:C	C	missense_variant	MODERATE	Ifi205	ENSMUSG00000054203	N	Y	#N/A	#N/A	Transcript	ENSMUST00000059226.7	protein_coding	3/7	-	-	-	525	373	125	T/A	Acc/Gcc	-	-	-1	-	MGI	-	-	-	1	P1	tolerated(0.66)	-	-	-	-	-	-	-	-
LMBc	1:173854788-173854788	1:173854788-173854788:C	C	missense_variant	MODERATE	Ifi205	ENSMUSG00000054203	N	Y	#N/A	#N/A	Transcript	ENSMUST00000059226.7	protein_coding	3/7	-	-	-	522	370	124	T/A	Aca/Gca	rs51845716	-	-1	-	MGI	-	-	-	1	P1	tolerated(0.78)	-	-	-	-	-	-	-	-
LMBc	1:173854797-173854797	1:173854797-173854797:C	C	missense_variant	MODERATE	Ifi205	ENSMUSG00000054203	N	Y	#N/A	#N/A	Transcript	ENSMUST00000059226.7	protein_coding	3/7	-	-	-	513	361	121	K/E	Aag/Gag	rs50875787	-	-1	-	MGI	-	-	-	1	P1	tolerated(1)	-	-	-	-	-	-	-	-
LMBc	1:173854851-173854851	1:173854851-173854851:C	C	missense_variant	MODERATE	Ifi205	ENSMUSG00000054203	N	Y	#N/A	#N/A	Transcript	ENSMUST00000059226.7	protein_coding	3/7	-	-	-	459	307	103	S/G	Agt/Ggt	rs45710296	-	-1	-	MGI	-	-	-	1	P1	tolerated(1)	-	-	-	-	-	-	-	-
LMBc	1:173854886-173854886	1:173854886-173854886:C	C	missense_variant	MODERATE	Ifi205	ENSMUSG00000054203	N	Y	#N/A	#N/A	Transcript	ENSMUST00000059226.7	protein_coding	3/7	-	-	-	424	272	91	E/G	gAa/gGa	rs50907602	-	-1	-	MGI	-	-	-	1	P1	tolerated(0.56)	-	-	-	-	-	-	-	-
LMBc	1:173855838-173855838	1:173855838-173855838:T	T	missense_variant	MODERATE	Ifi205	ENSMUSG00000054203	N	Y	#N/A	#N/A	Transcript	ENSMUST00000059226.7	protein_coding	2/7	-	-	-	343	191	64	R/K	aGa/aAa	rs33797774	-	-1	-	MGI	-	-	-	1	P1	tolerated(1)	-	-	-	-	-	-	-	-
LMBc	1:173869783-173869783	1:173869783-173869783:C	C	missense_variant	MODERATE	Olfr433	ENSMUSG00000045381	N	Y	#N/A	#N/A	Transcript	ENSMUST00000052975.6	protein_coding	1/1	-	-	-	1100	266	89	H/P	cAt/cCt	rs33790823	-	1	-	MGI	-	-	-	-	P1	tolerated(0.38)	-	-	-	-	-	-	-	-
LMBc	1:173870076-173870076	1:173870076-173870076:A	A	missense_variant	MODERATE	Olfr433	ENSMUSG00000045381	N	Y	#N/A	#N/A	Transcript	ENSMUST00000052975.6	protein_coding	1/1	-	-	-	1393	559	187	A/T	Gca/Aca	rs33790821	-	1	-	MGI	-	-	-	-	P1	deleterious(0.02)	-	-	-	-	-	-	-	-
LMBc	1:173870329-173870329	1:173870329-173870329:G	G	missense_variant	MODERATE	Olfr433	ENSMUSG00000045381	N	Y	#N/A	#N/A	Transcript	ENSMUST00000052975.6	protein_coding	1/1	-	-	-	1646	812	271	K/R	aAa/aGa	rs33790819	-	1	-	MGI	-	-	-	-	P1	deleterious(0.01)	-	-	-	-	-	-	-	-
LMBc	1:173878085-173878085	1:173878085-173878085:G	G	missense_variant	MODERATE	Olfr432	ENSMUSG00000047048	N	Y	#N/A	#N/A	Transcript	ENSMUST00000062665.4	protein_coding	1/1	-	-	-	145	145	49	I/V	Atc/Gtc	rs32048371	-	1	-	MGI	-	-	-	-	P1	tolerated(1)	-	-	-	-	-	-	-	-
LMBc	1:173878876-173878876	1:173878876-173878876:T	T	missense_variant	MODERATE	Olfr432	ENSMUSG00000047048	N	Y	#N/A	#N/A	Transcript	ENSMUST00000062665.4	protein_coding	1/1	-	-	-	936	936	312	K/N	aaA/aaT	rs51871332	-	1	-	MGI	-	-	-	-	P1	tolerated_low_confidence(0.06)	-	-	-	-	-	-	-	-
LMBc	1:173897099-173897099	1:173897099-173897099:G	G	missense_variant	MODERATE	Olfr430	ENSMUSG00000050134	N	Y	#N/A	#N/A	Transcript	ENSMUST00000055873.7	protein_coding	1/1	-	-	-	234	234	78	I/M	atC/atG	rs33795395	-	1	-	MGI	-	-	-	-	P1	deleterious(0)	-	-	-	-	-	-	-	-
LMBc	1:173916713-173916713	1:173916713-173916713:C	C	missense_variant	MODERATE	Olfr429	ENSMUSG00000049528	N	Y	#N/A	#N/A	Transcript	ENSMUST00000060693.5	protein_coding	1/1	-	-	-	110	106	36	F/L	Ttc/Ctc	rs33787158	-	1	-	MGI	-	-	-	-	P1	tolerated(0.98)	-	-	-	-	-	-	-	-
LMBc	1:173927149-173927149	1:173927149-173927149:A	A	missense_variant	MODERATE	Olfr427	ENSMUSG00000059371	N	Y	#N/A	#N/A	Transcript	ENSMUST00000080831.4	protein_coding	1/1	-	-	-	124	124	42	D/N	Gat/Aat	rs33787110	-	1	-	MGI	-	-	-	-	P1	tolerated(1)	-	-	-	-	-	-	-	-
LMBc	1:173927155-173927155	1:173927155-173927155:A	A	missense_variant	MODERATE	Olfr427	ENSMUSG00000059371	N	Y	#N/A	#N/A	Transcript	ENSMUST00000080831.4	protein_coding	1/1	-	-	-	130	130	44	V/M	Gtg/Atg	rs33787109	-	1	-	MGI	-	-	-	-	P1	tolerated(0.42)	-	-	-	-	-	-	-	-
LMBc	1:173927168-173927168	1:173927168-173927168:C	C	missense_variant	MODERATE	Olfr427	ENSMUSG00000059371	N	Y	#N/A	#N/A	Transcript	ENSMUST00000080831.4	protein_coding	1/1	-	-	-	143	143	48	D/A	gAt/gCt	rs48417236	-	1	-	MGI	-	-	-	-	P1	tolerated(0.83)	-	-	-	-	-	-	-	-
LMBc	1:173927350-173927350	1:173927350-173927350:A	A	missense_variant	MODERATE	Olfr427	ENSMUSG00000059371	N	Y	#N/A	#N/A	Transcript	ENSMUST00000080831.4	protein_coding	1/1	-	-	-	325	325	109	V/I	Gtc/Atc	rs45684715	-	1	-	MGI	-	-	-	-	P1	tolerated(0.29)	-	-	-	-	-	-	-	-
LMBc	1:173927359-173927359	1:173927359-173927359:G	G	missense_variant	MODERATE	Olfr427	ENSMUSG00000059371	N	Y	#N/A	#N/A	Transcript	ENSMUST00000080831.4	protein_coding	1/1	-	-	-	334	334	112	S/G	Agc/Ggc	rs47854381	-	1	-	MGI	-	-	-	-	P1	tolerated(1)	-	-	-	-	-	-	-	-
LMBc	1:173927408-173927408	1:173927408-173927408:C	C	missense_variant	MODERATE	Olfr427	ENSMUSG00000059371	N	Y	#N/A	#N/A	Transcript	ENSMUST00000080831.4	protein_coding	1/1	-	-	-	383	383	128	N/T	aAc/aCc	rs50503269	-	1	-	MGI	-	-	-	-	P1	deleterious(0.03)	-	-	-	-	-	-	-	-
LMBc	1:173927470-173927470	1:173927470-173927470:G	G	missense_variant	MODERATE	Olfr427	ENSMUSG00000059371	N	Y	#N/A	#N/A	Transcript	ENSMUST00000080831.4	protein_coding	1/1	-	-	-	445	445	149	F/V	Ttc/Gtc	rs254095116	-	1	-	MGI	-	-	-	-	P1	tolerated(0.05)	-	-	-	-	-	-	-	-
LMBc	1:173927575-173927575	1:173927575-173927575:A	A	missense_variant	MODERATE	Olfr427	ENSMUSG00000059371	N	Y	#N/A	#N/A	Transcript	ENSMUST00000080831.4	protein_coding	1/1	-	-	-	550	550	184	V/M	Gtg/Atg	rs33794741	-	1	-	MGI	-	-	-	-	P1	deleterious(0.01)	-	-	-	-	-	-	-	-
LMBc	1:173927623-173927623	1:173927623-173927623:A	A	missense_variant	MODERATE	Olfr427	ENSMUSG00000059371	N	Y	#N/A	#N/A	Transcript	ENSMUST00000080831.4	protein_coding	1/1	-	-	-	598	598	200	V/I	Gtc/Atc	rs233905923	-	1	-	MGI	-	-	-	-	P1	tolerated(0.35)	-	-	-	-	-	-	-	-
LMBc	1:173927788-173927788	1:173927788-173927788:T	T	missense_variant	MODERATE	Olfr427	ENSMUSG00000059371	N	Y	#N/A	#N/A	Transcript	ENSMUST00000080831.4	protein_coding	1/1	-	-	-	763	763	255	A/S	Gct/Tct	rs217922732	-	1	-	MGI	-	-	-	-	P1	tolerated(0.66)	-	-	-	-	-	-	-	-
LMBc	1:173927875-173927875	1:173927875-173927875:T	T	missense_variant	MODERATE	Olfr427	ENSMUSG00000059371	N	Y	#N/A	#N/A	Transcript	ENSMUST00000080831.4	protein_coding	1/1	-	-	-	850	850	284	V/F	Gtc/Ttc	rs33793623	-	1	-	MGI	-	-	-	-	P1	tolerated(0.84)	-	-	-	-	-	-	-	-
LMBc	1:173927917-173927917	1:173927917-173927917:A	A	missense_variant	MODERATE	Olfr427	ENSMUSG00000059371	N	Y	#N/A	#N/A	Transcript	ENSMUST00000080831.4	protein_coding	1/1	-	-	-	892	892	298	D/N	Gat/Aat	rs1131718431	-	1	-	MGI	-	-	-	-	P1	tolerated(0.42)	-	-	-	-	-	-	-	-
LMBc	1:173927919-173927919	1:173927919-173927919:A	A	missense_variant	MODERATE	Olfr427	ENSMUSG00000059371	N	Y	#N/A	#N/A	Transcript	ENSMUST00000080831.4	protein_coding	1/1	-	-	-	894	894	298	D/E	gaT/gaA	rs1134517404	-	1	-	MGI	-	-	-	-	P1	tolerated(1)	-	-	-	-	-	-	-	-
LMBc	1:173927929-173927929	1:173927929-173927929:G	G	missense_variant	MODERATE	Olfr427	ENSMUSG00000059371	N	Y	#N/A	#N/A	Transcript	ENSMUST00000080831.4	protein_coding	1/1	-	-	-	904	904	302	K/E	Aaa/Gaa	rs1133613158	-	1	-	MGI	-	-	-	-	P1	deleterious(0.01)	-	-	-	-	-	-	-	-
LMBc	1:173945262-173945262	1:173945262-173945262:T	T	missense_variant	MODERATE	Olfr231	ENSMUSG00000046486	N	Y	#N/A	#N/A	Transcript	ENSMUST00000063030.4	protein_coding	1/1	-	-	-	319	319	107	V/I	Gtc/Atc	rs33789637	-	-1	-	MGI	-	-	-	-	P1	tolerated(0.07)	-	-	-	-	-	-	-	-
LMBc	1:173964328-173964328	1:173964328-173964328:G	G	missense_variant	MODERATE	Olfr424	ENSMUSG00000051528	N	Y	#N/A	#N/A	Transcript	ENSMUST00000053941.4	protein_coding	1/1	-	-	-	17	17	6	T/S	aCc/aGc	rs50946387	-	1	-	MGI	-	-	-	-	P1	tolerated(0.64)	-	-	-	-	-	-	-	-
LMBc	1:173964558-173964558	1:173964558-173964558:A	A	missense_variant	MODERATE	Olfr424	ENSMUSG00000051528	N	Y	#N/A	#N/A	Transcript	ENSMUST00000053941.4	protein_coding	1/1	-	-	-	247	247	83	S/T	Tcc/Acc	rs33789413	-	1	-	MGI	-	-	-	-	P1	tolerated(0.09)	-	-	-	-	-	-	-	-
LMBc	1:173964740-173964740	1:173964740-173964740:G	G	missense_variant	MODERATE	Olfr424	ENSMUSG00000051528	N	Y	#N/A	#N/A	Transcript	ENSMUST00000053941.4	protein_coding	1/1	-	-	-	429	429	143	H/Q	caC/caG	rs33789411	-	1	-	MGI	-	-	-	-	P1	tolerated(1)	-	-	-	-	-	-	-	-
LMBc	1:173979999-173979999	1:173979999-173979999:T	T	missense_variant	MODERATE	Olfr421-ps1	ENSMUSG00000091950	N	Y	#N/A	#N/A	Transcript	ENSMUST00000179386.2	polymorphic_pseudogene	1/1	-	-	-	953	916	306	T/S	Act/Tct	rs32688482	-	1	-	MGI	-	-	-	-	P1	tolerated(0.45)	-	-	-	-	-	-	-	-
LMBc	1:173980024-173980024	1:173980024-173980024:G	G	missense_variant	MODERATE	Olfr421-ps1	ENSMUSG00000091950	N	Y	#N/A	#N/A	Transcript	ENSMUST00000179386.2	polymorphic_pseudogene	1/1	-	-	-	978	941	314	H/R	cAt/cGt	rs31524793	-	1	-	MGI	-	-	-	-	P1	tolerated(0.53)	-	-	-	-	-	-	-	-
LMBc	1:173987191-173987191	1:173987191-173987191:C	C	missense_variant	MODERATE	Olfr420	ENSMUSG00000055033	N	Y	#N/A	#N/A	Transcript	ENSMUST00000068403.4	protein_coding	1/1	-	-	-	904	851	284	F/S	tTc/tCc	rs46795442	-	1	-	MGI	-	-	-	-	P1	tolerated(0.28)	-	-	-	-	-	-	-	-
LMBc	1:174025934-174025934	1:174025934-174025934:A	A	missense_variant	MODERATE	Spta1	ENSMUSG00000026532	N	Y	5.85299e-05	-3.70353	Transcript	ENSMUST00000027817.8	protein_coding	17/52	-	-	-	2386	2221	741	V/M	Gtg/Atg	rs33786008	-	1	-	MGI	-	-	-	1	P1	deleterious(0.02)	-	-	-	-	-	-	-	-
LMBc	1:174034703-174034703	1:174034703-174034703:A	A	missense_variant	MODERATE	Spta1	ENSMUSG00000026532	N	Y	5.85299e-05	-3.70353	Transcript	ENSMUST00000027817.8	protein_coding	22/52	-	-	-	3296	3131	1044	R/Q	cGg/cAg	rs47072706	-	1	-	MGI	-	-	-	1	P1	tolerated(0.73)	-	-	-	-	-	-	-	-
LMBc	1:174034706-174034706	1:174034706-174034706:G	G	missense_variant	MODERATE	Spta1	ENSMUSG00000026532	N	Y	5.85299e-05	-3.70353	Transcript	ENSMUST00000027817.8	protein_coding	22/52	-	-	-	3299	3134	1045	Q/R	cAa/cGa	rs51666870	-	1	-	MGI	-	-	-	1	P1	tolerated(1)	-	-	-	-	-	-	-	-
LMBc	1:174041700-174041700	1:174041700-174041700:A	A	missense_variant	MODERATE	Spta1	ENSMUSG00000026532	N	Y	5.85299e-05	-3.70353	Transcript	ENSMUST00000027817.8	protein_coding	29/52	-	-	-	4234	4069	1357	G/S	Ggc/Agc	rs33784798	-	1	-	MGI	-	-	-	1	P1	deleterious(0.03)	-	-	-	-	-	-	-	-
LMBc	1:174067758-174067758	1:174067758-174067758:A	A	missense_variant	MODERATE	Spta1	ENSMUSG00000026532	N	Y	5.85299e-05	-3.70353	Transcript	ENSMUST00000027817.8	protein_coding	44/52	-	-	-	6349	6184	2062	L/M	Ttg/Atg	rs50017007	-	1	-	MGI	-	-	-	1	P1	deleterious(0.02)	-	-	-	-	-	-	-	-
LMBc	1:174077555-174077555	1:174077555-174077555:T	T	missense_variant	MODERATE	Olfr419	ENSMUSG00000050788	N	Y	#N/A	#N/A	Transcript	ENSMUST00000061990.5	protein_coding	1/1	-	-	-	988	937	313	G/R	Gga/Aga	rs30814488	-	-1	-	MGI	-	-	-	-	P1	deleterious(0.01)	-	-	-	-	-	-	-	-
LMBc	1:174077930-174077930	1:174077930-174077930:T	T	missense_variant	MODERATE	Olfr419	ENSMUSG00000050788	N	Y	#N/A	#N/A	Transcript	ENSMUST00000061990.5	protein_coding	1/1	-	-	-	613	562	188	A/T	Gcc/Acc	rs31830431	-	-1	-	MGI	-	-	-	-	P1	deleterious(0)	-	-	-	-	-	-	-	-
LMBc	1:174158196-174158196	1:174158196-174158196:C	C	missense_variant	MODERATE	Mptx1	ENSMUSG00000026531	N	Y	#N/A	#N/A	Transcript	ENSMUST00000027816.5	protein_coding	1/2	-	-	-	113	58	20	E/Q	Gaa/Caa	rs52045091	-	1	-	MGI	-	-	-	1	P1	tolerated(1)	-	-	-	-	-	-	-	-
LMBc	1:174159867-174159867	1:174159867-174159867:G	G	missense_variant	MODERATE	Mptx1	ENSMUSG00000026531	N	Y	#N/A	#N/A	Transcript	ENSMUST00000027816.5	protein_coding	2/2	-	-	-	227	172	58	T/A	Acc/Gcc	rs46573922	-	1	-	MGI	-	-	-	1	P1	tolerated(1)	-	-	-	-	-	-	-	-
LMBc	1:174159919-174159919	1:174159919-174159919:C	C	missense_variant	MODERATE	Mptx1	ENSMUSG00000026531	N	Y	#N/A	#N/A	Transcript	ENSMUST00000027816.5	protein_coding	2/2	-	-	-	279	224	75	N/T	aAc/aCc	rs222211935	-	1	-	MGI	-	-	-	1	P1	tolerated(0.9)	-	-	-	-	-	-	-	-
LMBc	1:174159921-174159921	1:174159921-174159921:A	A	missense_variant	MODERATE	Mptx1	ENSMUSG00000026531	N	Y	#N/A	#N/A	Transcript	ENSMUST00000027816.5	protein_coding	2/2	-	-	-	281	226	76	Q/K	Cag/Aag	rs264257005	-	1	-	MGI	-	-	-	1	P1	tolerated(0.65)	-	-	-	-	-	-	-	-
LMBc	1:174159984-174159984	1:174159984-174159984:T	T	missense_variant	MODERATE	Mptx1	ENSMUSG00000026531	N	Y	#N/A	#N/A	Transcript	ENSMUST00000027816.5	protein_coding	2/2	-	-	-	344	289	97	M/L	Atg/Ttg	rs48689356	-	1	-	MGI	-	-	-	1	P1	tolerated(0.26)	-	-	-	-	-	-	-	-
LMBc	1:174159994-174159994	1:174159994-174159994:T	T	missense_variant	MODERATE	Mptx1	ENSMUSG00000026531	N	Y	#N/A	#N/A	Transcript	ENSMUST00000027816.5	protein_coding	2/2	-	-	-	354	299	100	T/I	aCt/aTt	rs51860209	-	1	-	MGI	-	-	-	1	P1	tolerated(0.46)	-	-	-	-	-	-	-	-
LMBc	1:174160027-174160027	1:174160027-174160027:T	T	missense_variant	MODERATE	Mptx1	ENSMUSG00000026531	N	Y	#N/A	#N/A	Transcript	ENSMUST00000027816.5	protein_coding	2/2	-	-	-	387	332	111	A/V	gCc/gTc	rs107977942	-	1	-	MGI	-	-	-	1	P1	tolerated(0.82)	-	-	-	-	-	-	-	-
LMBc	1:174160054-174160054	1:174160054-174160054:T	T	missense_variant	MODERATE	Mptx1	ENSMUSG00000026531	N	Y	#N/A	#N/A	Transcript	ENSMUST00000027816.5	protein_coding	2/2	-	-	-	414	359	120	G/V	gGc/gTc	rs108657533	-	1	-	MGI	-	-	-	1	P1	tolerated(0.12)	-	-	-	-	-	-	-	-
LMBc	1:174160112-174160112	1:174160112-174160112:T	T	missense_variant	MODERATE	Mptx1	ENSMUSG00000026531	N	Y	#N/A	#N/A	Transcript	ENSMUST00000027816.5	protein_coding	2/2	-	-	-	472	417	139	K/N	aaG/aaT	rs107900348	-	1	-	MGI	-	-	-	1	P1	tolerated(0.1)	-	-	-	-	-	-	-	-
LMBc	1:174160147-174160147	1:174160147-174160147:T	T	missense_variant	MODERATE	Mptx1	ENSMUSG00000026531	N	Y	#N/A	#N/A	Transcript	ENSMUST00000027816.5	protein_coding	2/2	-	-	-	507	452	151	T/I	aCt/aTt	rs49739459	-	1	-	MGI	-	-	-	1	P1	tolerated(1)	-	-	-	-	-	-	-	-
LMBc	1:174160149-174160149	1:174160149-174160149:A	A	missense_variant	MODERATE	Mptx1	ENSMUSG00000026531	N	Y	#N/A	#N/A	Transcript	ENSMUST00000027816.5	protein_coding	2/2	-	-	-	509	454	152	L/I	Cta/Ata	rs49857582	-	1	-	MGI	-	-	-	1	P1	deleterious(0.03)	-	-	-	-	-	-	-	-
LMBc	1:174160171-174160171	1:174160171-174160171:T	T	missense_variant	MODERATE	Mptx1	ENSMUSG00000026531	N	Y	#N/A	#N/A	Transcript	ENSMUST00000027816.5	protein_coding	2/2	-	-	-	531	476	159	Y/F	tAt/tTt	rs47716585	-	1	-	MGI	-	-	-	1	P1	tolerated(1)	-	-	-	-	-	-	-	-
LMBc	1:174160333-174160333	1:174160333-174160333:T	T	missense_variant	MODERATE	Mptx1	ENSMUSG00000026531	N	Y	#N/A	#N/A	Transcript	ENSMUST00000027816.5	protein_coding	2/2	-	-	-	693	638	213	T/I	aCt/aTt	rs50107273	-	1	-	MGI	-	-	-	1	P1	tolerated(1)	-	-	-	-	-	-	-	-
LMBc	1:174197236-174197236	1:174197236-174197236:G	G	missense_variant	MODERATE	Olfr417	ENSMUSG00000066672	N	Y	#N/A	#N/A	Transcript	ENSMUST00000085862.2	protein_coding	1/1	-	-	-	752	752	251	V/G	gTt/gGt	rs51792510	-	1	-	MGI	-	-	-	-	P1	tolerated(1)	-	-	-	-	-	-	-	-
LMBc	1:174218742-174218742	1:174218742-174218742:A	A	missense_variant	MODERATE	Olfr248	ENSMUSG00000059503	N	Y	#N/A	#N/A	Transcript	ENSMUST00000075329.3	protein_coding	1/1	-	-	-	131	106	36	A/T	Gct/Act	rs51917566	-	1	-	MGI	-	-	-	-	P1	tolerated(1)	-	-	-	-	-	-	-	-
LMBc	1:174219345-174219345	1:174219345-174219345:C	C	missense_variant	MODERATE	Olfr248	ENSMUSG00000059503	N	Y	#N/A	#N/A	Transcript	ENSMUST00000075329.3	protein_coding	1/1	-	-	-	734	709	237	T/P	Acc/Ccc	rs49679764	-	1	-	MGI	-	-	-	-	P1	deleterious(0.01)	-	-	-	-	-	-	-	-
LMBc	1:174219462-174219462	1:174219462-174219462:A	A	missense_variant	MODERATE	Olfr248	ENSMUSG00000059503	N	Y	#N/A	#N/A	Transcript	ENSMUST00000075329.3	protein_coding	1/1	-	-	-	851	826	276	V/I	Gtc/Atc	rs51579068	-	1	-	MGI	-	-	-	-	P1	tolerated(0.31)	-	-	-	-	-	-	-	-
LMBc	1:174219531-174219531	1:174219531-174219531:G	G	missense_variant	MODERATE	Olfr248	ENSMUSG00000059503	N	Y	#N/A	#N/A	Transcript	ENSMUST00000075329.3	protein_coding	1/1	-	-	-	920	895	299	K/E	Aag/Gag	rs51055159	-	1	-	MGI	-	-	-	-	P1	deleterious(0.01)	-	-	-	-	-	-	-	-
LMBc	1:174258908-174258908	1:174258908-174258908:A	A	missense_variant	MODERATE	Olfr414	ENSMUSG00000051509	N	Y	#N/A	#N/A	Transcript	ENSMUST00000053178.5	protein_coding	1/1	-	-	-	913	913	305	V/I	Gta/Ata	rs225408801	-	1	-	MGI	-	-	-	-	P1	tolerated(0.61)	-	-	-	-	-	-	-	-
LMBc	1:174329709-174329709	1:174329709-174329709:C	C	missense_variant	MODERATE	Fmn2	ENSMUSG00000028354	N	Y	0.994503	1.42078	Transcript	ENSMUST00000030039.13	protein_coding	1/18	-	-	-	319	98	33	I/T	aTc/aCc	rs31892648	-	1	-	MGI	-	-	-	1	P1	tolerated(0.36)	-	-	-	-	-	-	-	-
LMBc	1:174330653-174330653	1:174330653-174330653:A	A	missense_variant	MODERATE	Fmn2	ENSMUSG00000028354	N	Y	0.994503	1.42078	Transcript	ENSMUST00000030039.13	protein_coding	1/18	-	-	-	1263	1042	348	V/M	Gtg/Atg	rs45838473	-	1	-	MGI	-	-	-	1	P1	tolerated_low_confidence(0.1)	-	-	-	-	-	-	-	-
LMBc	1:174330726-174330726	1:174330726-174330726:C	C	missense_variant	MODERATE	Fmn2	ENSMUSG00000028354	N	Y	0.994503	1.42078	Transcript	ENSMUST00000030039.13	protein_coding	1/18	-	-	-	1336	1115	372	V/A	gTt/gCt	rs3696849	-	1	-	MGI	-	-	-	1	P1	tolerated(1)	-	-	-	-	-	-	-	-
LMBc	1:174330900-174330900	1:174330900-174330900:C	C	missense_variant	MODERATE	Fmn2	ENSMUSG00000028354	N	Y	0.994503	1.42078	Transcript	ENSMUST00000030039.13	protein_coding	1/18	-	-	-	1510	1289	430	R/P	cGg/cCg	rs48398548	-	1	-	MGI	-	-	-	1	P1	deleterious(0)	-	-	-	-	-	-	-	-
LMBc	1:174330905-174330905	1:174330905-174330905:C	C	missense_variant	MODERATE	Fmn2	ENSMUSG00000028354	N	Y	0.994503	1.42078	Transcript	ENSMUST00000030039.13	protein_coding	1/18	-	-	-	1515	1294	432	S/P	Tcc/Ccc	rs45844610	-	1	-	MGI	-	-	-	1	P1	tolerated(0.64)	-	-	-	-	-	-	-	-
LMBc	1:174436264-174436264	1:174436264-174436264:C	C	missense_variant	MODERATE	Fmn2	ENSMUSG00000028354	N	Y	0.994503	1.42078	Transcript	ENSMUST00000030039.13	protein_coding	5/18	-	-	-	2455	2234	745	L/P	cTg/cCg	rs50169104	-	1	-	MGI	-	-	-	1	P1	tolerated_low_confidence(1)	-	-	-	-	-	-	-	-
LMBc	1:174436860-174436860	1:174436860-174436860:C	C	missense_variant	MODERATE	Fmn2	ENSMUSG00000028354	N	Y	0.994503	1.42078	Transcript	ENSMUST00000030039.13	protein_coding	5/18	-	-	-	3051	2830	944	S/P	Tct/Cct	rs242409105	-	1	-	MGI	-	-	-	1	P1	tolerated_low_confidence(1)	-	-	-	-	-	-	-	-
LMBc	1:174436867-174436867	1:174436867-174436867:C	C	missense_variant	MODERATE	Fmn2	ENSMUSG00000028354	N	Y	0.994503	1.42078	Transcript	ENSMUST00000030039.13	protein_coding	5/18	-	-	-	3058	2837	946	L/P	cTa/cCa	rs215184893	-	1	-	MGI	-	-	-	1	P1	tolerated_low_confidence(0.43)	-	-	-	-	-	-	-	-
LMBc	1:174437148-174437148	1:174437148-174437148:A	A	missense_variant	MODERATE	Fmn2	ENSMUSG00000028354	N	Y	0.994503	1.42078	Transcript	ENSMUST00000030039.13	protein_coding	5/18	-	-	-	3339	3118	1040	V/M	Gtg/Atg	rs263486433	-	1	-	MGI	-	-	-	1	P1	tolerated_low_confidence(0.15)	-	-	-	-	-	-	-	-
LMBc	1:174437455-174437455	1:174437455-174437455:C	C	missense_variant	MODERATE	Fmn2	ENSMUSG00000028354	N	Y	0.994503	1.42078	Transcript	ENSMUST00000030039.13	protein_coding	5/18	-	-	-	3646	3425	1142	L/P	cTg/cCg	rs46222699	-	1	-	MGI	-	-	-	1	P1	tolerated(0.48)	-	-	-	-	-	-	-	-
LMBc	1:175806324-175806324	1:175806324-175806324:C	C	missense_variant	MODERATE	Rbm8a2	ENSMUSG00000078184	N	Y	#N/A	#N/A	Transcript	ENSMUST00000104983.2	protein_coding	1/1	-	-	-	357	152	51	Q/R	cAg/cGg	rs32552573	-	-1	-	MGI	-	-	-	-	P1	tolerated(0.79)	-	-	-	-	-	-	-	-
LMBc	1:176609820-176609820	1:176609820-176609820:C	C	missense_variant	MODERATE	Cep170	ENSMUSG00000057335	N	Y	#N/A	#N/A	Transcript	ENSMUST00000057037.13	protein_coding	6/20	-	-	-	656	490	164	M/V	Atg/Gtg	rs3706759	-	-1	-	MGI	-	-	-	5	P2	tolerated(0.89)	-	-	-	-	-	-	-	-
LMBc	1:176653768-176653768	1:176653768-176653768:G	G	missense_variant	MODERATE	Sdccag8	ENSMUSG00000026504	N	Y	1.32893e-07	-1.55312	Transcript	ENSMUST00000027785.15	protein_coding	3/18	-	-	-	553	224	75	N/S	aAt/aGt	rs31529600	-	1	-	MGI	-	-	-	1	P1	tolerated(0.17)	-	-	-	-	-	-	-	-
LMBc	1:176667909-176667909	1:176667909-176667909:T	T	missense_variant	MODERATE	Sdccag8	ENSMUSG00000026504	N	Y	1.32893e-07	-1.55312	Transcript	ENSMUST00000027785.15	protein_coding	6/18	-	-	-	934	605	202	A/V	gCa/gTa	rs49320962	-	1	-	MGI	-	-	-	1	P1	tolerated(0.67)	-	-	-	-	-	-	-	-
LMBc	1:180951489-180951489	1:180951489-180951489:T	T	missense_variant	MODERATE	Nvl	ENSMUSG00000026516	N	N	7.75724e-12	0.874266	Transcript	ENSMUST00000027797.9	protein_coding	11/23	-	-	-	1217	1120	374	V/I	Gtt/Att	rs215346488	-	-1	-	MGI	-	-	-	1	P1	tolerated(0.08)	-	-	-	-	-	-	-	-
LMBc	1:181746993-181746993	1:181746993-181746993:G	G	missense_variant	MODERATE	Enah	ENSMUSG00000022995	N	N	0.9957	1.49703	Transcript	ENSMUST00000078719.13	protein_coding	8/15	-	-	-	1944	1817	606	L/P	cTc/cCc	-	-	-1	-	MGI	-	-	-	1	P3	tolerated_low_confidence(0.16)	-	-	-	-	-	-	-	-
LMBc	1:182800954-182800954	1:182800954-182800954:A	A	missense_variant	MODERATE	Tlr5	ENSMUSG00000079164	N	N	5.68655e-09	-1.31504	Transcript	ENSMUST00000191820.3	protein_coding	1/1	-	-	-	1213	215	72	R/Q	cGg/cAg	rs31869103	-	1	-	MGI	-	-	-	-	A2	tolerated(1)	-	-	-	-	-	-	-	-
[truncated: 14,586 more rows]

## Sheet: Table S4
Supplementary Table S4. Insertions/deletions (InDels) found in the LM/Bc strain compared to the C57BL/6J reference.
[truncated: 722 more rows]
